# Supplementary material for: GUAVA: A Graphical User Interface for the Analysis and Visualization of ATAC-seq Data
Source: Front Genet. 2018 Jul 17;9:250. doi: 10.3389/fgene.2018.00250 (PMC6056626; doi:10.3389/fgene.2018.00250)
Supplement: Supplementary file 2 [file Data_Sheet_1.xlsx]

## Sheet: Alignment
Data Sheet S1. Sample output of ATAC-seq data analysis.
R1 Fastq	/Users/mayurdivate/Work/Frontiers_T47D/GUAV_output/SRR3929041_DMSO_Rep2_R1_OUTPUT/SRR3929041_DMSO_Rep2_R1_Adapter_Trimming/SRR3929041_DMSO_Rep2_R1_trimmed.fastq
R2 Fastq	/Users/mayurdivate/Work/Frontiers_T47D/GUAV_output/SRR3929041_DMSO_Rep2_R1_OUTPUT/SRR3929041_DMSO_Rep2_R1_Adapter_Trimming/SRR3929041_DMSO_Rep2_R2_trimmed.fastq
Genome Index	hg19.fa
Maximum Insert Size	2000
Minimum Mapping Quality	30
Total Reads	94208170
Total Aligned Reads	75771166 (80.43%)
Total Reads Failed to Align	7719282 (8.19%)
Total Reads with Low Mapping Quality	10717722 (11.38%)
Total chrY Reads	103281
Total chrM Reads	2907706

## Sheet: Filtering
Total Reads	94208170
Total Aligned Reads *	75771166 (80.43%)
Total Duplicate Reads	13855635 (14.71%)
Chr# Reads after duplicate filtering **	823728 (0.87%)
Blacklist Region Reads	134548 (0.14%)
Total Useful Reads ***	60956787 (64.7%)
-q value cut off	0.001
Total Number of Peaks	147675
* should be ~50 million and for TF footprinting ~200 million reads
** mitochondrial reads could be 10-50%
*** should be ~20 million and for TF footprinting ~100 million useful reads

## Sheet: AnnotatedPeaks
Chr	Peak Start	Peak End	length	pileup	X.log10.qvalue.	X.log10.qvalue.	Gene Start	Gene End	Gene Strand	Feature Location	Distance to Feature	Gene Symbol	Peak Name	Entrez ID
chr1	713756	714482	727	129	136.64696	23.57072	700245	714068	-	overlapStart	0	LOC100288069	SRR3929041_DMSO_Rep2_R1_peak_3	100288069
chr1	762687	763004	318	32	17.23335	5.98334	762971	794826	+	overlapStart	0	LINC01128	SRR3929041_DMSO_Rep2_R1_peak_4	643837
chr1	762687	763004	318	32	17.23335	5.98334	761586	762902	-	overlapStart	0	LINC00115	SRR3929041_DMSO_Rep2_R1_peak_4	79854
chr1	856139	856892	754	114	115.12072	20.85102	852953	854817	-	upstream	1321	LOC100130417	SRR3929041_DMSO_Rep2_R1_peak_12	100130417
chr1	856139	856892	754	114	115.12072	20.85102	860530	879961	+	upstream	3637	SAMD11	SRR3929041_DMSO_Rep2_R1_peak_12	148398
chr1	859012	859768	757	52	36.85556	9.6096	852953	854817	-	upstream	4194	LOC100130417	SRR3929041_DMSO_Rep2_R1_peak_13	100130417
chr1	859012	859768	757	52	36.85556	9.6096	860530	879961	+	upstream	761	SAMD11	SRR3929041_DMSO_Rep2_R1_peak_13	148398
chr1	860185	860601	417	22	9.22602	4.1702	860530	879961	+	overlapStart	0	SAMD11	SRR3929041_DMSO_Rep2_R1_peak_14	148398
chr1	894496	894938	443	42	26.54363	7.79647	895967	901099	+	upstream	1028	KLHL17	SRR3929041_DMSO_Rep2_R1_peak_23	339451
chr1	894496	894938	443	42	26.54363	7.79647	879583	894679	-	overlapStart	0	NOC2L	SRR3929041_DMSO_Rep2_R1_peak_23	26155
chr1	895765	896095	331	36	20.82151	6.70859	895967	901099	+	overlapStart	0	KLHL17	SRR3929041_DMSO_Rep2_R1_peak_24	339451
chr1	895765	896095	331	36	20.82151	6.70859	879583	894679	-	upstream	1085	NOC2L	SRR3929041_DMSO_Rep2_R1_peak_24	26155
chr1	919661	919937	277	21	8.51472	3.98889	910579	917473	-	upstream	2187	PERM1	SRR3929041_DMSO_Rep2_R1_peak_27	84808
chr1	935205	936403	1199	103	99.8671	18.85658	934342	935552	-	overlapStart	0	HES4	SRR3929041_DMSO_Rep2_R1_peak_29	57801
chr1	936955	937611	657	83	73.46384	15.23031	934342	935552	-	upstream	1402	HES4	SRR3929041_DMSO_Rep2_R1_peak_30	57801
chr1	940362	941055	694	41	25.5637	7.61516	934342	935552	-	upstream	4809	HES4	SRR3929041_DMSO_Rep2_R1_peak_31	57801
chr1	948594	949154	561	88	79.88907	16.13688	948847	949919	+	overlapStart	0	ISG15	SRR3929041_DMSO_Rep2_R1_peak_32	9636
chr1	950818	951100	283	26	12.24554	4.89546	955503	991499	+	upstream	4402	AGRN	SRR3929041_DMSO_Rep2_R1_peak_34	375790
chr1	952818	953697	880	66	52.62899	12.14799	955503	991499	+	upstream	1805	AGRN	SRR3929041_DMSO_Rep2_R1_peak_35	375790
chr1	954602	955286	685	31	16.36753	5.80202	955503	991499	+	upstream	216	AGRN	SRR3929041_DMSO_Rep2_R1_peak_36	375790
chr1	955494	955693	200	20	7.8223	3.80758	955503	991499	+	overlapStart	0	AGRN	SRR3929041_DMSO_Rep2_R1_peak_37	375790
chr1	1051241	1052125	885	274	374.91888	49.86114	1017198	1051736	-	overlapStart	0	C1orf159	SRR3929041_DMSO_Rep2_R1_peak_45	54991
chr1	1143353	1143983	631	118	120.78262	21.57627	1138888	1142089	-	upstream	1263	TNFRSF18	SRR3929041_DMSO_Rep2_R1_peak_49	8784
chr1	1144538	1144802	265	19	7.1496	3.62626	1138888	1142089	-	upstream	2448	TNFRSF18	SRR3929041_DMSO_Rep2_R1_peak_50	8784
chr1	1166107	1166383	277	32	17.23335	5.98334	1167629	1170420	+	upstream	1245	B3GALT6	SRR3929041_DMSO_Rep2_R1_peak_51	126792
chr1	1166853	1167941	1089	143	157.41634	26.1091	1167629	1170420	+	overlapStart	0	B3GALT6	SRR3929041_DMSO_Rep2_R1_peak_52	126792
chr1	1166853	1167941	1089	143	157.41634	26.1091	1152288	1167447	-	overlapStart	0	SDF4	SRR3929041_DMSO_Rep2_R1_peak_52	51150
chr1	1209005	1209703	699	86	77.30405	15.77425	1189292	1209234	-	overlapStart	0	UBE2J2	SRR3929041_DMSO_Rep2_R1_peak_54	118424
chr1	1239958	1241340	1383	77	65.92374	14.14243	1243994	1247057	+	upstream	2653	PUSL1	SRR3929041_DMSO_Rep2_R1_peak_58	126789
chr1	1241496	1241704	209	23	9.95544	4.35152	1243994	1247057	+	upstream	2289	PUSL1	SRR3929041_DMSO_Rep2_R1_peak_59	126789
chr1	1242769	1243014	246	22	9.22602	4.1702	1243994	1247057	+	upstream	979	PUSL1	SRR3929041_DMSO_Rep2_R1_peak_60	126789
chr1	1243071	1244275	1205	65	51.45715	11.96667	1243994	1247057	+	overlapStart	0	PUSL1	SRR3929041_DMSO_Rep2_R1_peak_61	126789
chr1	1259832	1260434	603	44	28.53305	8.15909	1260143	1264276	+	overlapStart	0	CPTP	SRR3929041_DMSO_Rep2_R1_peak_63	80772
chr1	1259832	1260434	603	44	28.53305	8.15909	1246965	1260067	-	overlapStart	0	INTS11	SRR3929041_DMSO_Rep2_R1_peak_63	54973
chr1	1266013	1266515	503	30	15.51495	5.62071	1266726	1269844	+	upstream	210	TAS1R3	SRR3929041_DMSO_Rep2_R1_peak_64	83756
chr1	1284576	1285385	810	46	30.56049	8.52172	1270658	1284492	-	upstream	83	DVL1	SRR3929041_DMSO_Rep2_R1_peak_66	1855
chr1	1297411	1297723	313	40	24.59394	7.43384	1288071	1297157	-	upstream	253	MXRA8	SRR3929041_DMSO_Rep2_R1_peak_69	54587
chr1	1310444	1311168	725	228	294.55667	41.52073	1309110	1310818	-	overlapStart	0	AURKAIP1	SRR3929041_DMSO_Rep2_R1_peak_71	54998
chr1	1334485	1335348	864	248	329.04715	45.14699	1334910	1337426	+	overlapStart	0	LOC148413	SRR3929041_DMSO_Rep2_R1_peak_72	148413
chr1	1334485	1335348	864	248	329.04715	45.14699	1321091	1334718	-	overlapStart	0	CCNL2	SRR3929041_DMSO_Rep2_R1_peak_72	81669
chr1	1342417	1342936	520	117	119.36163	21.39496	1337276	1342693	-	overlapStart	0	MRPL20	SRR3929041_DMSO_Rep2_R1_peak_73	55052
chr1	1343155	1343390	236	22	9.22602	4.1702	1337276	1342693	-	upstream	461	MRPL20	SRR3929041_DMSO_Rep2_R1_peak_74	55052
chr1	1358090	1358579	490	60	45.69769	11.06011	1353800	1356824	-	upstream	1265	ANKRD65	SRR3929041_DMSO_Rep2_R1_peak_75	441869
chr1	1358090	1358579	490	60	45.69769	11.06011	1361508	1363167	+	upstream	2928	TMEM88B	SRR3929041_DMSO_Rep2_R1_peak_75	643965
chr1	1367389	1367588	200	18	6.49753	3.44495	1370903	1378262	+	upstream	3314	VWA1	SRR3929041_DMSO_Rep2_R1_peak_77	64856
chr1	1370810	1371133	324	25	11.46583	4.71414	1370903	1378262	+	overlapStart	0	VWA1	SRR3929041_DMSO_Rep2_R1_peak_78	64856
chr1	1406829	1407349	521	86	77.30405	15.77425	1407164	1444689	+	overlapStart	0	ATAD3B	SRR3929041_DMSO_Rep2_R1_peak_80	83858
chr1	1446855	1447739	885	127	133.73155	23.20809	1447523	1470067	+	overlapStart	0	ATAD3A	SRR3929041_DMSO_Rep2_R1_peak_83	55210
chr1	1509296	1510574	1279	59	44.56649	10.87879	1477053	1510262	-	overlapStart	0	SSU72	SRR3929041_DMSO_Rep2_R1_peak_86	29101
chr1	1550547	1551830	1284	87	78.5941	15.95556	1550795	1565990	+	overlapStart	0	MIB2	SRR3929041_DMSO_Rep2_R1_peak_89	142678
chr1	1567376	1567603	228	26	12.24554	4.89546	1567560	1570030	+	overlapStart	0	MMP23B	SRR3929041_DMSO_Rep2_R1_peak_93	8510
chr1	1822266	1822866	601	73	61.00665	13.41718	1716725	1822526	-	overlapStart	0	GNB1	SRR3929041_DMSO_Rep2_R1_peak_99	2782
chr1	1822946	1823394	449	44	28.53305	8.15909	1716725	1822526	-	upstream	419	GNB1	SRR3929041_DMSO_Rep2_R1_peak_100	2782
chr1	1850458	1851358	901	70	57.37965	12.87324	1849029	1850740	-	overlapStart	0	TMEM52	SRR3929041_DMSO_Rep2_R1_peak_104	339456
chr1	1935032	1935382	351	32	17.23335	5.98334	1884752	1935276	-	overlapStart	0	CFAP74	SRR3929041_DMSO_Rep2_R1_peak_107	85452
chr1	1946511	1946820	310	26	12.24554	4.89546	1950768	1962192	+	upstream	3947	GABRD	SRR3929041_DMSO_Rep2_R1_peak_108	2563
chr1	1980903	1981302	400	29	14.67601	5.4394	1981909	2116834	+	upstream	606	PRKCZ	SRR3929041_DMSO_Rep2_R1_peak_111	5590
chr1	1981386	1982374	989	62	47.9811	11.42273	1981909	2116834	+	overlapStart	0	PRKCZ	SRR3929041_DMSO_Rep2_R1_peak_112	5590
chr1	2139625	2140416	792	83	73.46384	15.23031	2115899	2139172	-	upstream	452	FAAP20	SRR3929041_DMSO_Rep2_R1_peak_123	199990
chr1	2143694	2144670	977	105	102.60458	19.2192	2115899	2139172	-	upstream	4521	FAAP20	SRR3929041_DMSO_Rep2_R1_peak_124	199990
chr1	2158506	2159609	1104	155	175.69017	28.28486	2160134	2241652	+	upstream	524	SKI	SRR3929041_DMSO_Rep2_R1_peak_125	6497
chr1	2322576	2323459	884	251	334.28223	45.69093	2323214	2336885	+	overlapStart	0	RER1	SRR3929041_DMSO_Rep2_R1_peak_144	11079
chr1	2322576	2323459	884	251	334.28223	45.69093	2252696	2322993	-	overlapStart	0	MORN1	SRR3929041_DMSO_Rep2_R1_peak_144	79906
chr1	2343599	2344570	972	116	117.94428	21.21365	2336241	2344010	-	overlapStart	0	PEX10	SRR3929041_DMSO_Rep2_R1_peak_146	5192
chr1	2345755	2346173	419	42	26.54363	7.79647	2336241	2344010	-	upstream	1744	PEX10	SRR3929041_DMSO_Rep2_R1_peak_147	5192
chr1	2457207	2458534	1328	198	244.26387	36.08133	2439975	2458035	-	overlapStart	0	PANK4	SRR3929041_DMSO_Rep2_R1_peak_152	55229
chr1	2466268	2466697	430	41	25.5637	7.61516	2460184	2461684	-	upstream	4583	HES5	SRR3929041_DMSO_Rep2_R1_peak_153	388585
chr1	2486301	2486571	271	24	10.70226	4.53283	2481359	2484284	-	upstream	2016	TNFRSF14-AS1	SRR3929041_DMSO_Rep2_R1_peak_156	115110
chr1	2486301	2486571	271	24	10.70226	4.53283	2487805	2495267	+	upstream	1233	TNFRSF14	SRR3929041_DMSO_Rep2_R1_peak_156	8764
chr1	2487404	2488229	826	39	23.63457	7.25253	2481359	2484284	-	upstream	3119	TNFRSF14-AS1	SRR3929041_DMSO_Rep2_R1_peak_157	115110
chr1	2487404	2488229	826	39	23.63457	7.25253	2487805	2495267	+	overlapStart	0	TNFRSF14	SRR3929041_DMSO_Rep2_R1_peak_157	8764
chr1	2516525	2517177	653	57	42.32569	10.51617	2517899	2522908	+	upstream	721	FAM213B	SRR3929041_DMSO_Rep2_R1_peak_159	127281
chr1	2517635	2518885	1251	227	292.8515	41.33942	2517899	2522908	+	overlapStart	0	FAM213B	SRR3929041_DMSO_Rep2_R1_peak_160	127281
chr1	2985577	2985901	325	28	13.85114	5.25808	2985742	3355185	+	overlapStart	0	PRDM16	SRR3929041_DMSO_Rep2_R1_peak_164	63976
chr1	2985577	2985901	325	28	13.85114	5.25808	2976181	2984289	-	upstream	1287	LINC00982	SRR3929041_DMSO_Rep2_R1_peak_164	440556
chr1	2986229	2986946	718	39	23.63457	7.25253	2976181	2984289	-	upstream	1939	LINC00982	SRR3929041_DMSO_Rep2_R1_peak_165	440556
chr1	3369717	3370138	422	68	54.99185	12.51061	3371147	3397677	+	upstream	1008	ARHGEF16	SRR3929041_DMSO_Rep2_R1_peak_185	27237
chr1	3370649	3371072	424	30	15.51495	5.62071	3371147	3397677	+	upstream	74	ARHGEF16	SRR3929041_DMSO_Rep2_R1_peak_186	27237
chr1	3481825	3482136	312	28	13.85114	5.25808	3477260	3477354	-	upstream	4470	MIR551A	SRR3929041_DMSO_Rep2_R1_peak_201	693135
chr1	3527693	3528649	957	49	33.66945	9.06566	3404506	3528059	-	overlapStart	0	MEGF6	SRR3929041_DMSO_Rep2_R1_peak_204	1953
chr1	3529916	3530405	490	110	109.51894	20.12577	3404506	3528059	-	upstream	1856	MEGF6	SRR3929041_DMSO_Rep2_R1_peak_205	1953
chr1	3530506	3530760	255	22	9.22602	4.1702	3404506	3528059	-	upstream	2446	MEGF6	SRR3929041_DMSO_Rep2_R1_peak_206	1953
chr1	3537683	3538046	364	53	37.93398	9.79091	3541556	3546694	+	upstream	3509	TPRG1L	SRR3929041_DMSO_Rep2_R1_peak_208	127262
chr1	3540916	3541712	797	116	117.94428	21.21365	3541556	3546694	+	overlapStart	0	TPRG1L	SRR3929041_DMSO_Rep2_R1_peak_209	127262
chr1	3566419	3566905	487	122	126.50265	22.30153	3547331	3566671	-	overlapStart	0	WRAP73	SRR3929041_DMSO_Rep2_R1_peak_210	49856
chr1	3566419	3566905	487	122	126.50265	22.30153	3569129	3652765	+	upstream	2223	TP73	SRR3929041_DMSO_Rep2_R1_peak_210	7161
chr1	3568630	3569233	604	48	32.62433	8.88435	3547331	3566671	-	upstream	1958	WRAP73	SRR3929041_DMSO_Rep2_R1_peak_211	49856
chr1	3568630	3569233	604	48	32.62433	8.88435	3569129	3652765	+	overlapStart	0	TP73	SRR3929041_DMSO_Rep2_R1_peak_211	7161
chr1	3663686	3664193	508	77	65.92374	14.14243	3652548	3663937	-	overlapStart	0	TP73-AS1	SRR3929041_DMSO_Rep2_R1_peak_217	57212
chr1	3663686	3664193	508	77	65.92374	14.14243	3668965	3688209	+	upstream	4771	CCDC27	SRR3929041_DMSO_Rep2_R1_peak_217	148870
chr1	3688746	3689492	747	57	42.32569	10.51617	3689334	3692546	+	overlapStart	0	SMIM1	SRR3929041_DMSO_Rep2_R1_peak_218	388588
chr1	3712674	3713380	707	170	199.09138	31.00456	3696784	3713068	-	overlapStart	0	LRRC47	SRR3929041_DMSO_Rep2_R1_peak_220	57470
chr1	3717996	3718331	336	43	27.53349	7.97778	3696784	3713068	-	upstream	4927	LRRC47	SRR3929041_DMSO_Rep2_R1_peak_221	57470
chr1	3773133	3774261	1129	129	136.64696	23.57072	3773845	3801993	+	overlapStart	0	DFFB	SRR3929041_DMSO_Rep2_R1_peak_224	1677
chr1	3773133	3774261	1129	129	136.64696	23.57072	3728645	3773797	-	overlapStart	0	CEP104	SRR3929041_DMSO_Rep2_R1_peak_224	9731
chr1	3816261	3818272	2012	387	585.59076	70.34953	3816968	3833879	+	overlapStart	0	LINC01134	SRR3929041_DMSO_Rep2_R1_peak_226	100133612
chr1	3816261	3818272	2012	387	585.59076	70.34953	3805697	3816857	-	overlapStart	0	C1orf174	SRR3929041_DMSO_Rep2_R1_peak_226	339448
chr1	6052091	6053023	933	277	380.28232	50.40508	6052358	6161253	+	overlapStart	0	KCNAB2	SRR3929041_DMSO_Rep2_R1_peak_235	8514
chr1	6052091	6053023	933	277	380.28232	50.40508	5922870	6052533	-	overlapStart	0	NPHP4	SRR3929041_DMSO_Rep2_R1_peak_235	261734
chr1	6241452	6241651	200	19	7.1496	3.62626	6161847	6240194	-	upstream	1257	CHD5	SRR3929041_DMSO_Rep2_R1_peak_249	26038
chr1	6259064	6260035	972	236	308.26556	42.97123	6245080	6259679	-	overlapStart	0	RPL22	SRR3929041_DMSO_Rep2_R1_peak_250	6146
chr1	6264989	6265570	582	72	59.79172	13.23587	6266189	6281359	+	upstream	618	RNF207	SRR3929041_DMSO_Rep2_R1_peak_251	388591
chr1	6265918	6266557	640	61	46.83593	11.24142	6266189	6281359	+	overlapStart	0	RNF207	SRR3929041_DMSO_Rep2_R1_peak_252	388591
chr1	6295776	6296370	595	63	49.1331	11.60405	6281253	6296044	-	overlapStart	0	ICMT	SRR3929041_DMSO_Rep2_R1_peak_253	23463
chr1	6298789	6299012	224	23	9.95544	4.35152	6281253	6296044	-	upstream	2744	ICMT	SRR3929041_DMSO_Rep2_R1_peak_254	23463
chr1	6320648	6321416	769	42	26.54363	7.79647	6307406	6321035	-	overlapStart	0	GPR153	SRR3929041_DMSO_Rep2_R1_peak_259	387509
chr1	6453312	6454413	1102	104	101.23377	19.03789	6324332	6453826	-	overlapStart	0	ACOT7	SRR3929041_DMSO_Rep2_R1_peak_270	11332
chr1	6483540	6483940	401	29	14.67601	5.4394	6484848	6521004	+	upstream	907	ESPN	SRR3929041_DMSO_Rep2_R1_peak_273	83715
chr1	6614307	6614922	616	116	117.94428	21.21365	6615338	6639817	+	upstream	415	TAS1R1	SRR3929041_DMSO_Rep2_R1_peak_282	80835
chr1	6614307	6614922	616	116	117.94428	21.21365	6581407	6614658	-	overlapStart	0	NOL9	SRR3929041_DMSO_Rep2_R1_peak_282	79707
chr1	6639689	6640304	616	195	239.3378	35.53739	6640056	6649340	+	overlapStart	0	ZBTB48	SRR3929041_DMSO_Rep2_R1_peak_283	3104
chr1	6662215	6663759	1545	68	54.99185	12.51061	6650779	6662929	-	overlapStart	0	KLHL21	SRR3929041_DMSO_Rep2_R1_peak_285	9903
chr1	6672822	6673991	1170	150	168.02571	27.3783	6673756	6684093	+	overlapStart	0	PHF13	SRR3929041_DMSO_Rep2_R1_peak_286	148479
chr1	6684922	6685903	982	66	52.62899	12.14799	6684925	6695646	+	overlapStart	0	THAP3	SRR3929041_DMSO_Rep2_R1_peak_287	90326
chr1	6761624	6762268	645	109	108.12814	19.94445	6694228	6761966	-	overlapStart	0	DNAJC11	SRR3929041_DMSO_Rep2_R1_peak_288	55735
chr1	6844351	6845645	1295	259	348.31757	47.14144	6845384	7829766	+	overlapStart	0	CAMTA1	SRR3929041_DMSO_Rep2_R1_peak_294	23261
chr1	7830989	7831226	238	24	10.70226	4.53283	7831329	7841492	+	upstream	102	VAMP3	SRR3929041_DMSO_Rep2_R1_peak_351	9341
chr1	7831321	7831749	429	36	20.82151	6.70859	7831329	7841492	+	overlapStart	0	VAMP3	SRR3929041_DMSO_Rep2_R1_peak_352	9341
chr1	7843474	7844662	1189	210	264.16119	38.25709	7844380	7905237	+	overlapStart	0	PER3	SRR3929041_DMSO_Rep2_R1_peak_353	8863
chr1	8016738	8016960	223	29	14.67601	5.4394	8021714	8045342	+	upstream	4753	PARK7	SRR3929041_DMSO_Rep2_R1_peak_363	11315
chr1	8021203	8022169	967	298	418.21118	54.21265	8021714	8045342	+	overlapStart	0	PARK7	SRR3929041_DMSO_Rep2_R1_peak_364	11315
chr1	8086041	8086807	767	110	109.51894	20.12577	8071779	8086393	-	overlapStart	0	ERRFI1	SRR3929041_DMSO_Rep2_R1_peak_373	54206
chr1	8087298	8087808	511	30	15.51495	5.62071	8071779	8086393	-	upstream	904	ERRFI1	SRR3929041_DMSO_Rep2_R1_peak_374	54206
chr1	8087933	8088732	800	54	39.02035	9.97223	8071779	8086393	-	upstream	1539	ERRFI1	SRR3929041_DMSO_Rep2_R1_peak_375	54206
chr1	8877558	8878262	705	112	112.31217	20.48839	8412464	8877699	-	overlapStart	0	RERE	SRR3929041_DMSO_Rep2_R1_peak_456	473
chr1	8881142	8881484	343	53	37.93398	9.79091	8412464	8877699	-	upstream	3442	RERE	SRR3929041_DMSO_Rep2_R1_peak_457	473
chr1	8882511	8883266	756	172	202.25575	31.36719	8412464	8877699	-	upstream	4811	RERE	SRR3929041_DMSO_Rep2_R1_peak_458	473
chr1	8933490	8934120	631	187	226.29964	34.08689	8938894	8939943	+	upstream	4773	ENO1-AS1	SRR3929041_DMSO_Rep2_R1_peak_464	100505975
chr1	8937898	8939581	1684	103	99.8671	18.85658	8938894	8939943	+	overlapStart	0	ENO1-AS1	SRR3929041_DMSO_Rep2_R1_peak_465	100505975
chr1	8937898	8939581	1684	103	99.8671	18.85658	8921059	8939151	-	overlapStart	0	ENO1	SRR3929041_DMSO_Rep2_R1_peak_465	2023
chr1	8940091	8940515	425	65	51.45715	11.96667	8921059	8939151	-	upstream	939	ENO1	SRR3929041_DMSO_Rep2_R1_peak_466	2023
chr1	9001851	9002259	409	69	56.18268	12.69193	9005893	9035148	+	upstream	3633	CA6	SRR3929041_DMSO_Rep2_R1_peak_471	765
chr1	9089130	9089766	637	26	12.24554	4.89546	9063359	9086404	-	upstream	2725	SLC2A7	SRR3929041_DMSO_Rep2_R1_peak_479	155184
chr1	9188638	9189380	743	42	26.54363	7.79647	9164476	9189229	-	overlapStart	0	GPR157	SRR3929041_DMSO_Rep2_R1_peak_494	80045
chr1	9189506	9190002	497	39	23.63457	7.25253	9164476	9189229	-	upstream	276	GPR157	SRR3929041_DMSO_Rep2_R1_peak_495	80045
chr1	9291668	9291936	269	29	14.67601	5.4394	9294863	9331394	+	upstream	2926	H6PD	SRR3929041_DMSO_Rep2_R1_peak_505	9563
chr1	9294371	9295543	1173	64	50.29182	11.78536	9294863	9331394	+	overlapStart	0	H6PD	SRR3929041_DMSO_Rep2_R1_peak_506	9563
chr1	9349821	9350065	245	24	10.70226	4.53283	9352941	9429590	+	upstream	2875	SPSB1	SRR3929041_DMSO_Rep2_R1_peak_515	80176
chr1	9350165	9350644	480	58	43.44245	10.69748	9352941	9429590	+	upstream	2296	SPSB1	SRR3929041_DMSO_Rep2_R1_peak_516	80176
chr1	9351929	9353160	1232	29	14.67601	5.4394	9352941	9429590	+	overlapStart	0	SPSB1	SRR3929041_DMSO_Rep2_R1_peak_517	80176
chr1	9599037	9600226	1190	157	178.77553	28.64749	9599528	9642831	+	overlapStart	0	SLC25A33	SRR3929041_DMSO_Rep2_R1_peak_545	84275
chr1	9648390	9649083	694	96	90.41887	17.58738	9648932	9674935	+	overlapStart	0	TMEM201	SRR3929041_DMSO_Rep2_R1_peak_548	199953
chr1	9719416	9719911	496	38	22.68587	7.07122	9712668	9714644	-	upstream	4771	PIK3CD-AS1	SRR3929041_DMSO_Rep2_R1_peak_554	644997
chr1	9883723	9884769	1047	63	49.1331	11.60405	9789079	9884550	-	overlapStart	0	CLSTN1	SRR3929041_DMSO_Rep2_R1_peak_568	22883
chr1	9885361	9886052	692	52	36.85556	9.6096	9789079	9884550	-	upstream	810	CLSTN1	SRR3929041_DMSO_Rep2_R1_peak_569	22883
chr1	9969964	9971177	1214	241	316.89325	43.8778	9908334	9970316	-	overlapStart	0	CTNNBIP1	SRR3929041_DMSO_Rep2_R1_peak_580	56998
chr1	10002438	10003731	1294	127	133.73155	23.20809	10003486	10045556	+	overlapStart	0	NMNAT1	SRR3929041_DMSO_Rep2_R1_peak_582	64802
chr1	10002438	10003731	1294	127	133.73155	23.20809	9989776	10003427	-	overlapStart	0	LZIC	SRR3929041_DMSO_Rep2_R1_peak_582	84328
chr1	10091348	10092021	674	76	64.686	13.96112	10093041	10241296	+	upstream	1019	UBE4B	SRR3929041_DMSO_Rep2_R1_peak_584	10277
chr1	10092415	10093839	1425	219	279.27921	39.88891	10093041	10241296	+	overlapStart	0	UBE4B	SRR3929041_DMSO_Rep2_R1_peak_585	10277
chr1	10269773	10270871	1099	242	318.62424	44.05911	10270764	10441661	+	overlapStart	0	KIF1B	SRR3929041_DMSO_Rep2_R1_peak_595	23095
chr1	10458454	10459744	1291	245	323.82773	44.60305	10459085	10480201	+	overlapStart	0	PGD	SRR3929041_DMSO_Rep2_R1_peak_605	5226
chr1	10485942	10486198	257	29	14.67601	5.4394	10490159	10512060	+	upstream	3960	CENPS-CORT	SRR3929041_DMSO_Rep2_R1_peak_608	100526739
chr1	10485942	10486198	257	29	14.67601	5.4394	10490159	10502872	+	upstream	3960	CENPS	SRR3929041_DMSO_Rep2_R1_peak_608	378708
chr1	10488127	10488454	328	43	27.53349	7.97778	10490159	10512060	+	upstream	1704	CENPS-CORT	SRR3929041_DMSO_Rep2_R1_peak_609	100526739
chr1	10488127	10488454	328	43	27.53349	7.97778	10490159	10502872	+	upstream	1704	CENPS	SRR3929041_DMSO_Rep2_R1_peak_609	378708
chr1	10532180	10532907	728	132	141.04489	24.11466	10520603	10532613	-	overlapStart	0	DFFA	SRR3929041_DMSO_Rep2_R1_peak_612	1676
chr1	10532180	10532907	728	132	141.04489	24.11466	10535003	10690815	+	upstream	2095	PEX14	SRR3929041_DMSO_Rep2_R1_peak_612	5195
chr1	10534716	10535215	500	91	83.80281	16.68082	10520603	10532613	-	upstream	2102	DFFA	SRR3929041_DMSO_Rep2_R1_peak_613	1676
chr1	10534716	10535215	500	91	83.80281	16.68082	10535003	10690815	+	overlapStart	0	PEX14	SRR3929041_DMSO_Rep2_R1_peak_613	5195
chr1	10856427	10856953	527	50	34.72314	9.24697	10696666	10856733	-	overlapStart	0	CASZ1	SRR3929041_DMSO_Rep2_R1_peak_631	54897
chr1	11072257	11073371	1115	64	50.29182	11.78536	11072679	11085549	+	overlapStart	0	TARDBP	SRR3929041_DMSO_Rep2_R1_peak_643	23435
chr1	11119764	11120737	974	268	364.23468	48.77326	11114649	11120091	-	overlapStart	0	SRM	SRR3929041_DMSO_Rep2_R1_peak_645	6723
chr1	11159437	11160197	761	80	69.66984	14.68637	11126676	11159938	-	overlapStart	0	EXOSC10	SRR3929041_DMSO_Rep2_R1_peak_646	5394
chr1	11322383	11323098	716	402	614.73572	73.06923	11166588	11322608	-	overlapStart	0	MTOR	SRR3929041_DMSO_Rep2_R1_peak_653	2475
chr1	11332744	11333783	1040	82	72.19397	15.049	11333255	11348491	+	overlapStart	0	UBIAD1	SRR3929041_DMSO_Rep2_R1_peak_655	29914
chr1	11538658	11539745	1088	74	62.22738	13.59849	11539295	11597640	+	overlapStart	0	DISP3	SRR3929041_DMSO_Rep2_R1_peak_660	57540
chr1	11713286	11713665	380	30	15.51495	5.62071	11714432	11723384	+	upstream	766	FBXO44	SRR3929041_DMSO_Rep2_R1_peak_667	93611
chr1	11724019	11724468	450	61	46.83593	11.24142	11724150	11734409	+	overlapStart	0	FBXO6	SRR3929041_DMSO_Rep2_R1_peak_668	26270
chr1	11751406	11751682	277	27	13.04082	5.07677	11751781	11780336	+	upstream	98	DRAXIN	SRR3929041_DMSO_Rep2_R1_peak_671	374946
chr1	11751406	11751682	277	27	13.04082	5.07677	11734537	11751678	-	overlapStart	0	MAD2L2	SRR3929041_DMSO_Rep2_R1_peak_671	10459
chr1	11753139	11753704	566	59	44.56649	10.87879	11734537	11751678	-	upstream	1460	MAD2L2	SRR3929041_DMSO_Rep2_R1_peak_672	10459
chr1	11795849	11797319	1471	53	37.93398	9.79091	11796142	11810828	+	overlapStart	0	AGTRAP	SRR3929041_DMSO_Rep2_R1_peak_675	57085
chr1	11863415	11864044	630	113	113.71455	20.66971	11866153	11903201	+	upstream	2108	CLCN6	SRR3929041_DMSO_Rep2_R1_peak_679	1185
chr1	11865404	11866553	1150	211	265.83286	38.4384	11866153	11903201	+	overlapStart	0	CLCN6	SRR3929041_DMSO_Rep2_R1_peak_680	1185
chr1	11865404	11866553	1150	211	265.83286	38.4384	11845787	11866160	-	overlapStart	0	MTHFR	SRR3929041_DMSO_Rep2_R1_peak_680	4524
chr1	11898746	11899070	325	60	45.69769	11.06011	11900376	11907674	+	upstream	1305	NPPA-AS1	SRR3929041_DMSO_Rep2_R1_peak_683	100379251
chr1	11919054	11919978	925	62	47.9811	11.42273	11917521	11918992	-	upstream	61	NPPB	SRR3929041_DMSO_Rep2_R1_peak_685	4879
chr1	11986279	11986680	402	44	28.53305	8.15909	11979645	11986485	-	overlapStart	0	KIAA2013	SRR3929041_DMSO_Rep2_R1_peak_690	90231
chr1	11991153	11991455	303	31	16.36753	5.80202	11979645	11986485	-	upstream	4667	KIAA2013	SRR3929041_DMSO_Rep2_R1_peak_691	90231
chr1	11991153	11991455	303	31	16.36753	5.80202	11994724	12035599	+	upstream	3268	PLOD1	SRR3929041_DMSO_Rep2_R1_peak_691	5351
chr1	11994279	11995235	957	90	82.49348	16.4995	11994724	12035599	+	overlapStart	0	PLOD1	SRR3929041_DMSO_Rep2_R1_peak_692	5351
chr1	12039771	12040770	1000	237	309.98749	43.15255	12040238	12073572	+	overlapStart	0	MFN2	SRR3929041_DMSO_Rep2_R1_peak_694	9927
chr1	12079063	12080143	1081	234	304.82724	42.60861	12079299	12092106	+	overlapStart	0	MIIP	SRR3929041_DMSO_Rep2_R1_peak_697	60672
chr1	12221689	12222483	795	182	218.2253	33.18032	12227060	12269277	+	upstream	4576	TNFRSF1B	SRR3929041_DMSO_Rep2_R1_peak_714	7133
chr1	12226828	12227201	374	42	26.54363	7.79647	12227060	12269277	+	overlapStart	0	TNFRSF1B	SRR3929041_DMSO_Rep2_R1_peak_715	7133
chr1	12289738	12290355	618	97	91.75562	17.7687	12290113	12572098	+	overlapStart	0	VPS13D	SRR3929041_DMSO_Rep2_R1_peak_721	55187
chr1	12677857	12678672	816	88	79.88907	16.13688	12627939	12677820	-	upstream	36	DHRS3	SRR3929041_DMSO_Rep2_R1_peak_766	9249
chr1	12678800	12680332	1533	98	93.09679	17.95001	12627939	12677820	-	upstream	979	DHRS3	SRR3929041_DMSO_Rep2_R1_peak_767	9249
chr1	14026044	14027525	1482	61	46.83593	11.24142	14026735	14151574	+	overlapStart	0	PRDM2	SRR3929041_DMSO_Rep2_R1_peak_774	7799
chr1	15478766	15480855	2090	72	59.79172	13.23587	15479028	15546974	+	overlapStart	0	TMEM51	SRR3929041_DMSO_Rep2_R1_peak_804	55092
chr1	15478766	15480855	2090	72	59.79172	13.23587	15438311	15478960	-	overlapStart	0	TMEM51-AS1	SRR3929041_DMSO_Rep2_R1_peak_804	200197
chr1	15573530	15573972	443	47	31.58795	8.70303	15573768	15726778	+	overlapStart	0	FHAD1	SRR3929041_DMSO_Rep2_R1_peak_811	114827
chr1	15733570	15733956	387	20	7.8223	3.80758	15736391	15756839	+	upstream	2434	EFHD2	SRR3929041_DMSO_Rep2_R1_peak_827	79180
chr1	15735836	15736662	827	94	87.75877	17.22476	15736391	15756839	+	overlapStart	0	EFHD2	SRR3929041_DMSO_Rep2_R1_peak_828	79180
chr1	15780699	15781133	435	29	14.67601	5.4394	15783223	15798586	+	upstream	2089	CELA2A	SRR3929041_DMSO_Rep2_R1_peak_833	63036
chr1	15850599	15851001	403	31	16.36753	5.80202	15853352	15918874	+	upstream	2350	DNAJC16	SRR3929041_DMSO_Rep2_R1_peak_837	23341
chr1	15851111	15852022	912	35	19.90643	6.52728	15817324	15851285	-	overlapStart	0	CASP9	SRR3929041_DMSO_Rep2_R1_peak_838	842
chr1	15851111	15852022	912	35	19.90643	6.52728	15853352	15918874	+	upstream	1329	DNAJC16	SRR3929041_DMSO_Rep2_R1_peak_838	23341
chr1	15852864	15853782	919	193	236.06474	35.17477	15817324	15851285	-	upstream	1578	CASP9	SRR3929041_DMSO_Rep2_R1_peak_839	842
chr1	15852864	15853782	919	193	236.06474	35.17477	15853352	15918874	+	overlapStart	0	DNAJC16	SRR3929041_DMSO_Rep2_R1_peak_839	23341
chr1	15943080	15944740	1661	128	135.18758	23.38941	15943953	15987552	+	overlapStart	0	DDI2	SRR3929041_DMSO_Rep2_R1_peak_844	84301
chr1	16006710	16006922	213	22	9.22602	4.1702	16010827	16061264	+	upstream	3904	PLEKHM2	SRR3929041_DMSO_Rep2_R1_peak_847	23207
chr1	16010643	16010968	326	50	34.72314	9.24697	16010827	16061264	+	overlapStart	0	PLEKHM2	SRR3929041_DMSO_Rep2_R1_peak_848	23207
chr1	16067868	16068274	407	62	47.9811	11.42273	16068987	16074292	+	upstream	712	TMEM82	SRR3929041_DMSO_Rep2_R1_peak_851	388595
chr1	16173762	16174550	789	137	148.43958	25.02122	16174359	16266950	+	overlapStart	0	SPEN	SRR3929041_DMSO_Rep2_R1_peak_867	23013
chr1	16175718	16176874	1157	74	62.22738	13.59849	16160710	16174642	-	upstream	1075	FLJ37453	SRR3929041_DMSO_Rep2_R1_peak_868	729614
chr1	16302454	16302848	395	66	52.62899	12.14799	16268364	16302627	-	overlapStart	0	ZBTB17	SRR3929041_DMSO_Rep2_R1_peak_877	7709
chr1	16344033	16344243	211	23	9.95544	4.35152	16345370	16360545	+	upstream	1126	CLCNKA	SRR3929041_DMSO_Rep2_R1_peak_882	1187
chr1	16344562	16344902	341	35	19.90643	6.52728	16345370	16360545	+	upstream	467	CLCNKA	SRR3929041_DMSO_Rep2_R1_peak_883	1187
chr1	16399903	16400279	377	43	27.53349	7.97778	16384264	16400127	-	overlapStart	0	FAM131C	SRR3929041_DMSO_Rep2_R1_peak_887	348487
chr1	16402576	16402819	244	22	9.22602	4.1702	16384264	16400127	-	upstream	2448	FAM131C	SRR3929041_DMSO_Rep2_R1_peak_888	348487
chr1	16542670	16543019	350	37	21.74809	6.8899	16524599	16539104	-	upstream	3565	ARHGEF19	SRR3929041_DMSO_Rep2_R1_peak_909	128272
chr1	16543849	16544267	419	105	102.60458	19.2192	16524599	16539104	-	upstream	4744	ARHGEF19	SRR3929041_DMSO_Rep2_R1_peak_910	128272
chr1	16563391	16563985	595	98	93.09679	17.95001	16558182	16563659	-	overlapStart	0	RSG1	SRR3929041_DMSO_Rep2_R1_peak_912	79363
chr1	16678621	16679357	737	144	158.92313	26.29042	16576559	16678948	-	overlapStart	0	FBXO42	SRR3929041_DMSO_Rep2_R1_peak_920	54455
chr1	16689823	16690193	371	34	19.00315	6.34596	16693525	16724643	+	upstream	3331	SZRD1	SRR3929041_DMSO_Rep2_R1_peak_921	26099
chr1	16691517	16691770	254	19	7.1496	3.62626	16693525	16724643	+	upstream	1754	SZRD1	SRR3929041_DMSO_Rep2_R1_peak_922	26099
chr1	16693313	16694528	1216	150	168.02571	27.3783	16693525	16724643	+	overlapStart	0	SZRD1	SRR3929041_DMSO_Rep2_R1_peak_923	26099
chr1	16766698	16767497	800	156	177.23149	28.46618	16722176	16763919	-	upstream	2778	SPATA21	SRR3929041_DMSO_Rep2_R1_peak_927	374955
chr1	16766698	16767497	800	156	177.23149	28.46618	16767167	16786584	+	overlapStart	0	NECAP2	SRR3929041_DMSO_Rep2_R1_peak_927	55707
chr1	16938963	16940579	1617	403	616.6875	73.25054	16888922	16940100	-	overlapStart	0	NBPF1	SRR3929041_DMSO_Rep2_R1_peak_935	55672
chr1	16943144	16943437	294	18	6.49753	3.44495	16888922	16940100	-	upstream	3043	NBPF1	SRR3929041_DMSO_Rep2_R1_peak_936	55672
chr1	16970616	16971539	924	97	91.75562	17.7687	16972069	16976915	+	upstream	529	MST1P2	SRR3929041_DMSO_Rep2_R1_peak_939	11209
chr1	16970616	16971539	924	97	91.75562	17.7687	16944751	16971178	-	overlapStart	0	CROCCP2	SRR3929041_DMSO_Rep2_R1_peak_939	84809
chr1	17308027	17308270	244	21	8.51472	3.98889	17300999	17308081	-	overlapStart	0	MFAP2	SRR3929041_DMSO_Rep2_R1_peak_977	4237
chr1	17311126	17311645	520	119	122.20724	21.75759	17300999	17308081	-	upstream	3044	MFAP2	SRR3929041_DMSO_Rep2_R1_peak_978	4237
chr1	17338038	17338728	691	129	136.64696	23.57072	17312453	17338423	-	overlapStart	0	ATP13A2	SRR3929041_DMSO_Rep2_R1_peak_981	23400
chr1	17342465	17343161	697	34	19.00315	6.34596	17312453	17338423	-	upstream	4041	ATP13A2	SRR3929041_DMSO_Rep2_R1_peak_982	23400
chr1	17380310	17381051	742	172	202.25575	31.36719	17345225	17380665	-	overlapStart	0	SDHB	SRR3929041_DMSO_Rep2_R1_peak_983	6390
chr1	17445828	17446203	376	34	19.00315	6.34596	17393256	17445948	-	overlapStart	0	PADI2	SRR3929041_DMSO_Rep2_R1_peak_987	11240
chr1	17447749	17448242	494	40	24.59394	7.43384	17393256	17445948	-	upstream	1800	PADI2	SRR3929041_DMSO_Rep2_R1_peak_988	11240
chr1	17449020	17449248	229	22	9.22602	4.1702	17393256	17445948	-	upstream	3071	PADI2	SRR3929041_DMSO_Rep2_R1_peak_989	11240
chr1	17630599	17630913	315	25	11.46583	4.71414	17634690	17690495	+	upstream	3776	PADI4	SRR3929041_DMSO_Rep2_R1_peak_1008	23569
chr1	17695991	17696351	361	48	32.62433	8.88435	17698741	17728195	+	upstream	2389	PADI6	SRR3929041_DMSO_Rep2_R1_peak_1010	353238
chr1	17766031	17766601	571	72	59.79172	13.23587	17733251	17766250	-	overlapStart	0	RCC2	SRR3929041_DMSO_Rep2_R1_peak_1014	55920
chr1	17769891	17770412	522	50	34.72314	9.24697	17733251	17766250	-	upstream	3640	RCC2	SRR3929041_DMSO_Rep2_R1_peak_1015	55920
chr1	18957464	18957898	435	46	30.56049	8.52172	18957500	19075360	+	overlapStart	0	PAX7	SRR3929041_DMSO_Rep2_R1_peak_1046	5081
chr1	19210600	19210960	361	46	30.56049	8.52172	19209696	19209769	-	upstream	830	MIR4695	SRR3929041_DMSO_Rep2_R1_peak_1058	100616120
chr1	19228687	19229805	1119	177	210.21013	32.27375	19197924	19229293	-	overlapStart	0	ALDH4A1	SRR3929041_DMSO_Rep2_R1_peak_1059	8659
chr1	19233537	19233873	337	32	17.23335	5.98334	19197924	19229293	-	upstream	4243	ALDH4A1	SRR3929041_DMSO_Rep2_R1_peak_1060	8659
chr1	19282304	19283799	1496	61	46.83593	11.24142	19230774	19282826	-	overlapStart	0	IFFO2	SRR3929041_DMSO_Rep2_R1_peak_1072	126917
chr1	19536203	19537327	1125	116	117.94428	21.21365	19401000	19536746	-	overlapStart	0	UBR4	SRR3929041_DMSO_Rep2_R1_peak_1083	23352
chr1	19577806	19578531	726	89	81.18887	16.31819	19578075	19586622	+	overlapStart	0	MRTO4	SRR3929041_DMSO_Rep2_R1_peak_1085	51154
chr1	19577806	19578531	726	89	81.18887	16.31819	19542158	19578053	-	overlapStart	0	EMC1	SRR3929041_DMSO_Rep2_R1_peak_1085	23065
chr1	19578743	19579071	329	19	7.1496	3.62626	19542158	19578053	-	upstream	689	EMC1	SRR3929041_DMSO_Rep2_R1_peak_1086	23065
chr1	19638172	19639583	1412	131	139.57564	23.93335	19638740	19658922	+	overlapStart	0	PQLC2	SRR3929041_DMSO_Rep2_R1_peak_1087	54896
chr1	19638172	19639583	1412	131	139.57564	23.93335	19629202	19638640	-	overlapStart	0	AKR7A2	SRR3929041_DMSO_Rep2_R1_peak_1087	8574
chr1	19641839	19642179	341	25	11.46583	4.71414	19629202	19638640	-	upstream	3198	AKR7A2	SRR3929041_DMSO_Rep2_R1_peak_1088	8574
chr1	19811844	19812662	819	86	77.30405	15.77425	19665267	19812066	-	overlapStart	0	CAPZB	SRR3929041_DMSO_Rep2_R1_peak_1103	832
chr1	19814253	19814606	354	50	34.72314	9.24697	19665267	19812066	-	upstream	2186	CAPZB	SRR3929041_DMSO_Rep2_R1_peak_1104	832
chr1	19922973	19923920	948	80	69.66984	14.68637	19923471	19984949	+	overlapStart	0	MINOS1-NBL1	SRR3929041_DMSO_Rep2_R1_peak_1113	100532736
chr1	19922973	19923920	948	80	69.66984	14.68637	19923471	19956315	+	overlapStart	0	MINOS1	SRR3929041_DMSO_Rep2_R1_peak_1113	440574
chr1	19966845	19967720	876	121	125.06729	22.12021	19969723	19984949	+	upstream	2002	NBL1	SRR3929041_DMSO_Rep2_R1_peak_1115	4681
chr1	19991184	19991530	347	34	19.00315	6.34596	19991780	20006055	+	upstream	249	HTR6	SRR3929041_DMSO_Rep2_R1_peak_1120	3362
chr1	20126472	20127110	639	61	46.83593	11.24142	20008706	20126758	-	overlapStart	0	TMCO4	SRR3929041_DMSO_Rep2_R1_peak_1137	255104
chr1	20204733	20205040	308	26	12.24554	4.89546	20208888	20239437	+	upstream	3847	OTUD3	SRR3929041_DMSO_Rep2_R1_peak_1142	23252
chr1	20208525	20209411	887	177	210.21013	32.27375	20208888	20239437	+	overlapStart	0	OTUD3	SRR3929041_DMSO_Rep2_R1_peak_1143	23252
chr1	20308657	20308952	296	24	10.70226	4.53283	20301924	20306932	-	upstream	1724	PLA2G2A	SRR3929041_DMSO_Rep2_R1_peak_1147	5320
chr1	20450915	20451468	554	123	127.94151	22.48284	20439143	20446059	-	upstream	4855	PLA2G2D	SRR3929041_DMSO_Rep2_R1_peak_1155	26279
chr1	20756987	20757288	302	29	14.67601	5.4394	20686294	20755287	-	upstream	1699	LINC01141	SRR3929041_DMSO_Rep2_R1_peak_1184	339505
chr1	20812548	20812909	362	23	9.95544	4.35152	20808884	20812728	-	overlapStart	0	CAMK2N1	SRR3929041_DMSO_Rep2_R1_peak_1191	55450
chr1	20813078	20813516	439	42	26.54363	7.79647	20808884	20812728	-	upstream	349	CAMK2N1	SRR3929041_DMSO_Rep2_R1_peak_1192	55450
chr1	20834271	20834876	606	61	46.83593	11.24142	20825941	20834674	-	overlapStart	0	MUL1	SRR3929041_DMSO_Rep2_R1_peak_1195	79594
chr1	20878859	20879169	311	25	11.46583	4.71414	20878932	20881513	+	overlapStart	0	FAM43B	SRR3929041_DMSO_Rep2_R1_peak_1197	163933
chr1	20959772	20960176	405	28	13.85114	5.25808	20959948	20978004	+	overlapStart	0	PINK1	SRR3929041_DMSO_Rep2_R1_peak_1202	65018
chr1	20987639	20988640	1002	272	371.35114	49.49851	20978260	20988037	-	overlapStart	0	DDOST	SRR3929041_DMSO_Rep2_R1_peak_1206	1650
chr1	21044371	21044794	424	51	35.78523	9.42829	20990507	21044317	-	upstream	53	KIF17	SRR3929041_DMSO_Rep2_R1_peak_1212	57576
chr1	21058524	21060142	1619	108	106.74127	19.76314	21046225	21059330	-	overlapStart	0	SH2D5	SRR3929041_DMSO_Rep2_R1_peak_1213	400745
chr1	21112696	21114758	2063	150	168.02571	27.3783	21069171	21113799	-	overlapStart	0	HP1BP3	SRR3929041_DMSO_Rep2_R1_peak_1214	50809
chr1	21503144	21503775	632	134	143.99318	24.47729	21132785	21503381	-	overlapStart	0	EIF4G3	SRR3929041_DMSO_Rep2_R1_peak_1225	8672
chr1	21616291	21616762	472	35	19.90643	6.52728	21619783	21626362	+	upstream	3020	LOC100506801	SRR3929041_DMSO_Rep2_R1_peak_1233	100506801
chr1	21616860	21617096	237	22	9.22602	4.1702	21619783	21626362	+	upstream	2686	LOC100506801	SRR3929041_DMSO_Rep2_R1_peak_1234	100506801
chr1	21671520	21672387	868	146	161.9456	26.65304	21543740	21672034	-	overlapStart	0	ECE1	SRR3929041_DMSO_Rep2_R1_peak_1248	1889
chr1	21676728	21677268	541	27	13.04082	5.07677	21543740	21672034	-	upstream	4693	ECE1	SRR3929041_DMSO_Rep2_R1_peak_1249	1889
chr1	21766291	21766828	538	65	51.45715	11.96667	21766583	21811393	+	overlapStart	0	NBPF3	SRR3929041_DMSO_Rep2_R1_peak_1255	84224
chr1	21835503	21835867	365	39	23.63457	7.25253	21835858	21904905	+	overlapStart	0	ALPL	SRR3929041_DMSO_Rep2_R1_peak_1260	249
chr1	21995726	21995971	246	23	9.95544	4.35152	21922708	21995856	-	overlapStart	0	RAP1GAP	SRR3929041_DMSO_Rep2_R1_peak_1275	5909
chr1	21999323	21999963	641	25	11.46583	4.71414	21922708	21995856	-	upstream	3466	RAP1GAP	SRR3929041_DMSO_Rep2_R1_peak_1276	5909
chr1	22108877	22110536	1660	162	186.53654	29.55406	22004792	22109688	-	overlapStart	0	USP48	SRR3929041_DMSO_Rep2_R1_peak_1280	84196
chr1	22263754	22264275	522	41	25.5637	7.61516	22148737	22263750	-	upstream	3	HSPG2	SRR3929041_DMSO_Rep2_R1_peak_1291	3339
chr1	22265888	22266812	925	146	161.9456	26.65304	22148737	22263750	-	upstream	2137	HSPG2	SRR3929041_DMSO_Rep2_R1_peak_1292	3339
chr1	22349445	22349686	242	26	12.24554	4.89546	22351707	22357715	+	upstream	2020	LINC00339	SRR3929041_DMSO_Rep2_R1_peak_1298	29092
chr1	22350436	22352775	2340	127	133.73155	23.20809	22351707	22357715	+	overlapStart	0	LINC00339	SRR3929041_DMSO_Rep2_R1_peak_1299	29092
chr1	22378891	22379414	524	110	109.51894	20.12577	22379120	22419436	+	overlapStart	0	CDC42	SRR3929041_DMSO_Rep2_R1_peak_1302	998
chr1	22774116	22774616	501	67	53.80727	12.3293	22778344	22857650	+	upstream	3727	ZBTB40	SRR3929041_DMSO_Rep2_R1_peak_1325	9923
chr1	22778130	22779254	1125	89	81.18887	16.31819	22778344	22857650	+	overlapStart	0	ZBTB40	SRR3929041_DMSO_Rep2_R1_peak_1326	9923
chr1	22887486	22887685	200	20	7.8223	3.80758	22890004	22930087	+	upstream	2318	EPHA8	SRR3929041_DMSO_Rep2_R1_peak_1329	2046
chr1	22961315	22961564	250	24	10.70226	4.53283	22963118	22966175	+	upstream	1553	C1QA	SRR3929041_DMSO_Rep2_R1_peak_1333	712
chr1	22965868	22966195	328	32	17.23335	5.98334	22970118	22974603	+	upstream	3922	C1QC	SRR3929041_DMSO_Rep2_R1_peak_1334	714
chr1	22968536	22968930	395	30	15.51495	5.62071	22970118	22974603	+	upstream	1187	C1QC	SRR3929041_DMSO_Rep2_R1_peak_1335	714
chr1	23036920	23037463	544	53	37.93398	9.79091	23037331	23241823	+	overlapStart	0	EPHB2	SRR3929041_DMSO_Rep2_R1_peak_1341	2048
chr1	23345573	23346992	1420	166	192.79323	30.27931	23337327	23342343	-	upstream	3229	TEX46	SRR3929041_DMSO_Rep2_R1_peak_1364	729059
chr1	23345573	23346992	1420	166	192.79323	30.27931	23345941	23410184	+	overlapStart	0	KDM1A	SRR3929041_DMSO_Rep2_R1_peak_1364	23028
chr1	23347327	23347644	318	28	13.85114	5.25808	23337327	23342343	-	upstream	4983	TEX46	SRR3929041_DMSO_Rep2_R1_peak_1365	729059
chr1	23503979	23504732	754	90	82.49348	16.4995	23410516	23504301	-	overlapStart	0	LUZP1	SRR3929041_DMSO_Rep2_R1_peak_1375	7798
chr1	23505490	23505861	372	28	13.85114	5.25808	23410516	23504301	-	upstream	1188	LUZP1	SRR3929041_DMSO_Rep2_R1_peak_1376	7798
chr1	23520575	23521732	1158	107	105.35836	19.58183	23518388	23521222	-	overlapStart	0	HTR1D	SRR3929041_DMSO_Rep2_R1_peak_1378	3352
chr1	23523214	23523909	696	175	207.02098	31.91113	23518388	23521222	-	upstream	1991	HTR1D	SRR3929041_DMSO_Rep2_R1_peak_1379	3352
chr1	23524876	23525322	447	52	36.85556	9.6096	23518388	23521222	-	upstream	3653	HTR1D	SRR3929041_DMSO_Rep2_R1_peak_1380	3352
chr1	23670549	23671557	1009	313	445.69769	56.93235	23636276	23670853	-	overlapStart	0	HNRNPR	SRR3929041_DMSO_Rep2_R1_peak_1389	10236
chr1	23694424	23695811	1388	244	322.09146	44.42174	23695464	23698330	+	overlapStart	0	ZNF436-AS1	SRR3929041_DMSO_Rep2_R1_peak_1390	148898
chr1	23695949	23696652	704	84	74.73885	15.41162	23685941	23696357	-	overlapStart	0	ZNF436	SRR3929041_DMSO_Rep2_R1_peak_1391	80818
chr1	23810489	23811478	990	105	102.60458	19.2192	23755056	23811057	-	overlapStart	0	ASAP3	SRR3929041_DMSO_Rep2_R1_peak_1404	55616
chr1	23857232	23858197	966	51	35.78523	9.42829	23832920	23857712	-	overlapStart	0	E2F2	SRR3929041_DMSO_Rep2_R1_peak_1407	1870
chr1	23885684	23886674	991	150	168.02571	27.3783	23884421	23886285	-	overlapStart	0	ID3	SRR3929041_DMSO_Rep2_R1_peak_1413	3399
chr1	23886879	23887078	200	22	9.22602	4.1702	23884421	23886285	-	upstream	593	ID3	SRR3929041_DMSO_Rep2_R1_peak_1414	3399
chr1	23888224	23889274	1051	183	219.83548	33.36163	23884421	23886285	-	upstream	1938	ID3	SRR3929041_DMSO_Rep2_R1_peak_1415	3399
chr1	23891007	23891376	370	27	13.04082	5.07677	23884421	23886285	-	upstream	4721	ID3	SRR3929041_DMSO_Rep2_R1_peak_1416	3399
chr1	23903508	23904481	974	127	133.73155	23.20809	23907985	23967056	+	upstream	3503	MDS2	SRR3929041_DMSO_Rep2_R1_peak_1417	259283
chr1	24017948	24018845	898	191	232.80063	34.81214	24018269	24022915	+	overlapStart	0	RPL11	SRR3929041_DMSO_Rep2_R1_peak_1424	6135
chr1	24069504	24070610	1107	92	85.11684	16.86213	24069856	24088549	+	overlapStart	0	ELOA	SRR3929041_DMSO_Rep2_R1_peak_1426	6924
chr1	24104486	24105126	641	36	20.82151	6.70859	24104876	24114722	+	overlapStart	0	PITHD1	SRR3929041_DMSO_Rep2_R1_peak_1430	57095
chr1	24104486	24105126	641	36	20.82151	6.70859	24086872	24104787	-	overlapStart	0	ELOA-AS1	SRR3929041_DMSO_Rep2_R1_peak_1430	100506963
chr1	24116541	24117019	479	109	108.12814	19.94445	24117646	24122029	+	upstream	626	LYPLA2	SRR3929041_DMSO_Rep2_R1_peak_1431	11313
chr1	24117209	24117789	581	83	73.46384	15.23031	24117646	24122029	+	overlapStart	0	LYPLA2	SRR3929041_DMSO_Rep2_R1_peak_1432	11313
chr1	24126896	24127571	676	91	83.80281	16.68082	24122089	24127294	-	overlapStart	0	GALE	SRR3929041_DMSO_Rep2_R1_peak_1435	2582
chr1	24164783	24165398	616	45	29.54212	8.34041	24128367	24165110	-	overlapStart	0	HMGCL	SRR3929041_DMSO_Rep2_R1_peak_1437	3155
chr1	24194366	24195466	1101	88	79.88907	16.13688	24171572	24194859	-	overlapStart	0	FUCA1	SRR3929041_DMSO_Rep2_R1_peak_1439	2517
chr1	24243295	24243674	380	52	36.85556	9.6096	24200460	24239817	-	upstream	3477	CNR2	SRR3929041_DMSO_Rep2_R1_peak_1442	1269
chr1	24281759	24282008	250	23	9.95544	4.35152	24286301	24289949	+	upstream	4292	PNRC2	SRR3929041_DMSO_Rep2_R1_peak_1445	55629
chr1	24285368	24287023	1656	149	166.50133	27.19698	24286301	24289949	+	overlapStart	0	PNRC2	SRR3929041_DMSO_Rep2_R1_peak_1446	55629
chr1	24438991	24439416	426	101	97.14622	18.49395	24382531	24438665	-	upstream	325	MYOM3	SRR3929041_DMSO_Rep2_R1_peak_1461	127294
chr1	24513620	24513874	255	22	9.22602	4.1702	24480647	24513765	-	overlapStart	0	IFNLR1	SRR3929041_DMSO_Rep2_R1_peak_1465	163702
chr1	24516728	24517073	346	21	8.51472	3.98889	24480647	24513765	-	upstream	2962	IFNLR1	SRR3929041_DMSO_Rep2_R1_peak_1466	163702
chr1	24518398	24518832	435	62	47.9811	11.42273	24480647	24513765	-	upstream	4632	IFNLR1	SRR3929041_DMSO_Rep2_R1_peak_1467	163702
chr1	24525841	24526056	216	25	11.46583	4.71414	24526730	24538180	+	upstream	673	LOC284632	SRR3929041_DMSO_Rep2_R1_peak_1469	284632
chr1	24644820	24645073	254	29	14.67601	5.4394	24645812	24690970	+	upstream	738	GRHL3	SRR3929041_DMSO_Rep2_R1_peak_1477	57822
chr1	24739837	24740541	705	58	43.44245	10.69748	24742245	24799473	+	upstream	1703	NIPAL3	SRR3929041_DMSO_Rep2_R1_peak_1488	57185
chr1	24741909	24742502	594	153	172.61592	27.92224	24742245	24799473	+	overlapStart	0	NIPAL3	SRR3929041_DMSO_Rep2_R1_peak_1489	57185
chr1	24741909	24742502	594	153	172.61592	27.92224	24683489	24741587	-	upstream	321	STPG1	SRR3929041_DMSO_Rep2_R1_peak_1489	90529
chr1	24743477	24743823	347	46	30.56049	8.52172	24683489	24741587	-	upstream	1889	STPG1	SRR3929041_DMSO_Rep2_R1_peak_1490	90529
chr1	24745596	24746123	528	43	27.53349	7.97778	24683489	24741587	-	upstream	4008	STPG1	SRR3929041_DMSO_Rep2_R1_peak_1491	90529
chr1	24828779	24829654	876	155	175.69017	28.28486	24828841	24863510	+	overlapStart	0	RCAN3	SRR3929041_DMSO_Rep2_R1_peak_1494	11123
chr1	24828779	24829654	876	155	175.69017	28.28486	24822823	24828850	-	overlapStart	0	RCAN3AS	SRR3929041_DMSO_Rep2_R1_peak_1494	100750325
chr1	24878795	24879008	214	21	8.51472	3.98889	24882567	24935818	+	upstream	3558	NCMAP	SRR3929041_DMSO_Rep2_R1_peak_1496	400746
chr1	24968847	24970201	1355	272	371.35114	49.49851	24969594	24999772	+	overlapStart	0	SRRM1	SRR3929041_DMSO_Rep2_R1_peak_1502	10250
chr1	25068650	25069409	760	235	306.5455	42.78992	25071760	25170815	+	upstream	2350	CLIC4	SRR3929041_DMSO_Rep2_R1_peak_1510	25932
chr1	25069951	25070197	247	30	15.51495	5.62071	25071760	25170815	+	upstream	1562	CLIC4	SRR3929041_DMSO_Rep2_R1_peak_1511	25932
chr1	25071282	25072358	1077	157	178.77553	28.64749	25071760	25170815	+	overlapStart	0	CLIC4	SRR3929041_DMSO_Rep2_R1_peak_1512	25932
chr1	25291209	25291777	569	40	24.59394	7.43384	25226002	25291612	-	overlapStart	0	RUNX3	SRR3929041_DMSO_Rep2_R1_peak_1531	864
chr1	25293171	25293998	828	40	24.59394	7.43384	25226002	25291612	-	upstream	1558	RUNX3	SRR3929041_DMSO_Rep2_R1_peak_1532	864
chr1	25558641	25559349	709	92	85.11684	16.86213	25548767	25559013	-	overlapStart	0	SYF2	SRR3929041_DMSO_Rep2_R1_peak_1547	25949
chr1	25559548	25559969	422	55	40.11451	10.15354	25548767	25559013	-	upstream	534	SYF2	SRR3929041_DMSO_Rep2_R1_peak_1548	25949
chr1	25563753	25564167	415	31	16.36753	5.80202	25548767	25559013	-	upstream	4739	SYF2	SRR3929041_DMSO_Rep2_R1_peak_1549	25949
chr1	25664642	25665398	757	63	49.1331	11.60405	25664789	25688852	+	overlapStart	0	TMEM50A	SRR3929041_DMSO_Rep2_R1_peak_1553	23585
chr1	25664642	25665398	757	63	49.1331	11.60405	25568740	25664656	-	overlapStart	0	RSRP1	SRR3929041_DMSO_Rep2_R1_peak_1553	57035
chr1	25756443	25758100	1658	121	125.06729	22.12021	25757388	25826698	+	overlapStart	0	MACO1	SRR3929041_DMSO_Rep2_R1_peak_1555	55219
chr1	25756443	25758100	1658	121	125.06729	22.12021	25688740	25756683	-	overlapStart	0	RHCE	SRR3929041_DMSO_Rep2_R1_peak_1555	6006
chr1	25869818	25870389	572	63	49.1331	11.60405	25870076	25895377	+	overlapStart	0	LDLRAP1	SRR3929041_DMSO_Rep2_R1_peak_1560	26119
chr1	25942375	25943579	1205	100	95.79212	18.31264	25943959	26111258	+	upstream	379	MAN1C1	SRR3929041_DMSO_Rep2_R1_peak_1567	57134
chr1	26121699	26122189	491	29	14.67601	5.4394	26126667	26144713	+	upstream	4477	SELENON	SRR3929041_DMSO_Rep2_R1_peak_1589	57190
chr1	26123406	26123616	211	29	14.67601	5.4394	26126667	26144713	+	upstream	3050	SELENON	SRR3929041_DMSO_Rep2_R1_peak_1590	57190
chr1	26126272	26126767	496	40	24.59394	7.43384	26126667	26144713	+	overlapStart	0	SELENON	SRR3929041_DMSO_Rep2_R1_peak_1591	57190
chr1	26145630	26145966	337	27	13.04082	5.07677	26146397	26159433	+	upstream	430	MTFR1L	SRR3929041_DMSO_Rep2_R1_peak_1592	56181
chr1	26146108	26146853	746	106	103.97945	19.40051	26146397	26159433	+	overlapStart	0	MTFR1L	SRR3929041_DMSO_Rep2_R1_peak_1593	56181
chr1	26185641	26186438	798	57	42.32569	10.51617	26160497	26185848	-	overlapStart	0	AUNIP	SRR3929041_DMSO_Rep2_R1_peak_1595	79000
chr1	26201543	26202561	1019	61	46.83593	11.24142	26187975	26197744	-	upstream	3798	PAQR7	SRR3929041_DMSO_Rep2_R1_peak_1596	164091
chr1	26232681	26233256	576	83	73.46384	15.23031	26232853	26232945	-	includeFeature	0	MIR3917	SRR3929041_DMSO_Rep2_R1_peak_1601	100500808
chr1	26324343	26325233	891	236	308.26556	42.97123	26286258	26324648	-	overlapStart	0	PAFAH2	SRR3929041_DMSO_Rep2_R1_peak_1605	5051
chr1	26343018	26343692	675	26	12.24554	4.89546	26348271	26362954	+	upstream	4578	EXTL1	SRR3929041_DMSO_Rep2_R1_peak_1606	2134
chr1	26344187	26344386	200	21	8.51472	3.98889	26348271	26362954	+	upstream	3884	EXTL1	SRR3929041_DMSO_Rep2_R1_peak_1607	2134
chr1	26346142	26346644	503	42	26.54363	7.79647	26348271	26362954	+	upstream	1626	EXTL1	SRR3929041_DMSO_Rep2_R1_peak_1608	2134
chr1	26346739	26347305	567	41	25.5637	7.61516	26348271	26362954	+	upstream	965	EXTL1	SRR3929041_DMSO_Rep2_R1_peak_1609	2134
chr1	26348041	26348694	654	51	35.78523	9.42829	26348271	26362954	+	overlapStart	0	EXTL1	SRR3929041_DMSO_Rep2_R1_peak_1610	2134
chr1	26437249	26438952	1704	104	101.23377	19.03789	26437656	26452039	+	overlapStart	0	PDIK1L	SRR3929041_DMSO_Rep2_R1_peak_1618	149420
chr1	26483249	26483506	258	28	13.85114	5.25808	26485511	26489119	+	upstream	2004	FAM110D	SRR3929041_DMSO_Rep2_R1_peak_1621	79927
chr1	26492081	26492493	413	38	22.68587	7.07122	26496388	26497364	+	upstream	3894	ZNF593	SRR3929041_DMSO_Rep2_R1_peak_1623	51042
chr1	26496101	26496759	659	106	103.97945	19.40051	26496388	26497364	+	overlapStart	0	ZNF593	SRR3929041_DMSO_Rep2_R1_peak_1624	51042
chr1	26516851	26517214	364	35	19.90643	6.52728	26517119	26529033	+	overlapStart	0	CATSPER4	SRR3929041_DMSO_Rep2_R1_peak_1625	378807
chr1	26560197	26561333	1137	173	203.84167	31.5485	26560693	26605299	+	overlapStart	0	CEP85	SRR3929041_DMSO_Rep2_R1_peak_1626	64793
chr1	26602099	26603140	1042	125	130.82968	22.84547	26606213	26608013	+	upstream	3072	SH3BGRL3	SRR3929041_DMSO_Rep2_R1_peak_1627	83442
chr1	26604923	26605248	326	32	17.23335	5.98334	26606213	26608013	+	upstream	964	SH3BGRL3	SRR3929041_DMSO_Rep2_R1_peak_1628	83442
chr1	26606041	26607236	1196	103	99.8671	18.85658	26606213	26608013	+	overlapStart	0	SH3BGRL3	SRR3929041_DMSO_Rep2_R1_peak_1629	83442
chr1	26647979	26648358	380	60	45.69769	11.06011	26608773	26644756	-	upstream	3222	UBXN11	SRR3929041_DMSO_Rep2_R1_peak_1634	91544
chr1	26735031	26735412	382	51	35.78523	9.42829	26737269	26756219	+	upstream	1856	LIN28A	SRR3929041_DMSO_Rep2_R1_peak_1640	79727
chr1	26758398	26759120	723	104	101.23377	19.03789	26758773	26797795	+	overlapStart	0	DHDDS	SRR3929041_DMSO_Rep2_R1_peak_1643	79947
chr1	26796850	26797053	204	23	9.95544	4.35152	26798902	26803133	+	upstream	1848	HMGN2	SRR3929041_DMSO_Rep2_R1_peak_1644	3151
chr1	26797978	26799366	1389	73	61.00665	13.41718	26798902	26803133	+	overlapStart	0	HMGN2	SRR3929041_DMSO_Rep2_R1_peak_1645	3151
chr1	26855871	26856861	991	59	44.56649	10.87879	26856249	26901520	+	overlapStart	0	RPS6KA1	SRR3929041_DMSO_Rep2_R1_peak_1649	6195
chr1	27018621	27019970	1350	141	154.41185	25.74648	27022522	27108601	+	upstream	2551	ARID1A	SRR3929041_DMSO_Rep2_R1_peak_1658	8289
chr1	27021737	27022730	994	110	109.51894	20.12577	27022522	27108601	+	overlapStart	0	ARID1A	SRR3929041_DMSO_Rep2_R1_peak_1659	8289
chr1	27110507	27110917	411	23	9.95544	4.35152	27114454	27124894	+	upstream	3536	PIGV	SRR3929041_DMSO_Rep2_R1_peak_1668	55650
chr1	27113347	27113678	332	28	13.85114	5.25808	27114454	27124894	+	upstream	775	PIGV	SRR3929041_DMSO_Rep2_R1_peak_1669	55650
chr1	27113886	27114924	1039	112	112.31217	20.48839	27114454	27124894	+	overlapStart	0	PIGV	SRR3929041_DMSO_Rep2_R1_peak_1670	55650
chr1	27152793	27153404	612	70	57.37965	12.87324	27153201	27182211	+	overlapStart	0	ZDHHC18	SRR3929041_DMSO_Rep2_R1_peak_1674	84243
chr1	27187720	27187951	232	21	8.51472	3.98889	27189633	27190947	+	upstream	1681	SFN	SRR3929041_DMSO_Rep2_R1_peak_1676	2810
chr1	27216359	27217076	718	61	46.83593	11.24142	27205873	27216869	-	overlapStart	0	GPN2	SRR3929041_DMSO_Rep2_R1_peak_1679	54707
chr1	27226559	27227171	613	42	26.54363	7.79647	27216979	27226962	-	overlapStart	0	GPATCH3	SRR3929041_DMSO_Rep2_R1_peak_1680	63906
chr1	27247794	27248546	753	206	257.49503	37.53184	27248213	27273362	+	overlapStart	0	NUDC	SRR3929041_DMSO_Rep2_R1_peak_1682	10726
chr1	27288190	27288750	561	137	148.43958	25.02122	27276047	27286901	-	upstream	1288	KDF1	SRR3929041_DMSO_Rep2_R1_peak_1683	126695
chr1	27317082	27317450	369	43	27.53349	7.97778	27320195	27327377	+	upstream	2744	TRNP1	SRR3929041_DMSO_Rep2_R1_peak_1686	388610
chr1	27317755	27318411	657	49	33.66945	9.06566	27320195	27327377	+	upstream	1783	TRNP1	SRR3929041_DMSO_Rep2_R1_peak_1687	388610
chr1	27319616	27320685	1070	53	37.93398	9.79091	27320195	27327377	+	overlapStart	0	TRNP1	SRR3929041_DMSO_Rep2_R1_peak_1688	388610
chr1	27339207	27339997	791	148	164.97984	27.01567	27331511	27339333	-	overlapStart	0	FAM46B	SRR3929041_DMSO_Rep2_R1_peak_1694	115572
chr1	27481140	27482182	1043	151	169.55292	27.55961	27425300	27481621	-	overlapStart	0	SLC9A1	SRR3929041_DMSO_Rep2_R1_peak_1708	6548
chr1	27560582	27561375	794	188	227.92145	34.2682	27561007	27635124	+	overlapStart	0	WDTC1	SRR3929041_DMSO_Rep2_R1_peak_1712	23038
chr1	27648361	27649108	748	184	221.44801	33.54295	27648636	27662891	+	overlapStart	0	TMEM222	SRR3929041_DMSO_Rep2_R1_peak_1716	84065
chr1	27648361	27649108	748	184	221.44801	33.54295	27650365	27653016	+	upstream	1256	ACTG1P20	SRR3929041_DMSO_Rep2_R1_peak_1716	644961
chr1	27667485	27667766	282	36	20.82151	6.70859	27668483	27680423	+	upstream	716	SYTL1	SRR3929041_DMSO_Rep2_R1_peak_1717	84958
chr1	27668217	27668659	443	94	87.75877	17.22476	27668483	27680423	+	overlapStart	0	SYTL1	SRR3929041_DMSO_Rep2_R1_peak_1718	84958
chr1	27691815	27693774	1960	71	58.5827	13.05455	27681670	27693337	-	overlapStart	0	MAP3K6	SRR3929041_DMSO_Rep2_R1_peak_1721	9064
chr1	27718703	27719581	879	110	109.51894	20.12577	27719148	27722317	+	overlapStart	0	GPR3	SRR3929041_DMSO_Rep2_R1_peak_1722	2827
chr1	27816262	27817345	1084	119	122.20724	21.75759	27730734	27816678	-	overlapStart	0	WASF2	SRR3929041_DMSO_Rep2_R1_peak_1726	10163
chr1	27930431	27931001	571	80	69.66984	14.68637	27860756	27930361	-	upstream	69	AHDC1	SRR3929041_DMSO_Rep2_R1_peak_1745	27245
chr1	27932841	27933335	495	36	20.82151	6.70859	27860756	27930361	-	upstream	2479	AHDC1	SRR3929041_DMSO_Rep2_R1_peak_1746	27245
chr1	27998469	27999565	1097	287	398.26096	52.21821	27992572	27998724	-	overlapStart	0	IFI6	SRR3929041_DMSO_Rep2_R1_peak_1754	2537
chr1	28051831	28053241	1411	225	289.44687	40.97679	28052490	28089423	+	overlapStart	0	FAM76A	SRR3929041_DMSO_Rep2_R1_peak_1756	199870
chr1	28099281	28100110	830	175	207.02098	31.91113	28099694	28150963	+	overlapStart	0	STX12	SRR3929041_DMSO_Rep2_R1_peak_1757	23673
chr1	28156823	28157862	1040	165	191.22514	30.098	28157252	28178183	+	overlapStart	0	PPP1R8	SRR3929041_DMSO_Rep2_R1_peak_1759	5511
chr1	28156823	28157862	1040	165	191.22514	30.098	28160912	28161077	+	upstream	3049	SCARNA1	SRR3929041_DMSO_Rep2_R1_peak_1759	677774
chr1	28198727	28199302	576	33	18.11201	6.16465	28199055	28213193	+	overlapStart	0	THEMIS2	SRR3929041_DMSO_Rep2_R1_peak_1762	9473
chr1	28240863	28241658	796	243	320.35696	44.24043	28218049	28241236	-	overlapStart	0	RPA2	SRR3929041_DMSO_Rep2_R1_peak_1764	6118
chr1	28261321	28261750	430	46	30.56049	8.52172	28261504	28285663	+	overlapStart	0	SMPDL3B	SRR3929041_DMSO_Rep2_R1_peak_1765	27293
chr1	28285912	28286720	809	54	39.02035	9.97223	28286504	28294604	+	overlapStart	0	XKR8	SRR3929041_DMSO_Rep2_R1_peak_1766	55113
chr1	28414725	28415512	788	155	175.69017	28.28486	28296855	28415148	-	overlapStart	0	EYA3	SRR3929041_DMSO_Rep2_R1_peak_1771	2140
chr1	28417776	28417988	213	26	12.24554	4.89546	28296855	28415148	-	upstream	2627	EYA3	SRR3929041_DMSO_Rep2_R1_peak_1772	2140
chr1	28523489	28523739	251	21	8.51472	3.98889	28473677	28520447	-	upstream	3041	PTAFR	SRR3929041_DMSO_Rep2_R1_peak_1779	5724
chr1	28559289	28559769	481	47	31.58795	8.70303	28526790	28559542	-	overlapStart	0	DNAJC8	SRR3929041_DMSO_Rep2_R1_peak_1781	22826
chr1	28559289	28559769	481	47	31.58795	8.70303	28562602	28564616	+	upstream	2832	ATPIF1	SRR3929041_DMSO_Rep2_R1_peak_1781	93974
chr1	28562248	28563042	795	202	250.8624	36.80658	28526790	28559542	-	upstream	2705	DNAJC8	SRR3929041_DMSO_Rep2_R1_peak_1782	22826
chr1	28562248	28563042	795	202	250.8624	36.80658	28562602	28564616	+	overlapStart	0	ATPIF1	SRR3929041_DMSO_Rep2_R1_peak_1782	93974
chr1	28585593	28587190	1598	142	155.91258	25.92779	28585963	28609002	+	overlapStart	0	SESN2	SRR3929041_DMSO_Rep2_R1_peak_1787	83667
chr1	28655213	28655913	701	73	61.00665	13.41718	28655513	28662478	+	overlapStart	0	MED18	SRR3929041_DMSO_Rep2_R1_peak_1790	54797
chr1	28695929	28697122	1194	195	239.3378	35.53739	28696093	28826881	+	overlapStart	0	PHACTR4	SRR3929041_DMSO_Rep2_R1_peak_1792	65979
chr1	28832125	28833224	1100	143	157.41634	26.1091	28832455	28865708	+	overlapStart	0	RCC1	SRR3929041_DMSO_Rep2_R1_peak_1798	1104
chr1	28832125	28833224	1100	143	157.41634	26.1091	28832455	28837404	+	overlapStart	0	SNHG3	SRR3929041_DMSO_Rep2_R1_peak_1798	8420
chr1	28879196	28880279	1084	126	132.2789	23.02678	28879529	28905057	+	overlapStart	0	TRNAU1AP	SRR3929041_DMSO_Rep2_R1_peak_1804	54952
chr1	28907793	28908920	1128	152	171.08304	27.74092	28907432	28907565	-	upstream	227	SNORA16A	SRR3929041_DMSO_Rep2_R1_peak_1805	692073
chr1	28907793	28908920	1128	152	171.08304	27.74092	28905050	28908383	-	overlapStart	0	SNHG12	SRR3929041_DMSO_Rep2_R1_peak_1805	85028
chr1	28918441	28918943	503	42	26.54363	7.79647	28918712	28921088	+	overlapStart	0	RAB42	SRR3929041_DMSO_Rep2_R1_peak_1806	115273
chr1	28968745	28970067	1323	125	130.82968	22.84547	28929609	28969604	-	overlapStart	0	TAF12	SRR3929041_DMSO_Rep2_R1_peak_1810	6883
chr1	28974558	28975948	1391	134	143.99318	24.47729	28929609	28969604	-	upstream	4953	TAF12	SRR3929041_DMSO_Rep2_R1_peak_1811	6883
chr1	28974558	28975948	1391	134	143.99318	24.47729	28975112	28975246	+	includeFeature	0	RNU11	SRR3929041_DMSO_Rep2_R1_peak_1811	26824
chr1	28994971	28996126	1156	57	42.32569	10.51617	28995240	29042115	+	overlapStart	0	GMEB1	SRR3929041_DMSO_Rep2_R1_peak_1812	10691
chr1	29062805	29063895	1091	171	200.6723	31.18587	29063133	29096287	+	overlapStart	0	YTHDF2	SRR3929041_DMSO_Rep2_R1_peak_1815	51441
chr1	29138610	29138817	208	26	12.24554	4.89546	29138654	29190208	+	overlapStart	0	OPRD1	SRR3929041_DMSO_Rep2_R1_peak_1818	4985
chr1	29208585	29209037	453	136	146.95427	24.83991	29213603	29446558	+	upstream	4565	EPB41	SRR3929041_DMSO_Rep2_R1_peak_1824	2035
chr1	29211469	29211803	335	39	23.63457	7.25253	29213603	29446558	+	upstream	1799	EPB41	SRR3929041_DMSO_Rep2_R1_peak_1825	2035
chr1	29213335	29213778	444	61	46.83593	11.24142	29213603	29446558	+	overlapStart	0	EPB41	SRR3929041_DMSO_Rep2_R1_peak_1826	2035
chr1	29450621	29451672	1052	101	97.14622	18.49395	29445937	29450421	-	upstream	199	TMEM200B	SRR3929041_DMSO_Rep2_R1_peak_1836	399474
chr1	29507589	29508868	1280	180	215.01202	32.8177	29474250	29508637	-	overlapStart	0	SRSF4	SRR3929041_DMSO_Rep2_R1_peak_1839	6429
chr1	29557219	29557776	558	95	89.08658	17.40607	29519385	29557454	-	overlapStart	0	MECR	SRR3929041_DMSO_Rep2_R1_peak_1843	51102
chr1	29562709	29563291	583	88	79.88907	16.13688	29563028	29653325	+	overlapStart	0	PTPRU	SRR3929041_DMSO_Rep2_R1_peak_1844	10076
chr1	31190592	31192491	1900	117	119.36163	21.39496	31191619	31199593	+	overlapStart	0	MATN1-AS1	SRR3929041_DMSO_Rep2_R1_peak_1927	100129196
chr1	31200654	31201061	408	74	62.22738	13.59849	31184124	31196432	-	upstream	4221	MATN1	SRR3929041_DMSO_Rep2_R1_peak_1928	4146
chr1	31231656	31232081	426	37	21.74809	6.8899	31205315	31230683	-	upstream	972	LAPTM5	SRR3929041_DMSO_Rep2_R1_peak_1930	7805
chr1	31384218	31384542	325	43	27.53349	7.97778	31342313	31381480	-	upstream	2737	SDC3	SRR3929041_DMSO_Rep2_R1_peak_1947	9672
chr1	31537803	31539037	1235	225	289.44687	40.97679	31404353	31538763	-	overlapStart	0	PUM1	SRR3929041_DMSO_Rep2_R1_peak_1956	9698
chr1	31711773	31712975	1203	56	41.21634	10.33485	31652592	31712734	-	overlapStart	0	NKAIN1	SRR3929041_DMSO_Rep2_R1_peak_1969	79570
chr1	31716608	31717396	789	28	13.85114	5.25808	31652592	31712734	-	upstream	3873	NKAIN1	SRR3929041_DMSO_Rep2_R1_peak_1970	79570
chr1	31769231	31770664	1434	384	579.79175	69.8056	31769842	31837780	+	overlapStart	0	ZCCHC17	SRR3929041_DMSO_Rep2_R1_peak_1971	51538
chr1	31769231	31770664	1434	384	579.79175	69.8056	31732415	31769644	-	overlapStart	0	SNRNP40	SRR3929041_DMSO_Rep2_R1_peak_1971	9410
chr1	31846017	31846948	932	82	72.19397	15.049	31838100	31845923	-	upstream	93	FABP3	SRR3929041_DMSO_Rep2_R1_peak_1974	2170
chr1	31849565	31850077	513	107	105.35836	19.58183	31838100	31845923	-	upstream	3641	FABP3	SRR3929041_DMSO_Rep2_R1_peak_1975	2170
chr1	32038430	32038646	217	18	6.49753	3.44495	32042086	32053287	+	upstream	3439	TINAGL1	SRR3929041_DMSO_Rep2_R1_peak_1992	64129
chr1	32039273	32040159	887	109	108.12814	19.94445	32042086	32053287	+	upstream	1926	TINAGL1	SRR3929041_DMSO_Rep2_R1_peak_1993	64129
chr1	32040564	32040869	306	31	16.36753	5.80202	32042086	32053287	+	upstream	1216	TINAGL1	SRR3929041_DMSO_Rep2_R1_peak_1994	64129
chr1	32079530	32079771	242	23	9.95544	4.35152	32083301	32098119	+	upstream	3529	HCRTR1	SRR3929041_DMSO_Rep2_R1_peak_2004	3061
chr1	32081155	32081504	350	20	7.8223	3.80758	32083301	32098119	+	upstream	1796	HCRTR1	SRR3929041_DMSO_Rep2_R1_peak_2005	3061
chr1	32083251	32084129	879	84	74.73885	15.41162	32083301	32098119	+	overlapStart	0	HCRTR1	SRR3929041_DMSO_Rep2_R1_peak_2006	3061
chr1	32109808	32111271	1464	182	218.2253	33.18032	32095463	32110838	-	overlapStart	0	PEF1	SRR3929041_DMSO_Rep2_R1_peak_2009	553115
chr1	32112782	32113023	242	20	7.8223	3.80758	32095463	32110838	-	upstream	1943	PEF1	SRR3929041_DMSO_Rep2_R1_peak_2010	553115
chr1	32168894	32171218	2325	88	79.88907	16.13688	32117848	32169768	-	overlapStart	0	COL16A1	SRR3929041_DMSO_Rep2_R1_peak_2018	1307
chr1	32173269	32173702	434	58	43.44245	10.69748	32117848	32169768	-	upstream	3500	COL16A1	SRR3929041_DMSO_Rep2_R1_peak_2019	1307
chr1	32173776	32174442	667	43	27.53349	7.97778	32117848	32169768	-	upstream	4007	COL16A1	SRR3929041_DMSO_Rep2_R1_peak_2020	1307
chr1	32225205	32225704	500	27	13.04082	5.07677	32224261	32224336	-	upstream	868	MIR4254	SRR3929041_DMSO_Rep2_R1_peak_2030	100423028
chr1	32226430	32226957	528	80	69.66984	14.68637	32224261	32224336	-	upstream	2093	MIR4254	SRR3929041_DMSO_Rep2_R1_peak_2031	100423028
chr1	32227506	32227969	464	28	13.85114	5.25808	32224261	32224336	-	upstream	3169	MIR4254	SRR3929041_DMSO_Rep2_R1_peak_2032	100423028
chr1	32228229	32228894	666	72	59.79172	13.23587	32224261	32224336	-	upstream	3892	MIR4254	SRR3929041_DMSO_Rep2_R1_peak_2033	100423028
chr1	32229790	32231080	1291	69	56.18268	12.69193	32192718	32229648	-	upstream	141	ADGRB2	SRR3929041_DMSO_Rep2_R1_peak_2034	576
chr1	32281465	32281866	402	51	35.78523	9.42829	32256025	32281580	-	overlapStart	0	SPOCD1	SRR3929041_DMSO_Rep2_R1_peak_2042	90853
chr1	32402924	32404445	1522	144	158.92313	26.29042	32372022	32403988	-	overlapStart	0	PTP4A2	SRR3929041_DMSO_Rep2_R1_peak_2049	8073
chr1	32405264	32405868	605	175	207.02098	31.91113	32372022	32403988	-	upstream	1275	PTP4A2	SRR3929041_DMSO_Rep2_R1_peak_2050	8073
chr1	32408158	32408499	342	42	26.54363	7.79647	32372022	32403988	-	upstream	4169	PTP4A2	SRR3929041_DMSO_Rep2_R1_peak_2051	8073
chr1	32478716	32480788	2073	175	207.02098	31.91113	32479295	32526460	+	overlapStart	0	KHDRBS1	SRR3929041_DMSO_Rep2_R1_peak_2063	10657
chr1	32534546	32535022	477	36	20.82151	6.70859	32538503	32568467	+	upstream	3480	TMEM39B	SRR3929041_DMSO_Rep2_R1_peak_2067	55116
chr1	32537324	32539334	2011	244	322.09146	44.42174	32538503	32568467	+	overlapStart	0	TMEM39B	SRR3929041_DMSO_Rep2_R1_peak_2068	55116
chr1	32573363	32574394	1032	65	51.45715	11.96667	32573644	32642168	+	overlapStart	0	KPNA6	SRR3929041_DMSO_Rep2_R1_peak_2070	23633
chr1	32644976	32646349	1374	160	183.42407	29.19143	32645345	32663886	+	overlapStart	0	TXLNA	SRR3929041_DMSO_Rep2_R1_peak_2076	200081
chr1	32665477	32667440	1964	84	74.73885	15.41162	32666202	32670991	+	overlapStart	0	CCDC28B	SRR3929041_DMSO_Rep2_R1_peak_2077	79140
chr1	32665477	32667440	1964	84	74.73885	15.41162	32671236	32674288	+	upstream	3795	IQCC	SRR3929041_DMSO_Rep2_R1_peak_2077	55721
chr1	32668954	32669487	534	38	22.68587	7.07122	32671236	32674288	+	upstream	1748	IQCC	SRR3929041_DMSO_Rep2_R1_peak_2078	55721
chr1	32670971	32671572	602	84	74.73885	15.41162	32671236	32674288	+	overlapStart	0	IQCC	SRR3929041_DMSO_Rep2_R1_peak_2079	55721
chr1	32670971	32671572	602	84	74.73885	15.41162	32674695	32681797	+	upstream	3122	DCDC2B	SRR3929041_DMSO_Rep2_R1_peak_2079	149069
chr1	32671736	32671948	213	21	8.51472	3.98889	32674695	32681797	+	upstream	2746	DCDC2B	SRR3929041_DMSO_Rep2_R1_peak_2080	149069
chr1	32686108	32686314	207	19	7.1496	3.62626	32687185	32697205	+	upstream	870	EIF3I	SRR3929041_DMSO_Rep2_R1_peak_2082	8668
chr1	32687698	32688451	754	126	132.2789	23.02678	32680078	32687926	-	overlapStart	0	TMEM234	SRR3929041_DMSO_Rep2_R1_peak_2083	56063
chr1	32706971	32707494	524	36	20.82151	6.70859	32697261	32707311	-	overlapStart	0	MTMR9LP	SRR3929041_DMSO_Rep2_R1_peak_2085	339483
chr1	32714157	32714394	238	23	9.95544	4.35152	32716840	32751766	+	upstream	2445	LCK	SRR3929041_DMSO_Rep2_R1_peak_2086	3932
chr1	32756727	32757087	361	33	18.11201	6.16465	32757708	32799224	+	upstream	620	HDAC1	SRR3929041_DMSO_Rep2_R1_peak_2089	3065
chr1	32757274	32758157	884	180	215.01202	32.8177	32757708	32799224	+	overlapStart	0	HDAC1	SRR3929041_DMSO_Rep2_R1_peak_2090	3065
chr1	32800530	32802231	1702	86	77.30405	15.77425	32799430	32801840	-	overlapStart	0	MARCKSL1	SRR3929041_DMSO_Rep2_R1_peak_2094	65108
chr1	32805247	32805446	200	20	7.8223	3.80758	32799430	32801840	-	upstream	3406	MARCKSL1	SRR3929041_DMSO_Rep2_R1_peak_2095	65108
chr1	32827417	32828148	732	33	18.11201	6.16465	32827862	32829924	+	overlapStart	0	TSSK3	SRR3929041_DMSO_Rep2_R1_peak_2100	81629
chr1	32827417	32828148	732	33	18.11201	6.16465	32826871	32827844	-	overlapStart	0	FAM229A	SRR3929041_DMSO_Rep2_R1_peak_2100	100128071
chr1	32859603	32860966	1364	231	299.68356	42.06467	32830705	32860062	-	overlapStart	0	BSDC1	SRR3929041_DMSO_Rep2_R1_peak_2101	55108
chr1	32864031	32864368	338	35	19.90643	6.52728	32830705	32860062	-	upstream	3968	BSDC1	SRR3929041_DMSO_Rep2_R1_peak_2102	55108
chr1	32929957	32930885	929	236	308.26556	42.97123	32930658	33071542	+	overlapStart	0	ZBTB8A	SRR3929041_DMSO_Rep2_R1_peak_2110	653121
chr1	32929957	32930885	929	236	308.26556	42.97123	32930658	32953459	+	overlapStart	0	ZBTB8B	SRR3929041_DMSO_Rep2_R1_peak_2110	728116
chr1	33115694	33117383	1690	262	353.60849	47.68538	33116749	33151812	+	overlapStart	0	RBBP4	SRR3929041_DMSO_Rep2_R1_peak_2121	5928
chr1	33115694	33117383	1690	262	353.60849	47.68538	33065773	33116185	-	overlapStart	0	ZBTB8OS	SRR3929041_DMSO_Rep2_R1_peak_2121	339487
chr1	33168102	33170008	1907	196	240.97762	35.7187	33145507	33168361	-	overlapStart	0	SYNC	SRR3929041_DMSO_Rep2_R1_peak_2124	81493
chr1	33206931	33207756	826	43	27.53349	7.97778	33207512	33240571	+	overlapStart	0	KIAA1522	SRR3929041_DMSO_Rep2_R1_peak_2129	57648
chr1	33282274	33284225	1952	238	311.71127	43.33386	33283043	33324480	+	overlapStart	0	S100PBP	SRR3929041_DMSO_Rep2_R1_peak_2144	64766
chr1	33282274	33284225	1952	238	311.71127	43.33386	33240840	33283633	-	overlapStart	0	YARS	SRR3929041_DMSO_Rep2_R1_peak_2144	8565
chr1	33338135	33338839	705	100	95.79212	18.31264	33327869	33338082	-	upstream	52	FNDC5	SRR3929041_DMSO_Rep2_R1_peak_2147	252995
chr1	33342280	33342592	313	40	24.59394	7.43384	33327869	33338082	-	upstream	4197	FNDC5	SRR3929041_DMSO_Rep2_R1_peak_2148	252995
chr1	33352012	33352607	596	103	99.8671	18.85658	33352098	33360247	+	overlapStart	0	HPCA	SRR3929041_DMSO_Rep2_R1_peak_2150	3208
chr1	33366647	33367434	788	81	70.92925	14.86768	33360196	33366953	-	overlapStart	0	TMEM54	SRR3929041_DMSO_Rep2_R1_peak_2153	113452
chr1	33429271	33430841	1571	250	332.53546	45.50962	33402050	33430286	-	overlapStart	0	RNF19B	SRR3929041_DMSO_Rep2_R1_peak_2160	127544
chr1	33433904	33434126	223	23	9.95544	4.35152	33402050	33430286	-	upstream	3617	RNF19B	SRR3929041_DMSO_Rep2_R1_peak_2161	127544
chr1	33502041	33502881	841	391	593.33862	71.07478	33473541	33502512	-	overlapStart	0	AK2	SRR3929041_DMSO_Rep2_R1_peak_2173	204
chr1	33546396	33547171	776	183	219.83548	33.36163	33546714	33586131	+	overlapStart	0	AZIN2	SRR3929041_DMSO_Rep2_R1_peak_2176	113451
chr1	33646078	33648022	1945	107	105.35836	19.58183	33611003	33647671	-	overlapStart	0	TRIM62	SRR3929041_DMSO_Rep2_R1_peak_2196	55223
chr1	33720937	33722390	1454	70	57.37965	12.87324	33722174	33766320	+	overlapStart	0	ZNF362	SRR3929041_DMSO_Rep2_R1_peak_2208	149076
chr1	33786752	33786965	214	21	8.51472	3.98889	33772367	33786699	-	upstream	52	A3GALT2	SRR3929041_DMSO_Rep2_R1_peak_2218	127550
chr1	33801786	33802202	417	71	58.5827	13.05455	33797994	33798093	-	upstream	3692	MIR3605	SRR3929041_DMSO_Rep2_R1_peak_2220	100500853
chr1	33895908	33897221	1314	230	297.97269	41.88335	33789224	33896615	-	overlapStart	0	PHC2	SRR3929041_DMSO_Rep2_R1_peak_2244	1912
chr1	33898729	33900113	1385	341	497.82623	62.00912	33789224	33896615	-	upstream	2113	PHC2	SRR3929041_DMSO_Rep2_R1_peak_2245	1912
chr1	33900412	33901146	735	58	43.44245	10.69748	33789224	33896615	-	upstream	3796	PHC2	SRR3929041_DMSO_Rep2_R1_peak_2246	1912
chr1	33934152	33934514	363	18	6.49753	3.44495	33938232	33961995	+	upstream	3717	ZSCAN20	SRR3929041_DMSO_Rep2_R1_peak_2254	7579
chr1	33935887	33936580	694	154	174.15166	28.10355	33938232	33961995	+	upstream	1651	ZSCAN20	SRR3929041_DMSO_Rep2_R1_peak_2255	7579
chr1	33937757	33938659	903	465	739.69208	84.49197	33938232	33961995	+	overlapStart	0	ZSCAN20	SRR3929041_DMSO_Rep2_R1_peak_2256	7579
chr1	35324761	35325756	996	182	218.2253	33.18032	35315963	35325417	-	overlapStart	0	SMIM12	SRR3929041_DMSO_Rep2_R1_peak_2263	113444
chr1	35449619	35451293	1675	121	125.06729	22.12021	35447127	35450948	-	overlapStart	0	TMEM35B	SRR3929041_DMSO_Rep2_R1_peak_2268	100506144
chr1	35449619	35451293	1675	121	125.06729	22.12021	35441300	35450948	-	overlapStart	0	LOC653160	SRR3929041_DMSO_Rep2_R1_peak_2268	653160
chr1	35496630	35497836	1207	275	376.70514	50.04245	35449368	35497569	-	overlapStart	0	ZMYM6	SRR3929041_DMSO_Rep2_R1_peak_2270	9204
chr1	35544501	35545436	936	224	287.74744	40.79548	35544972	35581455	+	overlapStart	0	ZMYM1	SRR3929041_DMSO_Rep2_R1_peak_2273	79830
chr1	35657452	35659241	1790	226	291.14822	41.1581	35649201	35658743	-	overlapStart	0	SFPQ	SRR3929041_DMSO_Rep2_R1_peak_2277	6421
chr1	35730471	35730902	432	74	62.22738	13.59849	35734568	35887545	+	upstream	3665	ZMYM4	SRR3929041_DMSO_Rep2_R1_peak_2281	9202
chr1	35733969	35734831	863	170	199.09138	31.00456	35734568	35887545	+	overlapStart	0	ZMYM4	SRR3929041_DMSO_Rep2_R1_peak_2282	9202
chr1	36022513	36023705	1193	276	378.49298	50.22376	36023393	36032380	+	overlapStart	0	NCDN	SRR3929041_DMSO_Rep2_R1_peak_2297	23154
chr1	36022513	36023705	1193	276	378.49298	50.22376	35899091	36023551	-	overlapStart	0	KIAA0319L	SRR3929041_DMSO_Rep2_R1_peak_2297	79932
chr1	36023773	36024896	1124	37	21.74809	6.8899	35899091	36023551	-	upstream	221	KIAA0319L	SRR3929041_DMSO_Rep2_R1_peak_2298	79932
chr1	36034433	36034971	539	99	94.4423	18.13132	36038971	36060927	+	upstream	3999	TFAP2E	SRR3929041_DMSO_Rep2_R1_peak_2300	339488
chr1	36036283	36036508	226	21	8.51472	3.98889	36038971	36060927	+	upstream	2462	TFAP2E	SRR3929041_DMSO_Rep2_R1_peak_2301	339488
chr1	36038838	36039196	359	34	19.00315	6.34596	36038971	36060927	+	overlapStart	0	TFAP2E	SRR3929041_DMSO_Rep2_R1_peak_2302	339488
chr1	36106883	36107931	1049	139	151.41954	25.38385	36035413	36107445	-	overlapStart	0	PSMB2	SRR3929041_DMSO_Rep2_R1_peak_2306	5690
chr1	36108173	36108478	306	39	23.63457	7.25253	36035413	36107445	-	upstream	727	PSMB2	SRR3929041_DMSO_Rep2_R1_peak_2307	5690
chr1	36111683	36112008	326	28	13.85114	5.25808	36035413	36107445	-	upstream	4237	PSMB2	SRR3929041_DMSO_Rep2_R1_peak_2308	5690
chr1	36183386	36184967	1582	168	195.93719	30.64194	36179477	36184790	-	overlapStart	0	C1orf216	SRR3929041_DMSO_Rep2_R1_peak_2314	127703
chr1	36234808	36235992	1185	330	477.22385	60.01468	36197713	36235551	-	overlapStart	0	CLSPN	SRR3929041_DMSO_Rep2_R1_peak_2316	63967
chr1	36240300	36240606	307	35	19.90643	6.52728	36197713	36235551	-	upstream	4748	CLSPN	SRR3929041_DMSO_Rep2_R1_peak_2317	63967
chr1	36273183	36274876	1694	97	91.75562	17.7687	36273828	36323490	+	overlapStart	0	AGO4	SRR3929041_DMSO_Rep2_R1_peak_2318	192670
chr1	36391296	36391591	296	22	9.22602	4.1702	36396319	36522063	+	upstream	4727	AGO3	SRR3929041_DMSO_Rep2_R1_peak_2322	192669
chr1	36395828	36397606	1779	214	270.86017	38.98235	36396319	36522063	+	overlapStart	0	AGO3	SRR3929041_DMSO_Rep2_R1_peak_2323	192669
chr1	36549493	36550148	656	40	24.59394	7.43384	36549676	36553876	+	overlapStart	0	TEKT2	SRR3929041_DMSO_Rep2_R1_peak_2328	27285
chr1	36549493	36550148	656	40	24.59394	7.43384	36554453	36559533	+	upstream	4304	ADPRHL2	SRR3929041_DMSO_Rep2_R1_peak_2328	54936
chr1	36554151	36555020	870	127	133.73155	23.20809	36554453	36559533	+	overlapStart	0	ADPRHL2	SRR3929041_DMSO_Rep2_R1_peak_2329	54936
chr1	36615875	36617022	1148	307	434.66495	55.84447	36621803	36646441	+	upstream	4780	MAP7D1	SRR3929041_DMSO_Rep2_R1_peak_2338	55700
chr1	36620678	36623139	2462	85	76.01894	15.59294	36621803	36646441	+	overlapStart	0	MAP7D1	SRR3929041_DMSO_Rep2_R1_peak_2339	55700
chr1	36620678	36623139	2462	85	76.01894	15.59294	36602170	36621654	-	overlapStart	0	TRAPPC3	SRR3929041_DMSO_Rep2_R1_peak_2339	27095
chr1	36626375	36627090	716	122	126.50265	22.30153	36602170	36621654	-	upstream	4720	TRAPPC3	SRR3929041_DMSO_Rep2_R1_peak_2340	27095
chr1	36688875	36690845	1971	325	467.91129	59.10811	36690017	36770957	+	overlapStart	0	THRAP3	SRR3929041_DMSO_Rep2_R1_peak_2347	9967
chr1	36788503	36790276	1774	146	161.9456	26.65304	36787632	36789755	-	overlapStart	0	EVA1B	SRR3929041_DMSO_Rep2_R1_peak_2354	55194
chr1	36792935	36793445	511	97	91.75562	17.7687	36787632	36789755	-	upstream	3179	EVA1B	SRR3929041_DMSO_Rep2_R1_peak_2355	55194
chr1	36851081	36853483	2403	284	392.85132	51.67427	36805225	36851485	-	overlapStart	0	STK40	SRR3929041_DMSO_Rep2_R1_peak_2364	83931
chr1	36862798	36863786	989	167	194.36392	30.46062	36859031	36863493	-	overlapStart	0	LSM10	SRR3929041_DMSO_Rep2_R1_peak_2365	84967
chr1	36866427	36867444	1018	219	279.27921	39.88891	36859031	36863493	-	upstream	2933	LSM10	SRR3929041_DMSO_Rep2_R1_peak_2366	84967
chr1	36915599	36916684	1086	252	336.0307	45.87225	36883507	36916086	-	overlapStart	0	OSCP1	SRR3929041_DMSO_Rep2_R1_peak_2370	127700
chr1	36929553	36930630	1078	127	133.73155	23.20809	36921362	36930040	-	overlapStart	0	MRPS15	SRR3929041_DMSO_Rep2_R1_peak_2371	64960
chr1	36930698	36931069	372	30	15.51495	5.62071	36921362	36930040	-	upstream	657	MRPS15	SRR3929041_DMSO_Rep2_R1_peak_2372	64960
chr1	36931643	36931922	280	25	11.46583	4.71414	36921362	36930040	-	upstream	1602	MRPS15	SRR3929041_DMSO_Rep2_R1_peak_2373	64960
chr1	36951310	36951633	324	21	8.51472	3.98889	36931644	36948915	-	upstream	2394	CSF3R	SRR3929041_DMSO_Rep2_R1_peak_2376	1441
chr1	37936832	37938196	1365	368	549.03625	66.90458	37940119	37949978	+	upstream	1922	ZC3H12A	SRR3929041_DMSO_Rep2_R1_peak_2388	80149
chr1	37939166	37939708	543	21	8.51472	3.98889	37940119	37949978	+	upstream	410	ZC3H12A	SRR3929041_DMSO_Rep2_R1_peak_2389	80149
chr1	37939786	37940627	842	151	169.55292	27.55961	37940119	37949978	+	overlapStart	0	ZC3H12A	SRR3929041_DMSO_Rep2_R1_peak_2390	80149
chr1	37939786	37940627	842	151	169.55292	27.55961	37920480	37940044	-	overlapStart	0	LINC01137	SRR3929041_DMSO_Rep2_R1_peak_2390	728431
chr1	37941847	37943308	1462	102	98.50457	18.67526	37920480	37940044	-	upstream	1802	LINC01137	SRR3929041_DMSO_Rep2_R1_peak_2391	728431
chr1	37944216	37944880	665	26	12.24554	4.89546	37920480	37940044	-	upstream	4171	LINC01137	SRR3929041_DMSO_Rep2_R1_peak_2392	728431
chr1	37944993	37945699	707	63	49.1331	11.60405	37920480	37940044	-	upstream	4948	LINC01137	SRR3929041_DMSO_Rep2_R1_peak_2393	728431
chr1	37979915	37980891	977	192	234.43158	34.99345	37955561	37980420	-	overlapStart	0	MEAF6	SRR3929041_DMSO_Rep2_R1_peak_2396	64769
chr1	38019661	38020187	527	82	72.19397	15.049	38000050	38019945	-	overlapStart	0	SNIP1	SRR3929041_DMSO_Rep2_R1_peak_2398	79753
chr1	38019661	38020187	527	82	72.19397	15.049	38022520	38032458	+	upstream	2332	DNALI1	SRR3929041_DMSO_Rep2_R1_peak_2398	7802
chr1	38061059	38062140	1082	222	284.35431	40.43285	38032413	38061586	-	overlapStart	0	GNL2	SRR3929041_DMSO_Rep2_R1_peak_2402	29889
chr1	38099877	38100865	989	67	53.80727	12.3293	38076951	38100595	-	overlapStart	0	RSPO1	SRR3929041_DMSO_Rep2_R1_peak_2408	284654
chr1	38155906	38156691	786	118	120.78262	21.57627	38158073	38175391	+	upstream	1381	CDCA8	SRR3929041_DMSO_Rep2_R1_peak_2413	55143
chr1	38157128	38158651	1524	427	663.84454	77.60206	38158073	38175391	+	overlapStart	0	CDCA8	SRR3929041_DMSO_Rep2_R1_peak_2414	55143
chr1	38157128	38158651	1524	427	663.84454	77.60206	38147242	38157888	-	overlapStart	0	C1orf109	SRR3929041_DMSO_Rep2_R1_peak_2414	54955
chr1	38259497	38260309	813	128	135.18758	23.38941	38259774	38267278	+	overlapStart	0	MANEAL	SRR3929041_DMSO_Rep2_R1_peak_2419	149175
chr1	38273056	38275079	2024	171	200.6723	31.18587	38273473	38275126	+	overlapStart	0	C1orf122	SRR3929041_DMSO_Rep2_R1_peak_2421	127687
chr1	38273056	38275079	2024	171	200.6723	31.18587	38268614	38273865	-	overlapStart	0	YRDC	SRR3929041_DMSO_Rep2_R1_peak_2421	79693
chr1	38276746	38277140	395	76	64.686	13.96112	38268614	38273865	-	upstream	2880	YRDC	SRR3929041_DMSO_Rep2_R1_peak_2422	79693
chr1	38324689	38326182	1494	327	471.63229	59.47074	38275239	38325292	-	overlapStart	0	MTF1	SRR3929041_DMSO_Rep2_R1_peak_2423	4520
chr1	38411774	38413026	1253	172	202.25575	31.36719	38326369	38412729	-	overlapStart	0	INPP5B	SRR3929041_DMSO_Rep2_R1_peak_2427	3633
chr1	38455081	38456215	1135	351	516.68896	63.82225	38422652	38455761	-	overlapStart	0	SF3A3	SRR3929041_DMSO_Rep2_R1_peak_2430	10946
chr1	38470935	38471562	628	55	40.11451	10.15354	38462442	38471187	-	overlapStart	0	FHL3	SRR3929041_DMSO_Rep2_R1_peak_2434	2275
chr1	38474858	38475411	554	111	110.91363	20.30708	38462442	38471187	-	upstream	3670	FHL3	SRR3929041_DMSO_Rep2_R1_peak_2435	2275
chr1	38474858	38475411	554	111	110.91363	20.30708	38478384	38490497	+	upstream	2972	UTP11	SRR3929041_DMSO_Rep2_R1_peak_2435	51118
chr1	38477884	38479120	1237	359	531.86786	65.27276	38478384	38490497	+	overlapStart	0	UTP11	SRR3929041_DMSO_Rep2_R1_peak_2436	51118
chr1	38511999	38513260	1262	157	178.77553	28.64749	38509523	38512450	-	overlapStart	0	POU3F1	SRR3929041_DMSO_Rep2_R1_peak_2443	5453
chr1	38516360	38516861	502	37	21.74809	6.8899	38509523	38512450	-	upstream	3909	POU3F1	SRR3929041_DMSO_Rep2_R1_peak_2444	5453
chr1	39338398	39339784	1387	326	469.77112	59.28942	39328162	39339050	-	overlapStart	0	MYCBP	SRR3929041_DMSO_Rep2_R1_peak_2462	26292
chr1	39452097	39452818	722	205	255.83372	37.35052	39456916	39471737	+	upstream	4097	AKIRIN1	SRR3929041_DMSO_Rep2_R1_peak_2469	79647
chr1	39454361	39454605	245	25	11.46583	4.71414	39456916	39471737	+	upstream	2310	AKIRIN1	SRR3929041_DMSO_Rep2_R1_peak_2470	79647
chr1	39455127	39455377	251	24	10.70226	4.53283	39456916	39471737	+	upstream	1538	AKIRIN1	SRR3929041_DMSO_Rep2_R1_peak_2471	79647
chr1	39456488	39457728	1241	198	244.26387	36.08133	39456916	39471737	+	overlapStart	0	AKIRIN1	SRR3929041_DMSO_Rep2_R1_peak_2472	79647
chr1	39491515	39492696	1182	145	160.43288	26.47173	39491967	39500308	+	overlapStart	0	NDUFS5	SRR3929041_DMSO_Rep2_R1_peak_2474	4725
chr1	39546474	39546898	425	36	20.82151	6.70859	39547089	39952810	+	upstream	190	MACF1	SRR3929041_DMSO_Rep2_R1_peak_2476	23499
chr1	39546955	39547558	604	64	50.29182	11.78536	39547089	39952810	+	overlapStart	0	MACF1	SRR3929041_DMSO_Rep2_R1_peak_2477	23499
chr1	39872196	39872688	493	53	37.93398	9.79091	39875176	39882154	+	upstream	2487	KIAA0754	SRR3929041_DMSO_Rep2_R1_peak_2517	643314
chr1	39873876	39875586	1711	180	215.01202	32.8177	39875176	39882154	+	overlapStart	0	KIAA0754	SRR3929041_DMSO_Rep2_R1_peak_2518	643314
chr1	39955181	39955666	486	23	9.95544	4.35152	39957318	39995541	+	upstream	1651	BMP8A	SRR3929041_DMSO_Rep2_R1_peak_2521	353500
chr1	39956635	39957674	1040	97	91.75562	17.7687	39957318	39995541	+	overlapStart	0	BMP8A	SRR3929041_DMSO_Rep2_R1_peak_2522	353500
chr1	40041988	40042871	884	128	135.18758	23.38941	40026485	40042521	-	overlapStart	0	PABPC4	SRR3929041_DMSO_Rep2_R1_peak_2529	8761
chr1	40105023	40105971	949	133	142.51743	24.29597	40089103	40105348	-	overlapStart	0	HEYL	SRR3929041_DMSO_Rep2_R1_peak_2534	26508
chr1	40108547	40108852	306	31	16.36753	5.80202	40089103	40105348	-	upstream	3198	HEYL	SRR3929041_DMSO_Rep2_R1_peak_2535	26508
chr1	40137620	40138017	398	48	32.62433	8.88435	40124793	40137710	-	overlapStart	0	NT5C1A	SRR3929041_DMSO_Rep2_R1_peak_2540	84618
chr1	40156837	40158242	1406	219	279.27921	39.88891	40144645	40157089	-	overlapStart	0	HPCAL4	SRR3929041_DMSO_Rep2_R1_peak_2543	51440
chr1	40160699	40161080	382	33	18.11201	6.16465	40144645	40157089	-	upstream	3609	HPCAL4	SRR3929041_DMSO_Rep2_R1_peak_2544	51440
chr1	40204262	40205018	757	83	73.46384	15.23031	40204517	40229586	+	overlapStart	0	PPIE	SRR3929041_DMSO_Rep2_R1_peak_2548	10450
chr1	40254347	40255225	879	48	32.62433	8.88435	40223903	40254533	-	overlapStart	0	BMP8B	SRR3929041_DMSO_Rep2_R1_peak_2552	656
chr1	40348532	40349454	923	128	135.18758	23.38941	40306706	40349177	-	overlapStart	0	TRIT1	SRR3929041_DMSO_Rep2_R1_peak_2559	54802
chr1	40366563	40368322	1760	95	89.08658	17.40607	40361096	40367687	-	overlapStart	0	MYCL	SRR3929041_DMSO_Rep2_R1_peak_2563	4610
chr1	40418262	40418683	422	30	15.51495	5.62071	40420784	40435628	+	upstream	2100	MFSD2A	SRR3929041_DMSO_Rep2_R1_peak_2566	84879
chr1	40420473	40422086	1614	156	177.23149	28.46618	40420784	40435628	+	overlapStart	0	MFSD2A	SRR3929041_DMSO_Rep2_R1_peak_2567	84879
chr1	40502291	40502564	274	26	12.24554	4.89546	40506255	40538321	+	upstream	3690	CAP1	SRR3929041_DMSO_Rep2_R1_peak_2578	10487
chr1	40504889	40507134	2246	270	367.78967	49.13588	40506255	40538321	+	overlapStart	0	CAP1	SRR3929041_DMSO_Rep2_R1_peak_2579	10487
chr1	40562474	40563576	1103	103	99.8671	18.85658	40538382	40563142	-	overlapStart	0	PPT1	SRR3929041_DMSO_Rep2_R1_peak_2586	5538
chr1	40626716	40627673	958	148	164.97984	27.01567	40627041	40706593	+	overlapStart	0	RLF	SRR3929041_DMSO_Rep2_R1_peak_2593	6018
chr1	40710602	40711095	494	69	56.18268	12.69193	40713573	40717365	+	upstream	2477	TMCO2	SRR3929041_DMSO_Rep2_R1_peak_2597	127391
chr1	40723079	40724265	1187	171	200.6723	31.18587	40723722	40759856	+	overlapStart	0	ZMPSTE24	SRR3929041_DMSO_Rep2_R1_peak_2599	10269
chr1	40838986	40839745	760	99	94.4423	18.13132	40839378	40888998	+	overlapStart	0	SMAP2	SRR3929041_DMSO_Rep2_R1_peak_2609	64744
chr1	40915369	40917145	1777	235	306.5455	42.78992	40915774	40929390	+	overlapStart	0	ZFP69B	SRR3929041_DMSO_Rep2_R1_peak_2618	65243
chr1	40942498	40943715	1218	178	211.80835	32.45507	40943302	40962015	+	overlapStart	0	ZFP69	SRR3929041_DMSO_Rep2_R1_peak_2619	339559
chr1	40973977	40975160	1184	183	219.83548	33.36163	40974433	40982214	+	overlapStart	0	EXO5	SRR3929041_DMSO_Rep2_R1_peak_2621	64789
chr1	40996761	40997886	1126	228	294.55667	41.52073	40997233	41013841	+	overlapStart	0	ZNF684	SRR3929041_DMSO_Rep2_R1_peak_2623	127396
chr1	41131021	41131877	857	85	76.01894	15.59294	41086352	41131324	-	overlapStart	0	RIMS3	SRR3929041_DMSO_Rep2_R1_peak_2637	9783
chr1	41134548	41134883	336	31	16.36753	5.80202	41086352	41131324	-	upstream	3223	RIMS3	SRR3929041_DMSO_Rep2_R1_peak_2638	9783
chr1	41156920	41158534	1615	178	211.80835	32.45507	41157242	41237276	+	overlapStart	0	NFYC	SRR3929041_DMSO_Rep2_R1_peak_2639	4802
chr1	41156920	41158534	1615	178	211.80835	32.45507	41154752	41157933	-	overlapStart	0	NFYC-AS1	SRR3929041_DMSO_Rep2_R1_peak_2639	100130557
chr1	41216003	41216634	632	25	11.46583	4.71414	41220027	41220118	+	upstream	3392	MIR30E	SRR3929041_DMSO_Rep2_R1_peak_2645	407034
chr1	41327208	41328507	1300	131	139.57564	23.93335	41326728	41328018	-	overlapStart	0	CITED4	SRR3929041_DMSO_Rep2_R1_peak_2657	163732
chr1	41331615	41332439	825	33	18.11201	6.16465	41326728	41328018	-	upstream	3596	CITED4	SRR3929041_DMSO_Rep2_R1_peak_2658	163732
chr1	41442602	41443179	578	50	34.72314	9.24697	41445007	41478235	+	upstream	1827	CTPS1	SRR3929041_DMSO_Rep2_R1_peak_2674	1503
chr1	41487368	41487869	502	29	14.67601	5.4394	41481269	41487427	-	overlapStart	0	SLFNL1	SRR3929041_DMSO_Rep2_R1_peak_2680	200172
chr1	41488904	41489383	480	68	54.99185	12.51061	41481269	41487427	-	upstream	1476	SLFNL1	SRR3929041_DMSO_Rep2_R1_peak_2681	200172
chr1	41489500	41489757	258	18	6.49753	3.44495	41481269	41487427	-	upstream	2072	SLFNL1	SRR3929041_DMSO_Rep2_R1_peak_2682	200172
chr1	41490710	41490935	226	18	6.49753	3.44495	41481269	41487427	-	upstream	3282	SLFNL1	SRR3929041_DMSO_Rep2_R1_peak_2683	200172
chr1	41706540	41707894	1355	53	37.93398	9.79091	41492871	41707815	-	overlapStart	0	SCMH1	SRR3929041_DMSO_Rep2_R1_peak_2695	22955
chr1	41707972	41708603	632	29	14.67601	5.4394	41492871	41707815	-	upstream	156	SCMH1	SRR3929041_DMSO_Rep2_R1_peak_2696	22955
chr1	41708736	41708993	258	22	9.22602	4.1702	41492871	41707815	-	upstream	920	SCMH1	SRR3929041_DMSO_Rep2_R1_peak_2697	22955
chr1	41711293	41711883	591	128	135.18758	23.38941	41492871	41707815	-	upstream	3477	SCMH1	SRR3929041_DMSO_Rep2_R1_peak_2698	22955
chr1	41951125	41952889	1765	136	146.95427	24.83991	41944446	41950344	-	upstream	780	EDN2	SRR3929041_DMSO_Rep2_R1_peak_2742	1907
chr1	41954148	41954835	688	43	27.53349	7.97778	41944446	41950344	-	upstream	3803	EDN2	SRR3929041_DMSO_Rep2_R1_peak_2743	1907
chr1	42500459	42502158	1700	99	94.4423	18.13132	41972036	42501596	-	overlapStart	0	HIVEP3	SRR3929041_DMSO_Rep2_R1_peak_2821	59269
chr1	42631380	42631875	496	51	35.78523	9.42829	42628362	42630395	-	upstream	984	GUCA2A	SRR3929041_DMSO_Rep2_R1_peak_2828	2980
chr1	42800012	42801840	1829	82	72.19397	15.049	42642210	42801548	-	overlapStart	0	FOXJ3	SRR3929041_DMSO_Rep2_R1_peak_2843	22887
chr1	42845481	42846817	1337	100	95.79212	18.31264	42846468	42889900	+	overlapStart	0	RIMKLA	SRR3929041_DMSO_Rep2_R1_peak_2845	284716
chr1	42919018	42919453	436	40	24.59394	7.43384	42922173	42926086	+	upstream	2719	PPCS	SRR3929041_DMSO_Rep2_R1_peak_2850	79717
chr1	42921564	42922821	1258	89	81.18887	16.31819	42922173	42926086	+	overlapStart	0	PPCS	SRR3929041_DMSO_Rep2_R1_peak_2851	79717
chr1	42921564	42922821	1258	89	81.18887	16.31819	42896001	42921938	-	overlapStart	0	ZMYND12	SRR3929041_DMSO_Rep2_R1_peak_2851	84217
chr1	42928508	42929354	847	306	432.83109	55.66316	42929025	43120335	+	overlapStart	0	CCDC30	SRR3929041_DMSO_Rep2_R1_peak_2852	728621
chr1	43123640	43124650	1011	248	329.04715	45.14699	43124048	43142429	+	overlapStart	0	PPIH	SRR3929041_DMSO_Rep2_R1_peak_2858	10465
chr1	43147008	43148251	1244	330	477.22385	60.01468	43148066	43168020	+	overlapStart	0	YBX1	SRR3929041_DMSO_Rep2_R1_peak_2859	4904
chr1	43208991	43209299	309	22	9.22602	4.1702	43198764	43205925	-	upstream	3065	CLDN19	SRR3929041_DMSO_Rep2_R1_peak_2862	149461
chr1	43229882	43230336	455	39	23.63457	7.25253	43232916	43241413	+	upstream	2579	C1orf50	SRR3929041_DMSO_Rep2_R1_peak_2865	79078
chr1	43231100	43233427	2328	382	575.93121	69.44296	43232916	43241413	+	overlapStart	0	C1orf50	SRR3929041_DMSO_Rep2_R1_peak_2866	79078
chr1	43231100	43233427	2328	382	575.93121	69.44296	43212006	43232755	-	overlapStart	0	P3H1	SRR3929041_DMSO_Rep2_R1_peak_2866	64175
chr1	43282440	43283380	941	87	78.5941	15.95556	43282776	43310660	+	overlapStart	0	ERMAP	SRR3929041_DMSO_Rep2_R1_peak_2868	114625
chr1	43282440	43283380	941	87	78.5941	15.95556	43272723	43283059	-	overlapStart	0	SVBP	SRR3929041_DMSO_Rep2_R1_peak_2868	374969
chr1	43311664	43312636	973	362	537.57996	65.8167	43312244	43318146	+	overlapStart	0	ZNF691	SRR3929041_DMSO_Rep2_R1_peak_2870	51058
chr1	43423432	43425257	1826	164	189.65965	29.91668	43424720	43449029	+	overlapStart	0	SLC2A1-AS1	SRR3929041_DMSO_Rep2_R1_peak_2885	440584
chr1	43423432	43425257	1826	164	189.65965	29.91668	43391046	43424847	-	overlapStart	0	SLC2A1	SRR3929041_DMSO_Rep2_R1_peak_2885	6513
chr1	43429089	43429681	593	159	181.87186	29.01012	43391046	43424847	-	upstream	4241	SLC2A1	SRR3929041_DMSO_Rep2_R1_peak_2886	6513
chr1	43613040	43613830	791	236	308.26556	42.97123	43613594	43622067	+	overlapStart	0	FAM183A	SRR3929041_DMSO_Rep2_R1_peak_2903	440585
chr1	43637684	43638619	936	101	97.14622	18.49395	43638001	43720029	+	overlapStart	0	CFAP57	SRR3929041_DMSO_Rep2_R1_peak_2904	149465
chr1	43732815	43733312	498	47	31.58795	8.70303	43735665	43739673	+	upstream	2352	TMEM125	SRR3929041_DMSO_Rep2_R1_peak_2911	128218
chr1	43736707	43737251	545	37	21.74809	6.8899	43629845	43736607	-	upstream	99	EBNA1BP2	SRR3929041_DMSO_Rep2_R1_peak_2912	10969
chr1	43740000	43740314	315	33	18.11201	6.16465	43629845	43736607	-	upstream	3392	EBNA1BP2	SRR3929041_DMSO_Rep2_R1_peak_2913	10969
chr1	43766499	43766802	304	20	7.8223	3.80758	43766566	43791552	+	overlapStart	0	TIE1	SRR3929041_DMSO_Rep2_R1_peak_2916	7075
chr1	43823701	43825081	1381	294	410.93594	53.4874	43824626	43828873	+	overlapStart	0	CDC20	SRR3929041_DMSO_Rep2_R1_peak_2922	991
chr1	43832855	43834690	1836	203	252.51738	36.9879	43829068	43833745	-	overlapStart	0	ELOVL1	SRR3929041_DMSO_Rep2_R1_peak_2923	64834
chr1	43838626	43839187	562	42	26.54363	7.79647	43829068	43833745	-	upstream	4880	ELOVL1	SRR3929041_DMSO_Rep2_R1_peak_2924	64834
chr1	43855135	43855985	851	100	95.79212	18.31264	43855556	43919918	+	overlapStart	0	SZT2	SRR3929041_DMSO_Rep2_R1_peak_2925	23334
chr1	43855135	43855985	851	100	95.79212	18.31264	43849579	43855483	-	overlapStart	0	MED8	SRR3929041_DMSO_Rep2_R1_peak_2925	112950
chr1	43918482	43920575	2094	120	123.63548	21.9389	43916674	43919660	-	overlapStart	0	HYI	SRR3929041_DMSO_Rep2_R1_peak_2929	81888
chr1	43991780	43992088	309	52	36.85556	9.6096	43996547	44089343	+	upstream	4458	PTPRF	SRR3929041_DMSO_Rep2_R1_peak_2936	5792
chr1	43994820	43995251	432	64	50.29182	11.78536	43996547	44089343	+	upstream	1295	PTPRF	SRR3929041_DMSO_Rep2_R1_peak_2937	5792
chr1	43996255	43997623	1369	54	39.02035	9.97223	43996547	44089343	+	overlapStart	0	PTPRF	SRR3929041_DMSO_Rep2_R1_peak_2938	5792
chr1	44115173	44116515	1343	473	755.83502	85.94247	44115797	44171189	+	overlapStart	0	KDM4A	SRR3929041_DMSO_Rep2_R1_peak_2945	9682
chr1	44170555	44170761	207	22	9.22602	4.1702	44171495	44396837	+	upstream	733	ST3GAL3	SRR3929041_DMSO_Rep2_R1_peak_2948	6487
chr1	44172301	44173976	1676	332	480.95807	60.3773	44165356	44173012	-	overlapStart	0	KDM4A-AS1	SRR3929041_DMSO_Rep2_R1_peak_2949	100132774
chr1	44176708	44177967	1260	175	207.02098	31.91113	44165356	44173012	-	upstream	3695	KDM4A-AS1	SRR3929041_DMSO_Rep2_R1_peak_2950	100132774
chr1	44395067	44395955	889	192	234.43158	34.99345	44398992	44402912	+	upstream	3036	ARTN	SRR3929041_DMSO_Rep2_R1_peak_2963	9048
chr1	44396340	44396747	408	23	9.95544	4.35152	44398992	44402912	+	upstream	2244	ARTN	SRR3929041_DMSO_Rep2_R1_peak_2964	9048
chr1	44398391	44398919	529	74	62.22738	13.59849	44398992	44402912	+	upstream	72	ARTN	SRR3929041_DMSO_Rep2_R1_peak_2965	9048
chr1	44411708	44412890	1183	228	294.55667	41.52073	44412478	44433694	+	overlapStart	0	IPO13	SRR3929041_DMSO_Rep2_R1_peak_2967	9670
chr1	44434076	44434275	200	22	9.22602	4.1702	44435653	44439043	+	upstream	1377	DPH2	SRR3929041_DMSO_Rep2_R1_peak_2968	1802
chr1	44435281	44436082	802	269	366.01135	48.95457	44435653	44439043	+	overlapStart	0	DPH2	SRR3929041_DMSO_Rep2_R1_peak_2969	1802
chr1	44435281	44436082	802	269	366.01135	48.95457	44440602	44443972	+	upstream	4519	ATP6V0B	SRR3929041_DMSO_Rep2_R1_peak_2969	533
chr1	44440006	44441050	1045	177	210.21013	32.27375	44440602	44443972	+	overlapStart	0	ATP6V0B	SRR3929041_DMSO_Rep2_R1_peak_2970	533
chr1	44440006	44441050	1045	177	210.21013	32.27375	44444874	44456843	+	upstream	3823	B4GALT2	SRR3929041_DMSO_Rep2_R1_peak_2970	8704
chr1	44441245	44441462	218	20	7.8223	3.80758	44444874	44456843	+	upstream	3411	B4GALT2	SRR3929041_DMSO_Rep2_R1_peak_2971	8704
chr1	44444339	44445154	816	38	22.68587	7.07122	44444874	44456843	+	overlapStart	0	B4GALT2	SRR3929041_DMSO_Rep2_R1_peak_2972	8704
chr1	44456644	44457961	1318	103	99.8671	18.85658	44457280	44462198	+	overlapStart	0	CCDC24	SRR3929041_DMSO_Rep2_R1_peak_2974	149473
chr1	44496999	44497519	521	22	9.22602	4.1702	44457172	44497164	-	overlapStart	0	SLC6A9	SRR3929041_DMSO_Rep2_R1_peak_2978	6536
chr1	44513312	44514333	1022	155	175.69017	28.28486	44514030	44600809	+	overlapStart	0	KLF17	SRR3929041_DMSO_Rep2_R1_peak_2980	128209
chr1	44678766	44679442	677	103	99.8671	18.85658	44679125	44686351	+	overlapStart	0	DMAP1	SRR3929041_DMSO_Rep2_R1_peak_2989	55929
chr1	44820540	44821315	776	242	318.62424	44.05911	44686742	44820939	-	overlapStart	0	ERI3	SRR3929041_DMSO_Rep2_R1_peak_2996	79033
chr1	44825001	44825200	200	20	7.8223	3.80758	44686742	44820939	-	upstream	4061	ERI3	SRR3929041_DMSO_Rep2_R1_peak_2997	79033
chr1	44867749	44868042	294	26	12.24554	4.89546	44870960	45117396	+	upstream	2917	RNF220	SRR3929041_DMSO_Rep2_R1_peak_3000	55182
chr1	44870631	44872204	1574	131	139.57564	23.93335	44870960	45117396	+	overlapStart	0	RNF220	SRR3929041_DMSO_Rep2_R1_peak_3001	55182
chr1	45137829	45138455	627	145	160.43288	26.47173	45140394	45191263	+	upstream	1938	C1orf228	SRR3929041_DMSO_Rep2_R1_peak_3026	339541
chr1	45139363	45140637	1275	397	604.99341	72.16267	45140394	45191263	+	overlapStart	0	C1orf228	SRR3929041_DMSO_Rep2_R1_peak_3027	339541
chr1	45139363	45140637	1275	397	604.99341	72.16267	45119501	45140099	-	overlapStart	0	TMEM53	SRR3929041_DMSO_Rep2_R1_peak_3027	79639
chr1	45142871	45143102	232	26	12.24554	4.89546	45119501	45140099	-	upstream	2771	TMEM53	SRR3929041_DMSO_Rep2_R1_peak_3028	79639
chr1	45205051	45205982	932	203	252.51738	36.9879	45205490	45233438	+	overlapStart	0	KIF2C	SRR3929041_DMSO_Rep2_R1_peak_3036	11004
chr1	45240702	45241809	1108	119	122.20724	21.75759	45241246	45244412	+	overlapStart	0	RPS8	SRR3929041_DMSO_Rep2_R1_peak_3037	6202
chr1	45240702	45241809	1108	119	122.20724	21.75759	45241537	45241610	+	includeFeature	0	SNORD55	SRR3929041_DMSO_Rep2_R1_peak_3037	26811
chr1	45240702	45241809	1108	119	122.20724	21.75759	45242164	45242261	+	upstream	354	SNORD46	SRR3929041_DMSO_Rep2_R1_peak_3037	94161
chr1	45262338	45262864	527	148	164.97984	27.01567	45266036	45271667	+	upstream	3171	PLK3	SRR3929041_DMSO_Rep2_R1_peak_3039	1263
chr1	45265282	45266447	1166	255	341.28635	46.41619	45266036	45271667	+	overlapStart	0	PLK3	SRR3929041_DMSO_Rep2_R1_peak_3040	1263
chr1	45272544	45274683	2140	313	445.69769	56.93235	45274154	45279801	+	overlapStart	0	BTBD19	SRR3929041_DMSO_Rep2_R1_peak_3041	149478
chr1	45272544	45274683	2140	313	445.69769	56.93235	45271586	45272957	-	overlapStart	0	TCTEX1D4	SRR3929041_DMSO_Rep2_R1_peak_3041	343521
chr1	45274742	45275681	940	48	32.62433	8.88435	45271586	45272957	-	upstream	1784	TCTEX1D4	SRR3929041_DMSO_Rep2_R1_peak_3042	343521
chr1	45275987	45276186	200	18	6.49753	3.44495	45271586	45272957	-	upstream	3029	TCTEX1D4	SRR3929041_DMSO_Rep2_R1_peak_3043	343521
chr1	45276269	45276491	223	24	10.70226	4.53283	45271586	45272957	-	upstream	3311	TCTEX1D4	SRR3929041_DMSO_Rep2_R1_peak_3044	343521
chr1	45276890	45277841	952	98	93.09679	17.95001	45271586	45272957	-	upstream	3932	TCTEX1D4	SRR3929041_DMSO_Rep2_R1_peak_3045	343521
chr1	45308487	45309463	977	131	139.57564	23.93335	45285516	45308616	-	overlapStart	0	PTCH2	SRR3929041_DMSO_Rep2_R1_peak_3053	8643
chr1	45451845	45452688	844	232	301.39624	42.24598	45316194	45452394	-	overlapStart	0	EIF2B3	SRR3929041_DMSO_Rep2_R1_peak_3062	8891
chr1	45476243	45478642	2400	163	188.09676	29.73537	45477805	45481341	+	overlapStart	0	UROD	SRR3929041_DMSO_Rep2_R1_peak_3063	7389
chr1	45476243	45478642	2400	163	188.09676	29.73537	45468220	45477027	-	overlapStart	0	HECTD3	SRR3929041_DMSO_Rep2_R1_peak_3063	79654
chr1	45480116	45480570	455	79	68.41574	14.50506	45468220	45477027	-	upstream	3088	HECTD3	SRR3929041_DMSO_Rep2_R1_peak_3064	79654
chr1	45670858	45672464	1607	114	115.12072	20.85102	45482076	45672250	-	overlapStart	0	ZSWIM5	SRR3929041_DMSO_Rep2_R1_peak_3074	57643
chr1	45765874	45766290	417	95	89.08658	17.40607	45769582	45771291	+	upstream	3291	LINC01144	SRR3929041_DMSO_Rep2_R1_peak_3079	400752
chr1	45768975	45770072	1098	164	189.65965	29.91668	45769582	45771291	+	overlapStart	0	LINC01144	SRR3929041_DMSO_Rep2_R1_peak_3080	400752
chr1	45805147	45806794	1648	178	211.80835	32.45507	45805342	45809650	+	overlapStart	0	TOE1	SRR3929041_DMSO_Rep2_R1_peak_3082	114034
chr1	45805147	45806794	1648	178	211.80835	32.45507	45794914	45806142	-	overlapStart	0	MUTYH	SRR3929041_DMSO_Rep2_R1_peak_3082	4595
chr1	45955967	45957469	1503	248	329.04715	45.14699	45809555	45956840	-	overlapStart	0	TESK2	SRR3929041_DMSO_Rep2_R1_peak_3092	10420
chr1	45958895	45959113	219	23	9.95544	4.35152	45809555	45956840	-	upstream	2054	TESK2	SRR3929041_DMSO_Rep2_R1_peak_3093	10420
chr1	45965069	45966366	1298	467	743.72229	84.85459	45965856	45976739	+	overlapStart	0	MMACHC	SRR3929041_DMSO_Rep2_R1_peak_3094	25974
chr1	45965069	45966366	1298	467	743.72229	84.85459	45959598	45965751	-	overlapStart	0	CCDC163	SRR3929041_DMSO_Rep2_R1_peak_3094	126661
chr1	46016013	46017103	1091	165	191.22514	30.098	46016455	46035723	+	overlapStart	0	AKR1A1	SRR3929041_DMSO_Rep2_R1_peak_3097	10327
chr1	46048835	46050928	2094	298	418.21118	54.21265	46049660	46084578	+	overlapStart	0	NASP	SRR3929041_DMSO_Rep2_R1_peak_3099	4678
chr1	46151767	46153296	1530	342	499.70685	62.19044	46153847	46160108	+	upstream	550	TMEM69	SRR3929041_DMSO_Rep2_R1_peak_3103	51249
chr1	46151767	46153296	1530	342	499.70685	62.19044	46092976	46152302	-	overlapStart	0	GPBP1L1	SRR3929041_DMSO_Rep2_R1_peak_3103	60313
chr1	46153604	46154241	638	78	67.16702	14.32374	46153847	46160108	+	overlapStart	0	TMEM69	SRR3929041_DMSO_Rep2_R1_peak_3104	51249
chr1	46153604	46154241	638	78	67.16702	14.32374	46092976	46152302	-	upstream	1301	GPBP1L1	SRR3929041_DMSO_Rep2_R1_peak_3104	60313
chr1	46215870	46216855	986	252	336.0307	45.87225	46159998	46216485	-	overlapStart	0	IPP	SRR3929041_DMSO_Rep2_R1_peak_3107	3652
chr1	46268328	46270024	1697	212	267.50662	38.61972	46269285	46501796	+	overlapStart	0	MAST2	SRR3929041_DMSO_Rep2_R1_peak_3109	23139
chr1	46638942	46639533	592	35	19.90643	6.52728	46640749	46651634	+	upstream	1215	TSPAN1	SRR3929041_DMSO_Rep2_R1_peak_3124	10103
chr1	46644946	46645610	665	154	174.15166	28.10355	46505812	46642160	-	upstream	2785	PIK3R3	SRR3929041_DMSO_Rep2_R1_peak_3125	8503
chr1	46663692	46664570	879	81	70.92925	14.86768	46669006	46686928	+	upstream	4435	LURAP1	SRR3929041_DMSO_Rep2_R1_peak_3129	541468
chr1	46668630	46669608	979	90	82.49348	16.4995	46669006	46686928	+	overlapStart	0	LURAP1	SRR3929041_DMSO_Rep2_R1_peak_3130	541468
chr1	46689098	46689656	559	145	160.43288	26.47173	46654353	46685977	-	upstream	3120	POMGNT1	SRR3929041_DMSO_Rep2_R1_peak_3131	55624
chr1	46712273	46713614	1342	158	180.32234	28.8288	46713367	46744145	+	overlapStart	0	RAD54L	SRR3929041_DMSO_Rep2_R1_peak_3133	8438
chr1	46766368	46766698	331	28	13.85114	5.25808	46769380	46782447	+	upstream	2681	UQCRH	SRR3929041_DMSO_Rep2_R1_peak_3136	7388
chr1	46767113	46769627	2515	173	203.84167	31.5485	46769380	46782447	+	overlapStart	0	UQCRH	SRR3929041_DMSO_Rep2_R1_peak_3137	7388
chr1	46767113	46769627	2515	173	203.84167	31.5485	46744072	46769038	-	overlapStart	0	LRRC41	SRR3929041_DMSO_Rep2_R1_peak_3137	10489
chr1	46805096	46806937	1842	205	255.83372	37.35052	46805849	46830824	+	overlapStart	0	NSUN4	SRR3929041_DMSO_Rep2_R1_peak_3139	387338
chr1	46859746	46860302	557	84	74.73885	15.41162	46859939	46879520	+	overlapStart	0	FAAH	SRR3929041_DMSO_Rep2_R1_peak_3142	2166
chr1	47000827	47001110	284	23	9.95544	4.35152	47004368	47035927	+	upstream	3257	MKNK1-AS1	SRR3929041_DMSO_Rep2_R1_peak_3162	100507423
chr1	47081829	47083033	1205	131	139.57564	23.93335	47073387	47082563	-	overlapStart	0	MOB3C	SRR3929041_DMSO_Rep2_R1_peak_3170	148932
chr1	47081829	47083033	1205	131	139.57564	23.93335	47023079	47082563	-	overlapStart	0	MKNK1	SRR3929041_DMSO_Rep2_R1_peak_3170	8569
chr1	47084478	47084937	460	24	10.70226	4.53283	47073387	47082563	-	upstream	1914	MOB3C	SRR3929041_DMSO_Rep2_R1_peak_3171	148932
chr1	47084478	47084937	460	24	10.70226	4.53283	47023079	47082563	-	upstream	1914	MKNK1	SRR3929041_DMSO_Rep2_R1_peak_3171	8569
chr1	47087022	47087253	232	24	10.70226	4.53283	47073387	47082563	-	upstream	4458	MOB3C	SRR3929041_DMSO_Rep2_R1_peak_3172	148932
chr1	47087022	47087253	232	24	10.70226	4.53283	47023079	47082563	-	upstream	4458	MKNK1	SRR3929041_DMSO_Rep2_R1_peak_3172	8569
chr1	47087514	47088443	930	87	78.5941	15.95556	47073387	47082563	-	upstream	4950	MOB3C	SRR3929041_DMSO_Rep2_R1_peak_3173	148932
chr1	47087514	47088443	930	87	78.5941	15.95556	47023079	47082563	-	upstream	4950	MKNK1	SRR3929041_DMSO_Rep2_R1_peak_3173	8569
chr1	47133316	47134413	1098	129	136.64696	23.57072	47100711	47134099	-	overlapStart	0	ATPAF1	SRR3929041_DMSO_Rep2_R1_peak_3178	64756
chr1	47133316	47134413	1098	129	136.64696	23.57072	47137497	47139256	+	upstream	3083	TEX38	SRR3929041_DMSO_Rep2_R1_peak_3178	374973
chr1	47139433	47139787	355	43	27.53349	7.97778	47139708	47157769	+	overlapStart	0	EFCAB14-AS1	SRR3929041_DMSO_Rep2_R1_peak_3179	100130197
chr1	47184267	47185297	1031	261	351.84317	47.50407	47124359	47184736	-	overlapStart	0	EFCAB14	SRR3929041_DMSO_Rep2_R1_peak_3182	9813
chr1	47640929	47641348	420	62	47.9811	11.42273	47644922	47646011	+	upstream	3573	LINC00853	SRR3929041_DMSO_Rep2_R1_peak_3186	100874253
chr1	47644711	47645495	785	265	358.91418	48.22932	47644922	47646011	+	overlapStart	0	LINC00853	SRR3929041_DMSO_Rep2_R1_peak_3187	100874253
chr1	47657140	47657493	354	30	15.51495	5.62071	47649261	47655771	-	upstream	1368	PDZK1IP1	SRR3929041_DMSO_Rep2_R1_peak_3189	10158
chr1	47658512	47659010	499	72	59.79172	13.23587	47649261	47655771	-	upstream	2740	PDZK1IP1	SRR3929041_DMSO_Rep2_R1_peak_3190	10158
chr1	47697431	47698504	1074	60	45.69769	11.06011	47681963	47697892	-	overlapStart	0	TAL1	SRR3929041_DMSO_Rep2_R1_peak_3195	6886
chr1	47779077	47780396	1320	563	941.26758	102.26066	47694868	47779819	-	overlapStart	0	STIL	SRR3929041_DMSO_Rep2_R1_peak_3197	6491
chr1	47799023	47800679	1657	207	259.15851	37.71315	47799469	47844511	+	overlapStart	0	CMPK1	SRR3929041_DMSO_Rep2_R1_peak_3198	51727
chr1	47877179	47877464	286	27	13.04082	5.07677	47881744	47883724	+	upstream	4279	FOXE3	SRR3929041_DMSO_Rep2_R1_peak_3202	2301
chr1	47898021	47898395	375	28	13.85114	5.25808	47901689	47906363	+	upstream	3293	FOXD2	SRR3929041_DMSO_Rep2_R1_peak_3204	2306
chr1	47902048	47904392	2345	216	274.2218	39.34497	47897807	47900313	-	upstream	1734	FOXD2-AS1	SRR3929041_DMSO_Rep2_R1_peak_3205	84793
chr1	50888344	50889655	1312	249	330.79044	45.32831	50883223	50889119	-	overlapStart	0	DMRTA2	SRR3929041_DMSO_Rep2_R1_peak_3215	63950
chr1	50889871	50890095	225	23	9.95544	4.35152	50883223	50889119	-	upstream	751	DMRTA2	SRR3929041_DMSO_Rep2_R1_peak_3216	63950
chr1	50891390	50891771	382	37	21.74809	6.8899	50883223	50889119	-	upstream	2270	DMRTA2	SRR3929041_DMSO_Rep2_R1_peak_3217	63950
chr1	51425035	51426327	1293	126	132.2789	23.02678	50906935	51425936	-	overlapStart	0	FAF1	SRR3929041_DMSO_Rep2_R1_peak_3232	11124
chr1	51700790	51701192	403	34	19.00315	6.34596	51701945	51739119	+	upstream	752	RNF11	SRR3929041_DMSO_Rep2_R1_peak_3246	26994
chr1	51701412	51703115	1704	176	208.61433	32.09244	51701945	51739119	+	overlapStart	0	RNF11	SRR3929041_DMSO_Rep2_R1_peak_3247	26994
chr1	51984043	51985340	1298	99	94.4423	18.13132	51819935	51984995	-	overlapStart	0	EPS15	SRR3929041_DMSO_Rep2_R1_peak_3264	2060
chr1	51985903	51986747	845	169	197.51302	30.82325	51819935	51984995	-	upstream	907	EPS15	SRR3929041_DMSO_Rep2_R1_peak_3265	2060
chr1	52040838	52042089	1252	126	132.2789	23.02678	52042851	52254891	+	upstream	761	OSBPL9	SRR3929041_DMSO_Rep2_R1_peak_3272	114883
chr1	52343633	52345198	1566	221	282.66064	40.25154	52254866	52344609	-	overlapStart	0	NRDC	SRR3929041_DMSO_Rep2_R1_peak_3292	4898
chr1	52456095	52456656	562	95	89.08658	17.40607	52373628	52456436	-	overlapStart	0	RAB3B	SRR3929041_DMSO_Rep2_R1_peak_3301	5865
chr1	52498639	52499735	1097	146	161.9456	26.65304	52497777	52499472	-	overlapStart	0	KTI12	SRR3929041_DMSO_Rep2_R1_peak_3305	112970
chr1	52520611	52522919	2309	188	227.92145	34.2682	52521857	52556388	+	overlapStart	0	BTF3L4	SRR3929041_DMSO_Rep2_R1_peak_3306	91408
chr1	52520611	52522919	2309	188	227.92145	34.2682	52485804	52521843	-	overlapStart	0	TXNDC12	SRR3929041_DMSO_Rep2_R1_peak_3306	51060
chr1	52524956	52525294	339	32	17.23335	5.98334	52485804	52521843	-	upstream	3112	TXNDC12	SRR3929041_DMSO_Rep2_R1_peak_3307	51060
chr1	52605531	52605736	206	24	10.70226	4.53283	52607766	52812358	+	upstream	2029	ZFYVE9	SRR3929041_DMSO_Rep2_R1_peak_3309	9372
chr1	52607354	52608844	1491	201	249.20956	36.62527	52607766	52812358	+	overlapStart	0	ZFYVE9	SRR3929041_DMSO_Rep2_R1_peak_3310	9372
chr1	52830747	52832440	1694	286	396.45621	52.0369	52816265	52831877	-	overlapStart	0	CC2D1B	SRR3929041_DMSO_Rep2_R1_peak_3315	200014
chr1	52834058	52834458	401	32	17.23335	5.98334	52816265	52831877	-	upstream	2180	CC2D1B	SRR3929041_DMSO_Rep2_R1_peak_3316	200014
chr1	52869280	52870804	1525	183	219.83548	33.36163	52870219	52883992	+	overlapStart	0	PRPF38A	SRR3929041_DMSO_Rep2_R1_peak_3317	84950
chr1	52869280	52870804	1525	183	219.83548	33.36163	52838501	52870143	-	overlapStart	0	ORC1	SRR3929041_DMSO_Rep2_R1_peak_3317	4998
chr1	53017640	53019691	2052	146	161.9456	26.65304	52888948	53019130	-	overlapStart	0	ZCCHC11	SRR3929041_DMSO_Rep2_R1_peak_3321	23318
chr1	53020590	53020789	200	24	10.70226	4.53283	52888948	53019130	-	upstream	1459	ZCCHC11	SRR3929041_DMSO_Rep2_R1_peak_3322	23318
chr1	53094956	53095271	316	25	11.46583	4.71414	53099066	53135339	+	upstream	3794	SHISAL2A	SRR3929041_DMSO_Rep2_R1_peak_3327	348378
chr1	53097307	53097922	616	54	39.02035	9.97223	53099066	53135339	+	upstream	1143	SHISAL2A	SRR3929041_DMSO_Rep2_R1_peak_3328	348378
chr1	53163074	53164468	1395	101	97.14622	18.49395	53152014	53164038	-	overlapStart	0	COA7	SRR3929041_DMSO_Rep2_R1_peak_3338	65260
chr1	53168509	53169163	655	155	175.69017	28.28486	53152014	53164038	-	upstream	4470	COA7	SRR3929041_DMSO_Rep2_R1_peak_3339	65260
chr1	53191821	53192548	728	125	130.82968	22.84547	53192131	53293013	+	overlapStart	0	ZYG11B	SRR3929041_DMSO_Rep2_R1_peak_3342	79699
chr1	53308078	53309245	1168	166	192.79323	30.27931	53308183	53360247	+	overlapStart	0	ZYG11A	SRR3929041_DMSO_Rep2_R1_peak_3346	440590
chr1	53392679	53393848	1170	63	49.1331	11.60405	53392901	53517289	+	overlapStart	0	SCP2	SRR3929041_DMSO_Rep2_R1_peak_3348	6342
chr1	53392679	53393848	1170	63	49.1331	11.60405	53361582	53392851	-	overlapStart	0	ECHDC2	SRR3929041_DMSO_Rep2_R1_peak_3348	55268
chr1	53522668	53523522	855	98	93.09679	17.95001	53527724	53551174	+	upstream	4201	PODN	SRR3929041_DMSO_Rep2_R1_peak_3357	127435
chr1	53611419	53612456	1038	304	429.16754	55.30053	53552851	53608289	-	upstream	3129	SLC1A7	SRR3929041_DMSO_Rep2_R1_peak_3376	6512
chr1	53685436	53686748	1313	172	202.25575	31.36719	53679772	53686289	-	overlapStart	0	C1orf123	SRR3929041_DMSO_Rep2_R1_peak_3385	54987
chr1	53703935	53704574	640	133	142.51743	24.29597	53704282	53708455	+	overlapStart	0	LOC100507564	SRR3929041_DMSO_Rep2_R1_peak_3386	100507564
chr1	53703935	53704574	640	133	142.51743	24.29597	53692564	53704282	-	overlapStart	0	MAGOH	SRR3929041_DMSO_Rep2_R1_peak_3386	4116
chr1	53791519	53794139	2621	282	389.25253	51.31164	53708041	53793821	-	overlapStart	0	LRP8	SRR3929041_DMSO_Rep2_R1_peak_3396	7804
chr1	53907933	53908333	401	51	35.78523	9.42829	53904043	53905693	-	upstream	2239	SLC25A3P1	SRR3929041_DMSO_Rep2_R1_peak_3405	163742
chr1	53910265	53910653	389	78	67.16702	14.32374	53904043	53905693	-	upstream	4571	SLC25A3P1	SRR3929041_DMSO_Rep2_R1_peak_3406	163742
chr1	54197569	54201033	3465	122	126.50265	22.30153	53971906	54199877	-	overlapStart	0	GLIS1	SRR3929041_DMSO_Rep2_R1_peak_3457	148979
chr1	54201862	54202620	759	68	54.99185	12.51061	53971906	54199877	-	upstream	1984	GLIS1	SRR3929041_DMSO_Rep2_R1_peak_3458	148979
chr1	54203546	54204090	545	30	15.51495	5.62071	53971906	54199877	-	upstream	3668	GLIS1	SRR3929041_DMSO_Rep2_R1_peak_3459	148979
chr1	54204168	54204480	313	18	6.49753	3.44495	53971906	54199877	-	upstream	4290	GLIS1	SRR3929041_DMSO_Rep2_R1_peak_3460	148979
chr1	54204531	54205401	871	219	279.27921	39.88891	53971906	54199877	-	upstream	4653	GLIS1	SRR3929041_DMSO_Rep2_R1_peak_3461	148979
chr1	54303561	54304529	969	328	473.49481	59.65205	54231134	54304225	-	overlapStart	0	NDC1	SRR3929041_DMSO_Rep2_R1_peak_3468	55706
chr1	54355094	54356124	1031	171	200.6723	31.18587	54317392	54355487	-	overlapStart	0	YIPF1	SRR3929041_DMSO_Rep2_R1_peak_3470	54432
chr1	54355094	54356124	1031	171	200.6723	31.18587	54359861	54376759	+	upstream	3736	DIO1	SRR3929041_DMSO_Rep2_R1_peak_3470	1733
chr1	54408249	54408607	359	26	12.24554	4.89546	54411999	54433841	+	upstream	3391	LRRC42	SRR3929041_DMSO_Rep2_R1_peak_3475	115353
chr1	54410884	54412301	1418	102	98.50457	18.67526	54411999	54433841	+	overlapStart	0	LRRC42	SRR3929041_DMSO_Rep2_R1_peak_3476	115353
chr1	54410884	54412301	1418	102	98.50457	18.67526	54387234	54411288	-	overlapStart	0	HSPB11	SRR3929041_DMSO_Rep2_R1_peak_3476	51668
chr1	54414766	54415042	277	36	20.82151	6.70859	54387234	54411288	-	upstream	3477	HSPB11	SRR3929041_DMSO_Rep2_R1_peak_3477	51668
chr1	54517718	54519712	1995	426	661.8678	77.42075	54519274	54578192	+	overlapStart	0	TCEANC2	SRR3929041_DMSO_Rep2_R1_peak_3486	127428
chr1	54517718	54519712	1995	426	661.8678	77.42075	54519752	54519827	+	upstream	39	MIR4781	SRR3929041_DMSO_Rep2_R1_peak_3486	100616315
chr1	54517718	54519712	1995	426	661.8678	77.42075	54497349	54519111	-	overlapStart	0	TMEM59	SRR3929041_DMSO_Rep2_R1_peak_3486	9528
chr1	54619393	54619915	523	81	70.92925	14.86768	54604668	54618679	-	upstream	713	CDCP2	SRR3929041_DMSO_Rep2_R1_peak_3495	200008
chr1	54665359	54666458	1100	216	274.2218	39.34497	54665840	54684056	+	overlapStart	0	MRPL37	SRR3929041_DMSO_Rep2_R1_peak_3499	51253
chr1	54665359	54666458	1100	216	274.2218	39.34497	54638027	54665746	-	overlapStart	0	CYB5RL	SRR3929041_DMSO_Rep2_R1_peak_3499	606495
chr1	54871850	54872468	619	164	189.65965	29.91668	54691104	54872068	-	overlapStart	0	SSBP3	SRR3929041_DMSO_Rep2_R1_peak_3524	23648
chr1	54872522	54872859	338	35	19.90643	6.52728	54691104	54872068	-	upstream	453	SSBP3	SRR3929041_DMSO_Rep2_R1_peak_3525	23648
chr1	54872909	54874327	1419	69	56.18268	12.69193	54691104	54872068	-	upstream	840	SSBP3	SRR3929041_DMSO_Rep2_R1_peak_3526	23648
chr1	55007426	55009037	1612	142	155.91258	25.92779	55007930	55100417	+	overlapStart	0	ACOT11	SRR3929041_DMSO_Rep2_R1_peak_3540	26027
chr1	55176729	55176948	220	21	8.51472	3.98889	55181495	55208328	+	upstream	4546	TTC4	SRR3929041_DMSO_Rep2_R1_peak_3556	7268
chr1	55181036	55181927	892	183	219.83548	33.36163	55181495	55208328	+	overlapStart	0	TTC4	SRR3929041_DMSO_Rep2_R1_peak_3557	7268
chr1	55229656	55230772	1117	318	454.92957	57.83892	55222571	55230226	-	overlapStart	0	PARS2	SRR3929041_DMSO_Rep2_R1_peak_3558	25973
chr1	55352481	55353703	1223	271	369.56961	49.3172	55315300	55352921	-	overlapStart	0	DHCR24	SRR3929041_DMSO_Rep2_R1_peak_3567	1718
chr1	55462064	55462411	348	78	67.16702	14.32374	55464617	55474465	+	upstream	2205	BSND	SRR3929041_DMSO_Rep2_R1_peak_3578	7809
chr1	55679982	55681636	1655	128	135.18758	23.38941	55681081	55683128	+	overlapStart	0	LOC100507634	SRR3929041_DMSO_Rep2_R1_peak_3594	100507634
chr1	55679982	55681636	1655	128	135.18758	23.38941	55532032	55681039	-	overlapStart	0	USP24	SRR3929041_DMSO_Rep2_R1_peak_3594	23358
chr1	57043975	57045616	1642	202	250.8624	36.80658	56960419	57045257	-	overlapStart	0	PLPP3	SRR3929041_DMSO_Rep2_R1_peak_3701	8613
chr1	57110111	57112002	1892	70	57.37965	12.87324	57110990	57181008	+	overlapStart	0	PRKAA2	SRR3929041_DMSO_Rep2_R1_peak_3704	5563
chr1	57286641	57287292	652	122	126.50265	22.30153	57184477	57285369	-	upstream	1271	FYB2	SRR3929041_DMSO_Rep2_R1_peak_3714	199920
chr1	59011437	59012855	1419	407	624.50494	73.9758	58939504	59012446	-	overlapStart	0	OMA1	SRR3929041_DMSO_Rep2_R1_peak_3739	115209
chr1	59011437	59012855	1419	407	624.50494	73.9758	57463579	59012446	-	overlapStart	0	DAB1	SRR3929041_DMSO_Rep2_R1_peak_3739	1600
chr1	59043900	59044105	206	20	7.8223	3.80758	59041095	59043166	-	upstream	733	TACSTD2	SRR3929041_DMSO_Rep2_R1_peak_3740	4070
chr1	59045893	59046112	220	27	13.04082	5.07677	59041095	59043166	-	upstream	2726	TACSTD2	SRR3929041_DMSO_Rep2_R1_peak_3741	4070
chr1	59165120	59166086	967	213	269.18234	38.80103	59120411	59165747	-	overlapStart	0	MYSM1	SRR3929041_DMSO_Rep2_R1_peak_3750	114803
chr1	59245472	59246223	752	66	52.62899	12.14799	59250823	59365384	+	upstream	4599	LINC01135	SRR3929041_DMSO_Rep2_R1_peak_3762	100131060
chr1	59246617	59246942	326	28	13.85114	5.25808	59250823	59365384	+	upstream	3880	LINC01135	SRR3929041_DMSO_Rep2_R1_peak_3763	100131060
chr1	59247374	59247865	492	44	28.53305	8.15909	59250823	59365384	+	upstream	2957	LINC01135	SRR3929041_DMSO_Rep2_R1_peak_3764	100131060
chr1	59247987	59251699	3713	365	543.3028	66.36064	59250823	59365384	+	overlapStart	0	LINC01135	SRR3929041_DMSO_Rep2_R1_peak_3765	100131060
chr1	59247987	59251699	3713	365	543.3028	66.36064	59246463	59249785	-	overlapStart	0	JUN	SRR3929041_DMSO_Rep2_R1_peak_3765	3725
chr1	59616283	59617501	1219	326	469.77112	59.28942	59597608	59612479	-	upstream	3803	HSD52	SRR3929041_DMSO_Rep2_R1_peak_3817	729467
chr1	59758257	59758910	654	46	30.56049	8.52172	59762625	60228402	+	upstream	3714	FGGY	SRR3929041_DMSO_Rep2_R1_peak_3835	55277
chr1	59761903	59763152	1250	360	533.77069	65.45407	59762625	60228402	+	overlapStart	0	FGGY	SRR3929041_DMSO_Rep2_R1_peak_3836	55277
chr1	60279995	60280907	913	131	139.57564	23.93335	60280463	60342050	+	overlapStart	0	HOOK1	SRR3929041_DMSO_Rep2_R1_peak_3898	51361
chr1	60391980	60392900	921	77	65.92374	14.14243	60358980	60392423	-	overlapStart	0	CYP2J2	SRR3929041_DMSO_Rep2_R1_peak_3906	1573
chr1	60540691	60541644	954	44	28.53305	8.15909	60454824	60539442	-	upstream	1248	C1orf87	SRR3929041_DMSO_Rep2_R1_peak_3918	127795
chr1	60543705	60544824	1120	193	236.06474	35.17477	60454824	60539442	-	upstream	4262	C1orf87	SRR3929041_DMSO_Rep2_R1_peak_3919	127795
chr1	61542419	61543207	789	211	265.83286	38.4384	61542946	61928460	+	overlapStart	0	NFIA	SRR3929041_DMSO_Rep2_R1_peak_3957	4774
chr1	62190350	62191336	987	182	218.2253	33.18032	62146719	62191095	-	overlapStart	0	TM2D1	SRR3929041_DMSO_Rep2_R1_peak_4004	83941
chr1	62207955	62209031	1077	48	32.62433	8.88435	62208149	62644347	+	overlapStart	0	PATJ	SRR3929041_DMSO_Rep2_R1_peak_4005	10207
chr1	62784800	62785237	438	32	17.23335	5.98334	62701837	62785083	-	overlapStart	0	KANK4	SRR3929041_DMSO_Rep2_R1_peak_4038	163782
chr1	62787118	62787773	656	100	95.79212	18.31264	62701837	62785083	-	upstream	2034	KANK4	SRR3929041_DMSO_Rep2_R1_peak_4039	163782
chr1	62899936	62900135	200	21	8.51472	3.98889	62901975	62917475	+	upstream	1839	USP1	SRR3929041_DMSO_Rep2_R1_peak_4054	7398
chr1	62901488	62903219	1732	328	473.49481	59.65205	62901975	62917475	+	overlapStart	0	USP1	SRR3929041_DMSO_Rep2_R1_peak_4055	7398
chr1	63152980	63154598	1619	93	86.43552	17.04344	62920397	63154039	-	overlapStart	0	DOCK7	SRR3929041_DMSO_Rep2_R1_peak_4059	85440
chr1	63155180	63156484	1305	171	200.6723	31.18587	62920397	63154039	-	upstream	1140	DOCK7	SRR3929041_DMSO_Rep2_R1_peak_4060	85440
chr1	63247961	63248209	249	28	13.85114	5.25808	63249777	63330941	+	upstream	1567	ATG4C	SRR3929041_DMSO_Rep2_R1_peak_4065	84938
chr1	63249259	63250387	1129	177	210.21013	32.27375	63249777	63330941	+	overlapStart	0	ATG4C	SRR3929041_DMSO_Rep2_R1_peak_4066	84938
chr1	63782625	63783595	971	45	29.54212	8.34041	63624754	63782901	-	overlapStart	0	LINC00466	SRR3929041_DMSO_Rep2_R1_peak_4082	199899
chr1	63787949	63788665	717	33	18.11201	6.16465	63788730	63790797	+	upstream	64	FOXD3	SRR3929041_DMSO_Rep2_R1_peak_4083	27022
chr1	63832830	63833897	1068	206	257.49503	37.53184	63833261	63904233	+	overlapStart	0	ALG6	SRR3929041_DMSO_Rep2_R1_peak_4086	29929
chr1	63988486	63989658	1173	220	280.9689	40.07022	63989013	64038364	+	overlapStart	0	EFCAB7	SRR3929041_DMSO_Rep2_R1_peak_4089	84455
chr1	63988486	63989658	1173	220	280.9689	40.07022	63906441	63988944	-	overlapStart	0	ITGB3BP	SRR3929041_DMSO_Rep2_R1_peak_4089	23421
chr1	64011377	64011674	298	20	7.8223	3.80758	64014651	64016307	+	upstream	2976	DLEU2L	SRR3929041_DMSO_Rep2_R1_peak_4090	79469
chr1	64058733	64060117	1385	127	133.73155	23.20809	64058947	64125916	+	overlapStart	0	PGM1	SRR3929041_DMSO_Rep2_R1_peak_4092	5236
chr1	64239342	64240169	828	139	151.41954	25.38385	64239690	64647179	+	overlapStart	0	ROR1	SRR3929041_DMSO_Rep2_R1_peak_4111	4919
chr1	64935321	64937716	2396	169	197.51302	30.82325	64936476	65158741	+	overlapStart	0	CACHD1	SRR3929041_DMSO_Rep2_R1_peak_4192	57685
chr1	65210009	65211878	1870	168	195.93719	30.64194	65210778	65298914	+	overlapStart	0	RAVER2	SRR3929041_DMSO_Rep2_R1_peak_4214	55225
chr1	65430981	65432798	1818	193	236.06474	35.17477	65298906	65432619	-	overlapStart	0	JAK1	SRR3929041_DMSO_Rep2_R1_peak_4223	3716
chr1	65525736	65525946	211	26	12.24554	4.89546	65524117	65524191	-	upstream	1544	MIR101-1	SRR3929041_DMSO_Rep2_R1_peak_4229	406893
chr1	65613045	65614063	1019	50	34.72314	9.24697	65613232	65697828	+	overlapStart	0	AK4	SRR3929041_DMSO_Rep2_R1_peak_4234	205
chr1	65719685	65721165	1481	106	103.97945	19.40051	65720148	65881552	+	overlapStart	0	DNAJC6	SRR3929041_DMSO_Rep2_R1_peak_4245	9829
chr1	65885282	65887336	2055	245	323.82773	44.60305	65886131	66103176	+	overlapStart	0	LEPR	SRR3929041_DMSO_Rep2_R1_peak_4253	3953
chr1	65885282	65887336	2055	245	323.82773	44.60305	65886131	65901690	+	overlapStart	0	LEPROT	SRR3929041_DMSO_Rep2_R1_peak_4253	54741
chr1	67089390	67090657	1268	154	174.15166	28.10355	67094123	67094200	+	upstream	3465	MIR3117	SRR3929041_DMSO_Rep2_R1_peak_4355	100422871
chr1	67390096	67391572	1477	293	409.12079	53.30609	67390578	67454302	+	overlapStart	0	MIER1	SRR3929041_DMSO_Rep2_R1_peak_4372	57708
chr1	67390096	67391572	1477	293	409.12079	53.30609	67278572	67390570	-	overlapStart	0	WDR78	SRR3929041_DMSO_Rep2_R1_peak_4372	79819
chr1	67395364	67396698	1335	203	252.51738	36.9879	67278572	67390570	-	upstream	4793	WDR78	SRR3929041_DMSO_Rep2_R1_peak_4373	79819
chr1	67518898	67520364	1467	104	101.23377	19.03789	67465015	67520080	-	overlapStart	0	SLC35D1	SRR3929041_DMSO_Rep2_R1_peak_4381	23169
chr1	67601039	67601573	535	131	139.57564	23.93335	67557859	67600654	-	upstream	384	C1orf141	SRR3929041_DMSO_Rep2_R1_peak_4384	400757
chr1	67601039	67601573	535	131	139.57564	23.93335	67604590	67725650	+	upstream	3016	IL23R	SRR3929041_DMSO_Rep2_R1_peak_4384	149233
chr1	67772960	67773811	852	33	18.11201	6.16465	67773047	67862583	+	overlapStart	0	IL12RB2	SRR3929041_DMSO_Rep2_R1_peak_4393	3595
chr1	67895299	67896993	1695	365	543.3028	66.36064	67873493	67896123	-	overlapStart	0	SERBP1	SRR3929041_DMSO_Rep2_R1_peak_4401	26135
chr1	68148210	68148894	685	72	59.79172	13.23587	68150860	68154021	+	upstream	1965	GADD45A	SRR3929041_DMSO_Rep2_R1_peak_4428	1647
chr1	68148962	68149355	394	25	11.46583	4.71414	68150860	68154021	+	upstream	1504	GADD45A	SRR3929041_DMSO_Rep2_R1_peak_4429	1647
chr1	68149765	68150135	371	22	9.22602	4.1702	68150860	68154021	+	upstream	724	GADD45A	SRR3929041_DMSO_Rep2_R1_peak_4430	1647
chr1	68150453	68153124	2672	384	579.79175	69.8056	68150860	68154021	+	overlapStart	0	GADD45A	SRR3929041_DMSO_Rep2_R1_peak_4431	1647
chr1	68297421	68299570	2150	152	171.08304	27.74092	68297971	68668670	+	overlapStart	0	GNG12-AS1	SRR3929041_DMSO_Rep2_R1_peak_4451	100289178
chr1	68297421	68299570	2150	152	171.08304	27.74092	68167149	68299155	-	overlapStart	0	GNG12	SRR3929041_DMSO_Rep2_R1_peak_4451	55970
chr1	68299920	68300402	483	21	8.51472	3.98889	68167149	68299155	-	upstream	764	GNG12	SRR3929041_DMSO_Rep2_R1_peak_4452	55970
chr1	68301380	68302199	820	51	35.78523	9.42829	68167149	68299155	-	upstream	2224	GNG12	SRR3929041_DMSO_Rep2_R1_peak_4453	55970
chr1	68516055	68516577	523	36	20.82151	6.70859	68511645	68516481	-	overlapStart	0	DIRAS3	SRR3929041_DMSO_Rep2_R1_peak_4475	9077
chr1	68517065	68517628	564	123	127.94151	22.48284	68511645	68516481	-	upstream	583	DIRAS3	SRR3929041_DMSO_Rep2_R1_peak_4476	9077
chr1	68654052	68654261	210	20	7.8223	3.80758	68649201	68649293	-	upstream	4758	MIR1262	SRR3929041_DMSO_Rep2_R1_peak_4491	100302279
chr1	68698018	68698999	982	83	73.46384	15.23031	68564142	68698284	-	overlapStart	0	WLS	SRR3929041_DMSO_Rep2_R1_peak_4503	79971
chr1	68915444	68915988	545	53	37.93398	9.79091	68894507	68915642	-	overlapStart	0	RPE65	SRR3929041_DMSO_Rep2_R1_peak_4518	6121
chr1	68918969	68919235	267	27	13.04082	5.07677	68894507	68915642	-	upstream	3326	RPE65	SRR3929041_DMSO_Rep2_R1_peak_4519	6121
chr1	68962144	68963547	1404	346	507.24197	62.91569	68939835	68962799	-	overlapStart	0	DEPDC1	SRR3929041_DMSO_Rep2_R1_peak_4523	55635
chr1	70379449	70380139	691	61	46.83593	11.24142	70385005	70386000	+	upstream	4865	PIN1P1	SRR3929041_DMSO_Rep2_R1_peak_4588	5301
chr1	70670626	70671849	1224	121	125.06729	22.12021	70671365	70717701	+	overlapStart	0	SRSF11	SRR3929041_DMSO_Rep2_R1_peak_4607	9295
chr1	70670626	70671849	1224	121	125.06729	22.12021	70610485	70671361	-	overlapStart	0	LRRC40	SRR3929041_DMSO_Rep2_R1_peak_4607	55631
chr1	70819295	70820942	1648	177	210.21013	32.27375	70820493	70833705	+	overlapStart	0	HHLA3	SRR3929041_DMSO_Rep2_R1_peak_4610	11147
chr1	70819295	70820942	1648	177	210.21013	32.27375	70724685	70820417	-	overlapStart	0	ANKRD13C	SRR3929041_DMSO_Rep2_R1_peak_4610	81573
chr1	70876150	70877435	1286	371	554.7804	67.44852	70876901	70905534	+	overlapStart	0	CTH	SRR3929041_DMSO_Rep2_R1_peak_4611	1491
chr1	71513039	71513910	872	76	64.686	13.96112	71318036	71513491	-	overlapStart	0	PTGER3	SRR3929041_DMSO_Rep2_R1_peak_4621	5733
chr1	71515637	71516078	442	102	98.50457	18.67526	71318036	71513491	-	upstream	2145	PTGER3	SRR3929041_DMSO_Rep2_R1_peak_4622	5733
chr1	71546460	71547292	833	165	191.22514	30.098	71547007	71703406	+	overlapStart	0	ZRANB2-AS2	SRR3929041_DMSO_Rep2_R1_peak_4625	100852410
chr1	71546460	71547292	833	165	191.22514	30.098	71528974	71546972	-	overlapStart	0	ZRANB2	SRR3929041_DMSO_Rep2_R1_peak_4625	9406
chr1	71548985	71549184	200	23	9.95544	4.35152	71528974	71546972	-	upstream	2012	ZRANB2	SRR3929041_DMSO_Rep2_R1_peak_4626	9406
chr1	72748339	72748862	524	82	72.19397	15.049	71868625	72748405	-	overlapStart	0	NEGR1	SRR3929041_DMSO_Rep2_R1_peak_4634	257194
chr1	72749184	72749807	624	34	19.00315	6.34596	71868625	72748405	-	upstream	778	NEGR1	SRR3929041_DMSO_Rep2_R1_peak_4635	257194
chr1	72750104	72751076	973	35	19.90643	6.52728	71868625	72748405	-	upstream	1698	NEGR1	SRR3929041_DMSO_Rep2_R1_peak_4636	257194
chr1	74659685	74659970	286	26	12.24554	4.89546	74663896	75010116	+	upstream	3925	FPGT-TNNI3K	SRR3929041_DMSO_Rep2_R1_peak_4649	100526835
chr1	74659685	74659970	286	26	12.24554	4.89546	74663896	74674148	+	upstream	3925	FPGT	SRR3929041_DMSO_Rep2_R1_peak_4649	8790
chr1	74663459	74664313	855	147	163.46124	26.83436	74663896	75010116	+	overlapStart	0	FPGT-TNNI3K	SRR3929041_DMSO_Rep2_R1_peak_4650	100526835
chr1	74663459	74664313	855	147	163.46124	26.83436	74663896	74674148	+	overlapStart	0	FPGT	SRR3929041_DMSO_Rep2_R1_peak_4650	8790
chr1	74663459	74664313	855	147	163.46124	26.83436	74491702	74663871	-	overlapStart	0	LRRIQ3	SRR3929041_DMSO_Rep2_R1_peak_4650	127255
chr1	75195721	75196103	383	33	18.11201	6.16465	75198836	75232360	+	upstream	2732	TYW3	SRR3929041_DMSO_Rep2_R1_peak_4663	127253
chr1	75198345	75199802	1458	191	232.80063	34.81214	75198836	75232360	+	overlapStart	0	TYW3	SRR3929041_DMSO_Rep2_R1_peak_4664	127253
chr1	75198345	75199802	1458	191	232.80063	34.81214	75171172	75199092	-	overlapStart	0	CRYZ	SRR3929041_DMSO_Rep2_R1_peak_4664	1429
chr1	76189826	76190810	985	89	81.18887	16.31819	76190043	76229355	+	overlapStart	0	ACADM	SRR3929041_DMSO_Rep2_R1_peak_4679	34
chr1	76251551	76252403	853	110	109.51894	20.12577	76251879	76260775	+	overlapStart	0	RABGGTB	SRR3929041_DMSO_Rep2_R1_peak_4681	5876
chr1	76251551	76252403	853	110	109.51894	20.12577	76252757	76252834	+	upstream	353	SNORD45C	SRR3929041_DMSO_Rep2_R1_peak_4681	692085
chr1	76402735	76402946	212	26	12.24554	4.89546	76384558	76398116	-	upstream	4618	ASB17	SRR3929041_DMSO_Rep2_R1_peak_4685	127247
chr1	76539142	76539621	480	72	59.79172	13.23587	76540389	77096669	+	upstream	767	ST6GALNAC3	SRR3929041_DMSO_Rep2_R1_peak_4697	256435
chr1	76539970	76540868	899	63	49.1331	11.60405	76540389	77096669	+	overlapStart	0	ST6GALNAC3	SRR3929041_DMSO_Rep2_R1_peak_4698	256435
chr1	77333075	77333300	226	24	10.70226	4.53283	77333186	77529737	+	overlapStart	0	ST6GALNAC5	SRR3929041_DMSO_Rep2_R1_peak_4733	81849
chr1	77684659	77685283	625	66	52.62899	12.14799	77554667	77685132	-	overlapStart	0	PIGK	SRR3929041_DMSO_Rep2_R1_peak_4742	10026
chr1	77747441	77748314	874	53	37.93398	9.79091	77747662	78025654	+	overlapStart	0	AK5	SRR3929041_DMSO_Rep2_R1_peak_4743	26289
chr1	78148847	78149704	858	189	229.54558	34.44951	78030190	78149104	-	overlapStart	0	ZZZ3	SRR3929041_DMSO_Rep2_R1_peak_4763	26009
chr1	78224891	78225828	938	126	132.2789	23.02678	78161674	78225564	-	overlapStart	0	USP33	SRR3929041_DMSO_Rep2_R1_peak_4764	23032
chr1	78227710	78227920	211	19	7.1496	3.62626	78161674	78225564	-	upstream	2145	USP33	SRR3929041_DMSO_Rep2_R1_peak_4765	23032
chr1	78245078	78245512	435	84	74.73885	15.41162	78245309	78345225	+	overlapStart	0	MIGA1	SRR3929041_DMSO_Rep2_R1_peak_4766	374986
chr1	78353737	78354877	1141	62	47.9811	11.42273	78354200	78409578	+	overlapStart	0	NEXN	SRR3929041_DMSO_Rep2_R1_peak_4770	91624
chr1	78443789	78445469	1681	135	145.47214	24.6586	78444934	78482995	+	overlapStart	0	DNAJB4	SRR3929041_DMSO_Rep2_R1_peak_4773	11080
chr1	78443789	78445469	1681	135	145.47214	24.6586	78412167	78444777	-	overlapStart	0	FUBP1	SRR3929041_DMSO_Rep2_R1_peak_4773	8880
chr1	78690796	78691302	507	71	58.5827	13.05455	78695283	78835147	+	upstream	3980	MGC27382	SRR3929041_DMSO_Rep2_R1_peak_4785	149047
chr1	78695083	78695454	372	52	36.85556	9.6096	78695283	78835147	+	overlapStart	0	MGC27382	SRR3929041_DMSO_Rep2_R1_peak_4786	149047
chr1	78956407	78957752	1346	56	41.21634	10.33485	78956728	79006386	+	overlapStart	0	PTGFR	SRR3929041_DMSO_Rep2_R1_peak_4802	5737
chr1	79083283	79083652	370	45	29.54212	8.34041	79086088	79111830	+	upstream	2435	IFI44L	SRR3929041_DMSO_Rep2_R1_peak_4806	10964
chr1	79085563	79086062	500	24	10.70226	4.53283	79086088	79111830	+	upstream	25	IFI44L	SRR3929041_DMSO_Rep2_R1_peak_4807	10964
chr1	79115267	79115730	464	64	50.29182	11.78536	79115477	79129763	+	overlapStart	0	IFI44	SRR3929041_DMSO_Rep2_R1_peak_4808	10561
chr1	81769740	81770223	484	43	27.53349	7.97778	81771845	82458107	+	upstream	1621	ADGRL2	SRR3929041_DMSO_Rep2_R1_peak_4860	23266
chr1	81771681	81772074	394	34	19.00315	6.34596	81771845	82458107	+	overlapStart	0	ADGRL2	SRR3929041_DMSO_Rep2_R1_peak_4861	23266
chr1	84464606	84465325	720	55	40.11451	10.15354	84335057	84464833	-	overlapStart	0	TTLL7	SRR3929041_DMSO_Rep2_R1_peak_4928	79739
chr1	84538992	84539312	321	37	21.74809	6.8899	84543745	84704181	+	upstream	4432	PRKACB	SRR3929041_DMSO_Rep2_R1_peak_4929	5567
chr1	84543085	84544401	1317	110	109.51894	20.12577	84543745	84704181	+	overlapStart	0	PRKACB	SRR3929041_DMSO_Rep2_R1_peak_4930	5567
chr1	84763961	84764970	1010	51	35.78523	9.42829	84764049	84816481	+	overlapStart	0	SAMD13	SRR3929041_DMSO_Rep2_R1_peak_4942	148418
chr1	84944788	84945493	706	46	30.56049	8.52172	84944920	84964033	+	overlapStart	0	RPF1	SRR3929041_DMSO_Rep2_R1_peak_4950	80135
chr1	84971233	84972663	1431	123	127.94151	22.48284	84964006	84972262	-	overlapStart	0	GNG5	SRR3929041_DMSO_Rep2_R1_peak_4952	2787
chr1	85039511	85040428	918	79	68.41574	14.50506	85018804	85040163	-	overlapStart	0	CTBS	SRR3929041_DMSO_Rep2_R1_peak_4956	1486
chr1	85155345	85156589	1245	100	95.79212	18.31264	85109390	85156440	-	overlapStart	0	SSX2IP	SRR3929041_DMSO_Rep2_R1_peak_4964	117178
chr1	85358141	85359227	1087	50	34.72314	9.24697	85279086	85358896	-	overlapStart	0	LPAR3	SRR3929041_DMSO_Rep2_R1_peak_4982	23566
chr1	85462613	85462972	360	31	16.36753	5.80202	85391266	85462796	-	overlapStart	0	MCOLN2	SRR3929041_DMSO_Rep2_R1_peak_4991	255231
chr1	85464029	85464389	361	24	10.70226	4.53283	85391266	85462796	-	upstream	1232	MCOLN2	SRR3929041_DMSO_Rep2_R1_peak_4992	255231
chr1	85464541	85465085	545	80	69.66984	14.68637	85391266	85462796	-	upstream	1744	MCOLN2	SRR3929041_DMSO_Rep2_R1_peak_4993	255231
chr1	85513829	85514671	843	31	16.36753	5.80202	85483765	85514223	-	overlapStart	0	MCOLN3	SRR3929041_DMSO_Rep2_R1_peak_4994	55283
chr1	85527381	85528363	983	189	229.54558	34.44951	85527993	85598821	+	overlapStart	0	WDR63	SRR3929041_DMSO_Rep2_R1_peak_4995	126820
chr1	85666075	85667785	1711	101	97.14622	18.49395	85623356	85666728	-	overlapStart	0	SYDE2	SRR3929041_DMSO_Rep2_R1_peak_5000	84144
chr1	85669430	85669828	399	28	13.85114	5.25808	85623356	85666728	-	upstream	2701	SYDE2	SRR3929041_DMSO_Rep2_R1_peak_5001	84144
chr1	85725111	85725785	675	82	72.19397	15.049	85715637	85725355	-	overlapStart	0	C1orf52	SRR3929041_DMSO_Rep2_R1_peak_5007	148423
chr1	85740512	85741543	1032	270	367.78967	49.13588	85742041	85865646	+	upstream	497	LOC646626	SRR3929041_DMSO_Rep2_R1_peak_5008	646626
chr1	85741704	85742805	1102	231	299.68356	42.06467	85742041	85865646	+	overlapStart	0	LOC646626	SRR3929041_DMSO_Rep2_R1_peak_5009	646626
chr1	85741704	85742805	1102	231	299.68356	42.06467	85731460	85742587	-	overlapStart	0	BCL10	SRR3929041_DMSO_Rep2_R1_peak_5009	8915
chr1	85744480	85745029	550	130	138.10962	23.75203	85731460	85742587	-	upstream	1892	BCL10	SRR3929041_DMSO_Rep2_R1_peak_5010	8915
chr1	86041888	86043511	1624	56	41.21634	10.33485	86046444	86049648	+	upstream	2932	CYR61	SRR3929041_DMSO_Rep2_R1_peak_5042	3491
chr1	86043596	86044613	1018	133	142.51743	24.29597	85784168	86044046	-	overlapStart	0	DDAH1	SRR3929041_DMSO_Rep2_R1_peak_5043	23576
chr1	86043596	86044613	1018	133	142.51743	24.29597	86046444	86049648	+	upstream	1830	CYR61	SRR3929041_DMSO_Rep2_R1_peak_5043	3491
chr1	86045227	86047399	2173	63	49.1331	11.60405	85784168	86044046	-	upstream	1180	DDAH1	SRR3929041_DMSO_Rep2_R1_peak_5044	23576
chr1	86045227	86047399	2173	63	49.1331	11.60405	86046444	86049648	+	overlapStart	0	CYR61	SRR3929041_DMSO_Rep2_R1_peak_5044	3491
chr1	86047615	86049287	1673	45	29.54212	8.34041	85784168	86044046	-	upstream	3568	DDAH1	SRR3929041_DMSO_Rep2_R1_peak_5045	23576
chr1	86173664	86174507	844	100	95.79212	18.31264	86115106	86174116	-	overlapStart	0	ZNHIT6	SRR3929041_DMSO_Rep2_R1_peak_5054	54680
chr1	86622243	86622927	685	29	14.67601	5.4394	86194916	86622446	-	overlapStart	0	COL24A1	SRR3929041_DMSO_Rep2_R1_peak_5064	255631
chr1	86861044	86862296	1253	133	142.51743	24.29597	86812507	86862025	-	overlapStart	0	ODF2L	SRR3929041_DMSO_Rep2_R1_peak_5072	57489
chr1	87169813	87171243	1431	114	115.12072	20.85102	87170253	87213867	+	overlapStart	0	SH3GLB1	SRR3929041_DMSO_Rep2_R1_peak_5082	51100
chr1	87379663	87381555	1893	100	95.79212	18.31264	87380335	87575681	+	overlapStart	0	HS2ST1	SRR3929041_DMSO_Rep2_R1_peak_5094	9653
chr1	87379663	87381555	1893	100	95.79212	18.31264	87328128	87380107	-	overlapStart	0	SELENOF	SRR3929041_DMSO_Rep2_R1_peak_5094	9403
chr1	87458533	87458863	331	32	17.23335	5.98334	87458690	87634886	+	overlapStart	0	LINC01140	SRR3929041_DMSO_Rep2_R1_peak_5096	339524
chr1	87791783	87792005	223	30	15.51495	5.62071	87794151	87814607	+	upstream	2145	LMO4	SRR3929041_DMSO_Rep2_R1_peak_5117	8543
chr1	87793762	87794788	1027	184	221.44801	33.54295	87794151	87814607	+	overlapStart	0	LMO4	SRR3929041_DMSO_Rep2_R1_peak_5118	8543
chr1	89145890	89146350	461	25	11.46583	4.71414	89149922	89301938	+	upstream	3571	PKN2	SRR3929041_DMSO_Rep2_R1_peak_5155	5586
chr1	89149348	89150977	1630	123	127.94151	22.48284	89149922	89301938	+	overlapStart	0	PKN2	SRR3929041_DMSO_Rep2_R1_peak_5156	5586
chr1	89356978	89357552	575	47	31.58795	8.70303	89318321	89357301	-	overlapStart	0	GTF2B	SRR3929041_DMSO_Rep2_R1_peak_5162	2959
chr1	89358090	89358869	780	120	123.63548	21.9389	89318321	89357301	-	upstream	788	GTF2B	SRR3929041_DMSO_Rep2_R1_peak_5163	2959
chr1	89458037	89459026	990	239	313.43677	43.51517	89445139	89458643	-	overlapStart	0	RBMXL1	SRR3929041_DMSO_Rep2_R1_peak_5166	494115
chr1	89458037	89459026	990	239	313.43677	43.51517	89401456	89458643	-	overlapStart	0	KYAT3	SRR3929041_DMSO_Rep2_R1_peak_5166	56267
chr1	89487450	89488813	1364	59	44.56649	10.87879	89472360	89488549	-	overlapStart	0	GBP3	SRR3929041_DMSO_Rep2_R1_peak_5168	2635
chr1	89530659	89531312	654	40	24.59394	7.43384	89517987	89531043	-	overlapStart	0	GBP1	SRR3929041_DMSO_Rep2_R1_peak_5170	2633
chr1	89534066	89534365	300	25	11.46583	4.71414	89517987	89531043	-	upstream	3022	GBP1	SRR3929041_DMSO_Rep2_R1_peak_5171	2633
chr1	89664084	89664753	670	29	14.67601	5.4394	89646831	89664633	-	overlapStart	0	GBP4	SRR3929041_DMSO_Rep2_R1_peak_5176	115361
chr1	89668816	89669352	537	130	138.10962	23.75203	89646831	89664633	-	upstream	4182	GBP4	SRR3929041_DMSO_Rep2_R1_peak_5177	115361
chr1	89738279	89738829	551	49	33.66945	9.06566	89724634	89738544	-	overlapStart	0	GBP5	SRR3929041_DMSO_Rep2_R1_peak_5181	115362
chr1	89740176	89740557	382	43	27.53349	7.97778	89724634	89738544	-	upstream	1631	GBP5	SRR3929041_DMSO_Rep2_R1_peak_5182	115362
chr1	89828779	89829063	285	22	9.22602	4.1702	89829436	89853719	+	upstream	372	GBP6	SRR3929041_DMSO_Rep2_R1_peak_5185	163351
chr1	89985377	89985708	332	37	21.74809	6.8899	89990397	90063420	+	upstream	4688	LRRC8B	SRR3929041_DMSO_Rep2_R1_peak_5188	23507
chr1	89989469	89990662	1194	138	149.92799	25.20254	89990397	90063420	+	overlapStart	0	LRRC8B	SRR3929041_DMSO_Rep2_R1_peak_5189	23507
chr1	90097938	90099237	1300	123	127.94151	22.48284	90098644	90185094	+	overlapStart	0	LRRC8C	SRR3929041_DMSO_Rep2_R1_peak_5195	84230
chr1	90097938	90099237	1300	123	127.94151	22.48284	90090408	90098453	-	overlapStart	0	LRRC8C-DT	SRR3929041_DMSO_Rep2_R1_peak_5195	400761
chr1	90099401	90099748	348	27	13.04082	5.07677	90090408	90098453	-	upstream	947	LRRC8C-DT	SRR3929041_DMSO_Rep2_R1_peak_5196	400761
chr1	90101592	90102157	566	41	25.5637	7.61516	90090408	90098453	-	upstream	3138	LRRC8C-DT	SRR3929041_DMSO_Rep2_R1_peak_5197	400761
chr1	90286099	90287431	1333	123	127.94151	22.48284	90286573	90401989	+	overlapStart	0	LRRC8D	SRR3929041_DMSO_Rep2_R1_peak_5211	55144
chr1	90460153	90461236	1084	152	171.08304	27.74092	90460678	90494094	+	overlapStart	0	ZNF326	SRR3929041_DMSO_Rep2_R1_peak_5231	284695
chr1	90460153	90461236	1084	152	171.08304	27.74092	90458824	90460525	-	overlapStart	0	GEMIN8P4	SRR3929041_DMSO_Rep2_R1_peak_5231	492303
chr1	91183237	91183974	738	83	73.46384	15.23031	91177579	91182794	-	upstream	442	BARHL2	SRR3929041_DMSO_Rep2_R1_peak_5255	343472
chr1	91184028	91184378	351	21	8.51472	3.98889	91177579	91182794	-	upstream	1233	BARHL2	SRR3929041_DMSO_Rep2_R1_peak_5256	343472
chr1	91187012	91187386	375	60	45.69769	11.06011	91177579	91182794	-	upstream	4217	BARHL2	SRR3929041_DMSO_Rep2_R1_peak_5257	343472
chr1	91486783	91488114	1332	100	95.79212	18.31264	91380857	91487812	-	overlapStart	0	ZNF644	SRR3929041_DMSO_Rep2_R1_peak_5266	84146
chr1	91869739	91870613	875	146	161.9456	26.65304	91726323	91870426	-	overlapStart	0	HFM1	SRR3929041_DMSO_Rep2_R1_peak_5278	164045
chr1	91965963	91967294	1332	86	77.30405	15.77425	91966404	91991321	+	overlapStart	0	CDC7	SRR3929041_DMSO_Rep2_R1_peak_5280	8317
chr1	92495401	92495898	498	35	19.90643	6.52728	92495533	92529093	+	overlapStart	0	EPHX4	SRR3929041_DMSO_Rep2_R1_peak_5307	253152
chr1	92545637	92546515	879	90	82.49348	16.4995	92545862	92613401	+	overlapStart	0	BTBD8	SRR3929041_DMSO_Rep2_R1_peak_5310	284697
chr1	92763908	92765010	1103	177	210.21013	32.27375	92764522	92853732	+	overlapStart	0	RPAP2	SRR3929041_DMSO_Rep2_R1_peak_5316	79871
chr1	92763908	92765010	1103	177	210.21013	32.27375	92711955	92764566	-	overlapStart	0	GLMN	SRR3929041_DMSO_Rep2_R1_peak_5316	11146
chr1	93297248	93298078	831	97	91.75562	17.7687	93297594	93307481	+	overlapStart	0	RPL5	SRR3929041_DMSO_Rep2_R1_peak_5335	6125
chr1	93297248	93298078	831	97	91.75562	17.7687	93302846	93302940	+	upstream	4767	SNORD21	SRR3929041_DMSO_Rep2_R1_peak_5335	6083
chr1	93425925	93427607	1683	85	76.01894	15.59294	93298286	93427079	-	overlapStart	0	FAM69A	SRR3929041_DMSO_Rep2_R1_peak_5340	388650
chr1	93427940	93428163	224	23	9.95544	4.35152	93298286	93427079	-	upstream	860	FAM69A	SRR3929041_DMSO_Rep2_R1_peak_5341	388650
chr1	93544297	93545158	862	107	105.35836	19.58183	93544792	93604638	+	overlapStart	0	MTF2	SRR3929041_DMSO_Rep2_R1_peak_5344	22823
chr1	93645098	93646698	1601	236	308.26556	42.97123	93646281	93744287	+	overlapStart	0	CCDC18	SRR3929041_DMSO_Rep2_R1_peak_5349	343099
chr1	93645098	93646698	1601	236	308.26556	42.97123	93615299	93646246	-	overlapStart	0	TMED5	SRR3929041_DMSO_Rep2_R1_peak_5349	50999
chr1	93810745	93811701	957	104	101.23377	19.03789	93811478	93828148	+	overlapStart	0	DR1	SRR3929041_DMSO_Rep2_R1_peak_5355	1810
chr1	93810745	93811701	957	104	101.23377	19.03789	93775666	93811368	-	overlapStart	0	CCDC18-AS1	SRR3929041_DMSO_Rep2_R1_peak_5355	100131564
chr1	93913365	93914590	1226	69	56.18268	12.69193	93913688	94020218	+	overlapStart	0	FNBP1L	SRR3929041_DMSO_Rep2_R1_peak_5358	54874
chr1	94053833	94054110	278	29	14.67601	5.4394	94057525	94065587	+	upstream	3414	LOC100129046	SRR3929041_DMSO_Rep2_R1_peak_5365	100129046
chr1	94309798	94310213	416	58	43.44245	10.69748	94312388	94312467	+	upstream	2174	MIR760	SRR3929041_DMSO_Rep2_R1_peak_5406	100126348
chr1	94311012	94312492	1481	95	89.08658	17.40607	94312388	94312467	+	includeFeature	0	MIR760	SRR3929041_DMSO_Rep2_R1_peak_5407	100126348
chr1	94312553	94313821	1269	48	32.62433	8.88435	94027343	94312706	-	overlapStart	0	BCAR3	SRR3929041_DMSO_Rep2_R1_peak_5408	8412
chr1	94316342	94316557	216	33	18.11201	6.16465	94027343	94312706	-	upstream	3635	BCAR3	SRR3929041_DMSO_Rep2_R1_peak_5409	8412
chr1	94344481	94345031	551	85	76.01894	15.59294	94335014	94344762	-	overlapStart	0	DNTTIP2	SRR3929041_DMSO_Rep2_R1_peak_5411	30836
chr1	94374658	94375770	1113	146	161.9456	26.65304	94352590	94375012	-	overlapStart	0	GCLM	SRR3929041_DMSO_Rep2_R1_peak_5413	2730
chr1	94587728	94588424	697	87	78.5941	15.95556	94458394	94586705	-	upstream	1022	ABCA4	SRR3929041_DMSO_Rep2_R1_peak_5445	24
chr1	94882864	94883250	387	49	33.66945	9.06566	94883933	94984219	+	upstream	682	ABCD3	SRR3929041_DMSO_Rep2_R1_peak_5466	5825
chr1	94883377	94884541	1165	171	200.6723	31.18587	94883933	94984219	+	overlapStart	0	ABCD3	SRR3929041_DMSO_Rep2_R1_peak_5467	5825
chr1	95006646	95007726	1081	75	63.45385	13.77981	94994732	95007413	-	overlapStart	0	F3	SRR3929041_DMSO_Rep2_R1_peak_5472	2152
chr1	95008615	95008848	234	26	12.24554	4.89546	94994732	95007413	-	upstream	1201	F3	SRR3929041_DMSO_Rep2_R1_peak_5473	2152
chr1	95285547	95286204	658	64	50.29182	11.78536	95285898	95360803	+	overlapStart	0	SLC44A3	SRR3929041_DMSO_Rep2_R1_peak_5502	126969
chr1	95391057	95391744	688	100	95.79212	18.31264	95393584	95428826	+	upstream	1839	LOC729970	SRR3929041_DMSO_Rep2_R1_peak_5507	729970
chr1	95391823	95393460	1638	139	151.41954	25.38385	95393584	95428826	+	upstream	123	LOC729970	SRR3929041_DMSO_Rep2_R1_peak_5508	729970
chr1	95391823	95393460	1638	139	151.41954	25.38385	95362507	95392735	-	overlapStart	0	CNN3	SRR3929041_DMSO_Rep2_R1_peak_5508	1266
chr1	95537996	95539098	1103	129	136.64696	23.57072	95448279	95538507	-	overlapStart	0	ALG14	SRR3929041_DMSO_Rep2_R1_peak_5523	199857
chr1	95552474	95553105	632	121	125.06729	22.12021	95558073	95663161	+	upstream	4967	TMEM56	SRR3929041_DMSO_Rep2_R1_peak_5526	148534
chr1	95582248	95583659	1412	63	49.1331	11.60405	95583479	95710509	+	overlapStart	0	TMEM56-RWDD3	SRR3929041_DMSO_Rep2_R1_peak_5527	100527978
chr1	95698774	95700202	1429	125	130.82968	22.84547	95699711	95712781	+	overlapStart	0	RWDD3	SRR3929041_DMSO_Rep2_R1_peak_5532	25950
chr1	97186769	97188003	1235	118	120.78262	21.57627	97187175	97280605	+	overlapStart	0	PTBP2	SRR3929041_DMSO_Rep2_R1_peak_5561	58155
chr1	97559224	97560292	1069	125	130.82968	22.84547	97561479	97788511	+	upstream	1186	DPYD-AS1	SRR3929041_DMSO_Rep2_R1_peak_5570	100873932
chr1	98385940	98387228	1289	195	239.3378	35.53739	97543300	98386615	-	overlapStart	0	DPYD	SRR3929041_DMSO_Rep2_R1_peak_5595	1806
chr1	98510768	98511003	236	22	9.22602	4.1702	98510799	98510907	-	includeFeature	0	MIR2682	SRR3929041_DMSO_Rep2_R1_peak_5600	100616452
chr1	98513809	98514189	381	69	56.18268	12.69193	98511626	98511727	-	upstream	2081	MIR137	SRR3929041_DMSO_Rep2_R1_peak_5601	406928
chr1	98516695	98516931	237	27	13.04082	5.07677	98453556	98515249	-	upstream	1445	MIR137HG	SRR3929041_DMSO_Rep2_R1_peak_5602	400765
chr1	98519408	98520271	864	93	86.43552	17.04344	98453556	98515249	-	upstream	4158	MIR137HG	SRR3929041_DMSO_Rep2_R1_peak_5603	400765
chr1	98675393	98676309	917	138	149.92799	25.20254	98676267	98738214	+	overlapStart	0	LINC01776	SRR3929041_DMSO_Rep2_R1_peak_5611	729987
chr1	99126763	99128014	1252	156	177.23149	28.46618	99127236	99226056	+	overlapStart	0	SNX7	SRR3929041_DMSO_Rep2_R1_peak_5630	51375
chr1	99469993	99471446	1454	35	19.90643	6.52728	99355801	99470449	-	overlapStart	0	PLPPR5	SRR3929041_DMSO_Rep2_R1_peak_5639	163404
chr1	99729810	99730296	487	45	29.54212	8.34041	99729848	99775138	+	overlapStart	0	PLPPR4	SRR3929041_DMSO_Rep2_R1_peak_5643	9890
chr1	100231970	100232414	445	47	31.58795	8.70303	100174259	100231349	-	upstream	620	FRRS1	SRR3929041_DMSO_Rep2_R1_peak_5672	391059
chr1	100315051	100316217	1167	88	79.88907	16.13688	100315640	100389579	+	overlapStart	0	AGL	SRR3929041_DMSO_Rep2_R1_peak_5674	178
chr1	100435248	100436193	946	79	68.41574	14.50506	100435345	100492534	+	overlapStart	0	SLC35A3	SRR3929041_DMSO_Rep2_R1_peak_5677	23443
chr1	100502352	100502739	388	29	14.67601	5.4394	100503789	100548929	+	upstream	1049	MFSD14A	SRR3929041_DMSO_Rep2_R1_peak_5678	64645
chr1	100503317	100504523	1207	99	94.4423	18.13132	100503789	100548929	+	overlapStart	0	MFSD14A	SRR3929041_DMSO_Rep2_R1_peak_5679	64645
chr1	100598194	100599162	969	161	184.97897	29.37274	100598706	100616054	+	overlapStart	0	TRMT13	SRR3929041_DMSO_Rep2_R1_peak_5680	54482
chr1	100598194	100599162	969	161	184.97897	29.37274	100549102	100598511	-	overlapStart	0	SASS6	SRR3929041_DMSO_Rep2_R1_peak_5680	163786
chr1	100714918	100715969	1052	276	378.49298	50.22376	100652478	100715409	-	overlapStart	0	DBT	SRR3929041_DMSO_Rep2_R1_peak_5682	1629
chr1	100731212	100732170	959	99	94.4423	18.13132	100731714	100758325	+	overlapStart	0	RTCA	SRR3929041_DMSO_Rep2_R1_peak_5683	8634
chr1	101360137	101361044	908	85	76.01894	15.59294	101361632	101447311	+	upstream	587	SLC30A7	SRR3929041_DMSO_Rep2_R1_peak_5718	148867
chr1	101360137	101361044	908	85	76.01894	15.59294	101337928	101360735	-	overlapStart	0	EXTL2	SRR3929041_DMSO_Rep2_R1_peak_5718	2135
chr1	101361101	101361861	761	106	103.97945	19.40051	101361632	101447311	+	overlapStart	0	SLC30A7	SRR3929041_DMSO_Rep2_R1_peak_5719	148867
chr1	101361101	101361861	761	106	103.97945	19.40051	101337928	101360735	-	upstream	365	EXTL2	SRR3929041_DMSO_Rep2_R1_peak_5719	2135
chr1	101362241	101362564	324	29	14.67601	5.4394	101337928	101360735	-	upstream	1505	EXTL2	SRR3929041_DMSO_Rep2_R1_peak_5720	2135
chr1	101491133	101492025	893	100	95.79212	18.31264	101455180	101491644	-	overlapStart	0	DPH5	SRR3929041_DMSO_Rep2_R1_peak_5724	51611
chr1	101701507	101702691	1185	53	37.93398	9.79091	101702305	101707076	+	overlapStart	0	S1PR1	SRR3929041_DMSO_Rep2_R1_peak_5733	1901
chr1	102462069	102462881	813	167	194.36392	30.46062	102268127	102462790	-	overlapStart	0	OLFM3	SRR3929041_DMSO_Rep2_R1_peak_5766	118427
chr1	103573532	103575103	1572	131	139.57564	23.93335	103342023	103574052	-	overlapStart	0	COL11A1	SRR3929041_DMSO_Rep2_R1_peak_5779	1301
chr1	103576244	103576525	282	29	14.67601	5.4394	103342023	103574052	-	upstream	2191	COL11A1	SRR3929041_DMSO_Rep2_R1_peak_5780	1301
chr1	103577544	103577885	342	57	42.32569	10.51617	103342023	103574052	-	upstream	3491	COL11A1	SRR3929041_DMSO_Rep2_R1_peak_5781	1301
chr1	104067901	104068242	342	54	39.02035	9.97223	104068578	104097859	+	upstream	335	RNPC3	SRR3929041_DMSO_Rep2_R1_peak_5797	55599
chr1	104068335	104069144	810	52	36.85556	9.6096	104068578	104097859	+	overlapStart	0	RNPC3	SRR3929041_DMSO_Rep2_R1_peak_5798	55599
chr1	107599043	107600328	1286	172	202.25575	31.36719	107599267	107601916	+	overlapStart	0	PRMT6	SRR3929041_DMSO_Rep2_R1_peak_5843	55170
chr1	107682305	107683221	917	86	77.30405	15.77425	107682629	108024475	+	overlapStart	0	NTNG1	SRR3929041_DMSO_Rep2_R1_peak_5844	22854
chr1	108507493	108507865	373	34	19.00315	6.34596	108113782	108507545	-	overlapStart	0	VAV3	SRR3929041_DMSO_Rep2_R1_peak_5870	10451
chr1	108508110	108508664	555	72	59.79172	13.23587	108113782	108507545	-	upstream	564	VAV3	SRR3929041_DMSO_Rep2_R1_peak_5871	10451
chr1	108741765	108743803	2039	176	208.61433	32.09244	108677344	108742980	-	overlapStart	0	SLC25A24	SRR3929041_DMSO_Rep2_R1_peak_5881	29957
chr1	109102331	109103220	890	85	76.01894	15.59294	109102971	109181949	+	overlapStart	0	FAM102B	SRR3929041_DMSO_Rep2_R1_peak_5884	284611
chr1	109203199	109204270	1072	67	53.80727	12.3293	109190910	109204148	-	overlapStart	0	HENMT1	SRR3929041_DMSO_Rep2_R1_peak_5892	113802
chr1	109234255	109235661	1407	120	123.63548	21.9389	109234932	109244422	+	overlapStart	0	PRPF38B	SRR3929041_DMSO_Rep2_R1_peak_5894	55119
chr1	109288898	109290261	1364	115	116.53062	21.03233	109289285	109352148	+	overlapStart	0	STXBP3	SRR3929041_DMSO_Rep2_R1_peak_5899	6814
chr1	109419272	109419930	659	139	151.41954	25.38385	109419603	109476957	+	overlapStart	0	GPSM2	SRR3929041_DMSO_Rep2_R1_peak_5903	29899
chr1	109505670	109506428	759	96	90.41887	17.58738	109472130	109506121	-	overlapStart	0	CLCC1	SRR3929041_DMSO_Rep2_R1_peak_5906	23155
chr1	109505670	109506428	759	96	90.41887	17.58738	109358520	109506121	-	overlapStart	0	AKNAD1	SRR3929041_DMSO_Rep2_R1_peak_5906	254268
chr1	109584287	109585018	732	111	110.91363	20.30708	109512838	109584850	-	overlapStart	0	WDR47	SRR3929041_DMSO_Rep2_R1_peak_5909	22911
chr1	109618386	109618930	545	180	215.01202	32.8177	109606998	109618624	-	overlapStart	0	TAF13	SRR3929041_DMSO_Rep2_R1_peak_5910	6884
chr1	109631850	109632173	324	44	28.53305	8.15909	109633403	109639554	+	upstream	1229	TMEM167B	SRR3929041_DMSO_Rep2_R1_peak_5912	56900
chr1	109633091	109634204	1114	85	76.01894	15.59294	109633403	109639554	+	overlapStart	0	TMEM167B	SRR3929041_DMSO_Rep2_R1_peak_5913	56900
chr1	109642496	109643271	776	120	123.63548	21.9389	109642815	109643234	+	includeFeature	0	SCARNA2	SRR3929041_DMSO_Rep2_R1_peak_5914	677766
chr1	109654708	109655771	1064	163	188.09676	29.73537	109656585	109749403	+	upstream	813	KIAA1324	SRR3929041_DMSO_Rep2_R1_peak_5916	57535
chr1	109756215	109757202	988	75	63.45385	13.77981	109756515	109780804	+	overlapStart	0	SARS	SRR3929041_DMSO_Rep2_R1_peak_5922	6301
chr1	109791309	109791531	223	21	8.51472	3.98889	109792641	109818378	+	upstream	1109	CELSR2	SRR3929041_DMSO_Rep2_R1_peak_5925	1952
chr1	109791937	109792674	738	77	65.92374	14.14243	109792641	109818378	+	overlapStart	0	CELSR2	SRR3929041_DMSO_Rep2_R1_peak_5926	1952
chr1	109825508	109826335	828	141	154.41185	25.74648	109822176	109825808	-	overlapStart	0	PSRC1	SRR3929041_DMSO_Rep2_R1_peak_5932	84722
chr1	109940262	109941046	785	197	242.61966	35.90002	109852188	109940563	-	overlapStart	0	SORT1	SRR3929041_DMSO_Rep2_R1_peak_5938	6272
chr1	109942046	109942270	225	29	14.67601	5.4394	109852188	109940563	-	upstream	1482	SORT1	SRR3929041_DMSO_Rep2_R1_peak_5939	6272
chr1	109968604	109969551	948	282	389.25253	51.31164	109941653	109969108	-	overlapStart	0	PSMA5	SRR3929041_DMSO_Rep2_R1_peak_5940	5686
chr1	110008863	110009457	595	43	27.53349	7.97778	110009100	110024764	+	overlapStart	0	SYPL2	SRR3929041_DMSO_Rep2_R1_peak_5943	284612
chr1	110025901	110027129	1229	90	82.49348	16.4995	110026561	110035420	+	overlapStart	0	ATXN7L2	SRR3929041_DMSO_Rep2_R1_peak_5944	127002
chr1	110033281	110033582	302	31	16.36753	5.80202	110036658	110043063	+	upstream	3075	CYB561D1	SRR3929041_DMSO_Rep2_R1_peak_5945	284613
chr1	110036368	110037123	756	160	183.42407	29.19143	110036658	110043063	+	overlapStart	0	CYB561D1	SRR3929041_DMSO_Rep2_R1_peak_5946	284613
chr1	110052125	110052655	531	29	14.67601	5.4394	110049446	110052336	-	overlapStart	0	AMIGO1	SRR3929041_DMSO_Rep2_R1_peak_5948	57463
chr1	110088921	110089288	368	56	41.21634	10.33485	110091186	110138454	+	upstream	1897	GNAI3	SRR3929041_DMSO_Rep2_R1_peak_5950	2773
chr1	110090942	110091641	700	133	142.51743	24.29597	110091186	110138454	+	overlapStart	0	GNAI3	SRR3929041_DMSO_Rep2_R1_peak_5951	2773
chr1	110138212	110138411	200	24	10.70226	4.53283	110141515	110141589	+	upstream	3103	MIR197	SRR3929041_DMSO_Rep2_R1_peak_5952	406974
chr1	110159835	110160421	587	124	129.38388	22.66415	110145889	110155705	-	upstream	4129	GNAT2	SRR3929041_DMSO_Rep2_R1_peak_5954	2780
chr1	110159835	110160421	587	124	129.38388	22.66415	110162126	110174677	+	upstream	1704	AMPD2	SRR3929041_DMSO_Rep2_R1_peak_5954	271
chr1	110198385	110199037	653	53	37.93398	9.79091	110198698	110226619	+	overlapStart	0	GSTM2	SRR3929041_DMSO_Rep2_R1_peak_5960	2946
chr1	110198385	110199037	653	53	37.93398	9.79091	110198698	110208123	+	overlapStart	0	GSTM4	SRR3929041_DMSO_Rep2_R1_peak_5960	2948
chr1	110453001	110453291	291	39	23.63457	7.25253	110453233	110473616	+	overlapStart	0	CSF1	SRR3929041_DMSO_Rep2_R1_peak_5987	1435
chr1	110526627	110527868	1242	232	301.39624	42.24598	110527387	110566364	+	overlapStart	0	AHCYL1	SRR3929041_DMSO_Rep2_R1_peak_5993	10768
chr1	110572163	110572604	442	55	40.11451	10.15354	110574199	110597424	+	upstream	1594	STRIP1	SRR3929041_DMSO_Rep2_R1_peak_5996	85369
chr1	110692922	110693577	656	60	45.69769	11.06011	110693132	110744823	+	overlapStart	0	SLC6A17	SRR3929041_DMSO_Rep2_R1_peak_6007	388662
chr1	110750407	110750810	404	42	26.54363	7.79647	110753336	110776674	+	upstream	2525	KCNC4	SRR3929041_DMSO_Rep2_R1_peak_6016	3749
chr1	110752587	110753880	1294	56	41.21634	10.33485	110753336	110776674	+	overlapStart	0	KCNC4	SRR3929041_DMSO_Rep2_R1_peak_6017	3749
chr1	110878972	110879301	330	30	15.51495	5.62071	110881945	110889303	+	upstream	2643	RBM15	SRR3929041_DMSO_Rep2_R1_peak_6028	64783
chr1	110880527	110882860	2334	304	429.16754	55.30053	110881945	110889303	+	overlapStart	0	RBM15	SRR3929041_DMSO_Rep2_R1_peak_6029	64783
chr1	110880527	110882860	2334	304	429.16754	55.30053	110828999	110881793	-	overlapStart	0	RBM15-AS1	SRR3929041_DMSO_Rep2_R1_peak_6029	440600
chr1	110933195	110933950	756	94	87.75877	17.22476	110905473	110933704	-	overlapStart	0	SLC16A4	SRR3929041_DMSO_Rep2_R1_peak_6031	9122
chr1	110936331	110937051	721	105	102.60458	19.2192	110905473	110933704	-	upstream	2626	SLC16A4	SRR3929041_DMSO_Rep2_R1_peak_6032	9122
chr1	110938323	110938646	324	25	11.46583	4.71414	110905473	110933704	-	upstream	4618	SLC16A4	SRR3929041_DMSO_Rep2_R1_peak_6033	9122
chr1	110949911	110950610	700	82	72.19397	15.049	110950431	110958896	+	overlapStart	0	LAMTOR5-AS1	SRR3929041_DMSO_Rep2_R1_peak_6034	101410535
chr1	110949911	110950610	700	82	72.19397	15.049	110943877	110950546	-	overlapStart	0	LAMTOR5	SRR3929041_DMSO_Rep2_R1_peak_6034	10542
chr1	110955104	110955542	439	100	95.79212	18.31264	110943877	110950546	-	upstream	4557	LAMTOR5	SRR3929041_DMSO_Rep2_R1_peak_6035	10542
chr1	111177204	111177719	516	95	89.08658	17.40607	111136202	111174096	-	upstream	3107	KCNA2	SRR3929041_DMSO_Rep2_R1_peak_6057	3737
chr1	111216884	111218079	1196	64	50.29182	11.78536	111214310	111217655	-	overlapStart	0	KCNA3	SRR3929041_DMSO_Rep2_R1_peak_6063	3738
chr1	111505654	111507111	1458	395	601.10413	71.80004	111489812	111506566	-	overlapStart	0	LRIF1	SRR3929041_DMSO_Rep2_R1_peak_6069	55791
chr1	111681994	111683499	1506	134	143.99318	24.47729	111682249	111727724	+	overlapStart	0	CEPT1	SRR3929041_DMSO_Rep2_R1_peak_6071	10390
chr1	111681994	111683499	1506	134	143.99318	24.47729	111659954	111682838	-	overlapStart	0	DRAM2	SRR3929041_DMSO_Rep2_R1_peak_6071	128338
chr1	111746922	111747384	463	24	10.70226	4.53283	111728591	111747160	-	overlapStart	0	DENND2D	SRR3929041_DMSO_Rep2_R1_peak_6072	79961
chr1	111765571	111765825	255	25	11.46583	4.71414	111770281	111786062	+	upstream	4455	CHI3L2	SRR3929041_DMSO_Rep2_R1_peak_6073	1117
chr1	111991374	111992350	977	151	169.55292	27.55961	111991462	112004525	+	overlapStart	0	ATP5F1	SRR3929041_DMSO_Rep2_R1_peak_6075	515
chr1	111991374	111992350	977	151	169.55292	27.55961	111982512	111991830	-	overlapStart	0	WDR77	SRR3929041_DMSO_Rep2_R1_peak_6075	79084
chr1	112080965	112081164	200	23	9.95544	4.35152	112085055	112256101	+	upstream	3890	RAP1A	SRR3929041_DMSO_Rep2_R1_peak_6078	5906
chr1	112084467	112084704	238	22	9.22602	4.1702	112085055	112256101	+	upstream	350	RAP1A	SRR3929041_DMSO_Rep2_R1_peak_6079	5906
chr1	112106296	112106634	339	38	22.68587	7.07122	112025970	112106597	-	overlapStart	0	ADORA3	SRR3929041_DMSO_Rep2_R1_peak_6082	140
chr1	112278536	112278925	390	31	16.36753	5.80202	112282463	112290420	+	upstream	3537	FAM212B-AS1	SRR3929041_DMSO_Rep2_R1_peak_6090	100506343
chr1	112281041	112282731	1691	186	224.6801	33.90557	112282463	112290420	+	overlapStart	0	FAM212B-AS1	SRR3929041_DMSO_Rep2_R1_peak_6091	100506343
chr1	112297694	112298883	1190	221	282.66064	40.25154	112298190	112310199	+	overlapStart	0	DDX20	SRR3929041_DMSO_Rep2_R1_peak_6094	11218
chr1	112297694	112298883	1190	221	282.66064	40.25154	112264686	112298419	-	overlapStart	0	FAM212B	SRR3929041_DMSO_Rep2_R1_peak_6094	55924
chr1	112933363	112934068	706	127	133.73155	23.20809	112938800	113003786	+	upstream	4731	CTTNBP2NL	SRR3929041_DMSO_Rep2_R1_peak_6098	55917
chr1	112936711	112937582	872	150	168.02571	27.3783	112938800	113003786	+	upstream	1217	CTTNBP2NL	SRR3929041_DMSO_Rep2_R1_peak_6099	55917
chr1	112938476	112939242	767	191	232.80063	34.81214	112938800	113003786	+	overlapStart	0	CTTNBP2NL	SRR3929041_DMSO_Rep2_R1_peak_6100	55917
chr1	113008607	113009207	601	114	115.12072	20.85102	113004392	113004455	-	upstream	4151	MIR4256	SRR3929041_DMSO_Rep2_R1_peak_6102	100422976
chr1	113008607	113009207	601	114	115.12072	20.85102	113010040	113063910	+	upstream	832	WNT2B	SRR3929041_DMSO_Rep2_R1_peak_6102	7482
chr1	113157129	113157444	316	28	13.85114	5.25808	113162075	113214241	+	upstream	4630	CAPZA1	SRR3929041_DMSO_Rep2_R1_peak_6115	829
chr1	113161521	113162876	1356	167	194.36392	30.46062	113162075	113214241	+	overlapStart	0	CAPZA1	SRR3929041_DMSO_Rep2_R1_peak_6116	829
chr1	113161521	113162876	1356	167	194.36392	30.46062	113066141	113162405	-	overlapStart	0	ST7L	SRR3929041_DMSO_Rep2_R1_peak_6116	54879
chr1	113216243	113218273	2031	65	51.45715	11.96667	113217048	113243368	+	overlapStart	0	MOV10	SRR3929041_DMSO_Rep2_R1_peak_6117	4343
chr1	113249458	113250372	915	134	143.99318	24.47729	113243749	113250025	-	overlapStart	0	RHOC	SRR3929041_DMSO_Rep2_R1_peak_6120	389
chr1	113257532	113259329	1798	149	166.50133	27.19698	113252616	113257950	-	overlapStart	0	PPM1J	SRR3929041_DMSO_Rep2_R1_peak_6121	333926
chr1	113257532	113259329	1798	149	166.50133	27.19698	113263189	113269856	+	upstream	3859	FAM19A3	SRR3929041_DMSO_Rep2_R1_peak_6121	284467
chr1	113261373	113261715	343	49	33.66945	9.06566	113252616	113257950	-	upstream	3422	PPM1J	SRR3929041_DMSO_Rep2_R1_peak_6122	333926
chr1	113261373	113261715	343	49	33.66945	9.06566	113263189	113269856	+	upstream	1473	FAM19A3	SRR3929041_DMSO_Rep2_R1_peak_6122	284467
chr1	113497848	113499642	1795	162	186.53654	29.55406	113454470	113498975	-	overlapStart	0	SLC16A1	SRR3929041_DMSO_Rep2_R1_peak_6140	6566
chr1	113500062	113500531	470	69	56.18268	12.69193	113454470	113498975	-	upstream	1086	SLC16A1	SRR3929041_DMSO_Rep2_R1_peak_6141	6566
chr1	113615208	113616458	1251	211	265.83286	38.4384	113615831	113667342	+	overlapStart	0	LRIG2	SRR3929041_DMSO_Rep2_R1_peak_6145	9860
chr1	113932006	113933991	1986	362	537.57996	65.8167	113933475	114228545	+	overlapStart	0	MAGI3	SRR3929041_DMSO_Rep2_R1_peak_6151	260425
chr1	114301556	114302634	1079	107	105.35836	19.58183	114239824	114302098	-	overlapStart	0	PHTF1	SRR3929041_DMSO_Rep2_R1_peak_6160	10745
chr1	114354291	114355565	1275	371	554.7804	67.44852	114304454	114355070	-	overlapStart	0	RSBN1	SRR3929041_DMSO_Rep2_R1_peak_6164	54665
chr1	114414247	114414559	313	46	30.56049	8.52172	114356433	114414375	-	overlapStart	0	PTPN22	SRR3929041_DMSO_Rep2_R1_peak_6167	26191
chr1	114446931	114448360	1430	329	475.3587	59.83337	114447915	114456708	+	overlapStart	0	DCLRE1B	SRR3929041_DMSO_Rep2_R1_peak_6168	64858
chr1	114446931	114448360	1430	329	475.3587	59.83337	114437371	114447741	-	overlapStart	0	AP4B1	SRR3929041_DMSO_Rep2_R1_peak_6168	10717
chr1	114471460	114472394	935	131	139.57564	23.93335	114471996	114520491	+	overlapStart	0	HIPK1	SRR3929041_DMSO_Rep2_R1_peak_6169	204851
chr1	114519492	114519863	372	47	31.58795	8.70303	114522030	114524876	+	upstream	2166	OLFML3	SRR3929041_DMSO_Rep2_R1_peak_6173	56944
chr1	114521461	114522330	870	172	202.25575	31.36719	114522030	114524876	+	overlapStart	0	OLFML3	SRR3929041_DMSO_Rep2_R1_peak_6174	56944
chr1	115052743	115054263	1521	135	145.47214	24.6586	114935399	115053781	-	overlapStart	0	TRIM33	SRR3929041_DMSO_Rep2_R1_peak_6181	51592
chr1	115123994	115124618	625	179	213.409	32.63638	115110181	115124265	-	overlapStart	0	BCAS2	SRR3929041_DMSO_Rep2_R1_peak_6182	10286
chr1	115212187	115213317	1131	148	164.97984	27.01567	115064017	115213044	-	overlapStart	0	DENND2C	SRR3929041_DMSO_Rep2_R1_peak_6184	163259
chr1	115214167	115214419	253	22	9.22602	4.1702	115064017	115213044	-	upstream	1122	DENND2C	SRR3929041_DMSO_Rep2_R1_peak_6185	163259
chr1	115258771	115259770	1000	73	61.00665	13.41718	115247085	115259515	-	overlapStart	0	NRAS	SRR3929041_DMSO_Rep2_R1_peak_6187	4893
chr1	115299679	115301015	1337	168	195.93719	30.64194	115259534	115300671	-	overlapStart	0	CSDE1	SRR3929041_DMSO_Rep2_R1_peak_6188	7812
chr1	115322907	115323634	728	166	192.79323	30.27931	115312105	115323308	-	overlapStart	0	SIKE1	SRR3929041_DMSO_Rep2_R1_peak_6189	80143
chr1	115397386	115397782	397	23	9.95544	4.35152	115397455	115537990	+	overlapStart	0	SYCP1	SRR3929041_DMSO_Rep2_R1_peak_6191	6847
chr1	115632230	115632433	204	21	8.51472	3.98889	115590633	115632121	-	upstream	108	TSPAN2	SRR3929041_DMSO_Rep2_R1_peak_6205	10100
chr1	115632485	115633032	548	69	56.18268	12.69193	115590633	115632121	-	upstream	363	TSPAN2	SRR3929041_DMSO_Rep2_R1_peak_6206	10100
chr1	115880508	115881009	502	48	32.62433	8.88435	115828537	115880857	-	overlapStart	0	NGF	SRR3929041_DMSO_Rep2_R1_peak_6229	4803
chr1	116184114	116185683	1570	93	86.43552	17.04344	116184574	116240845	+	overlapStart	0	VANGL1	SRR3929041_DMSO_Rep2_R1_peak_6248	81839
chr1	116314387	116314887	501	86	77.30405	15.77425	116242626	116311426	-	upstream	2960	CASQ2	SRR3929041_DMSO_Rep2_R1_peak_6260	845
chr1	116518571	116519080	510	73	61.00665	13.41718	116519119	116612675	+	upstream	38	SLC22A15	SRR3929041_DMSO_Rep2_R1_peak_6268	55356
chr1	116652312	116653195	884	54	39.02035	9.97223	116654376	116677861	+	upstream	1180	MAB21L3	SRR3929041_DMSO_Rep2_R1_peak_6274	126868
chr1	116653957	116654452	496	51	35.78523	9.42829	116654376	116677861	+	overlapStart	0	MAB21L3	SRR3929041_DMSO_Rep2_R1_peak_6275	126868
chr1	116960980	116961537	558	81	70.92925	14.86768	116935487	116961244	-	overlapStart	0	ATP1A1-AS1	SRR3929041_DMSO_Rep2_R1_peak_6300	84852
chr1	117112777	117114194	1418	97	91.75562	17.7687	117057156	117113715	-	overlapStart	0	CD58	SRR3929041_DMSO_Rep2_R1_peak_6312	965
chr1	117117293	117117655	363	29	14.67601	5.4394	117057156	117113715	-	upstream	3577	CD58	SRR3929041_DMSO_Rep2_R1_peak_6313	965
chr1	117209849	117210065	217	25	11.46583	4.71414	117214371	117214449	+	upstream	4305	MIR320B1	SRR3929041_DMSO_Rep2_R1_peak_6317	100302117
chr1	117210179	117210679	501	59	44.56649	10.87879	117117020	117210377	-	overlapStart	0	IGSF3	SRR3929041_DMSO_Rep2_R1_peak_6318	3321
chr1	117210179	117210679	501	59	44.56649	10.87879	117214371	117214449	+	upstream	3691	MIR320B1	SRR3929041_DMSO_Rep2_R1_peak_6318	100302117
chr1	117452405	117453648	1244	55	40.11451	10.15354	117452689	117532972	+	overlapStart	0	PTGFRN	SRR3929041_DMSO_Rep2_R1_peak_6338	5738
chr1	117598079	117598293	215	23	9.95544	4.35152	117602949	117645491	+	upstream	4655	TTF2	SRR3929041_DMSO_Rep2_R1_peak_6349	8458
chr1	117602241	117603599	1359	217	275.90561	39.52628	117602949	117645491	+	overlapStart	0	TTF2	SRR3929041_DMSO_Rep2_R1_peak_6350	8458
chr1	117635553	117637285	1733	185	223.06288	33.72426	117637265	117637350	+	overlapStart	0	MIR942	SRR3929041_DMSO_Rep2_R1_peak_6354	100126331
chr1	117663996	117665054	1059	203	252.51738	36.9879	117653677	117664411	-	overlapStart	0	TRIM45	SRR3929041_DMSO_Rep2_R1_peak_6358	80263
chr1	117909151	117910487	1337	117	119.36163	21.39496	117910085	118068320	+	overlapStart	0	MAN1A2	SRR3929041_DMSO_Rep2_R1_peak_6367	10905
chr1	118147793	118149236	1444	97	91.75562	17.7687	118148604	118171011	+	overlapStart	0	FAM46C	SRR3929041_DMSO_Rep2_R1_peak_6371	54855
chr1	118471434	118472759	1326	175	207.02098	31.91113	118472372	118503049	+	overlapStart	0	WDR3	SRR3929041_DMSO_Rep2_R1_peak_6387	10885
chr1	118471434	118472759	1326	175	207.02098	31.91113	118406107	118472302	-	overlapStart	0	GDAP2	SRR3929041_DMSO_Rep2_R1_peak_6387	54834
chr1	118727819	118728235	417	24	10.70226	4.53283	118496288	118727848	-	overlapStart	0	SPAG17	SRR3929041_DMSO_Rep2_R1_peak_6399	200162
chr1	119682516	119683947	1432	209	262.49155	38.07578	119573839	119683295	-	overlapStart	0	WARS2	SRR3929041_DMSO_Rep2_R1_peak_6426	10352
chr1	119910102	119910465	364	31	16.36753	5.80202	119911402	119936751	+	upstream	936	HAO2	SRR3929041_DMSO_Rep2_R1_peak_6435	51179
chr1	120189857	120191361	1505	198	244.26387	36.08133	120162000	120190390	-	overlapStart	0	ZNF697	SRR3929041_DMSO_Rep2_R1_peak_6445	90874
chr1	120254303	120254766	464	132	141.04489	24.11466	120254419	120286849	+	overlapStart	0	PHGDH	SRR3929041_DMSO_Rep2_R1_peak_6451	26227
chr1	120316536	120316803	268	22	9.22602	4.1702	120290619	120311555	-	upstream	4980	HMGCS2	SRR3929041_DMSO_Rep2_R1_peak_6455	3158
chr1	120358052	120358295	244	18	6.49753	3.44495	120336641	120354203	-	upstream	3848	REG4	SRR3929041_DMSO_Rep2_R1_peak_6462	83998
chr1	120359135	120359488	354	38	22.68587	7.07122	120336641	120354203	-	upstream	4931	REG4	SRR3929041_DMSO_Rep2_R1_peak_6463	83998
chr1	120838161	120838914	754	198	244.26387	36.08133	120839005	120855681	+	upstream	90	FAM72B	SRR3929041_DMSO_Rep2_R1_peak_6482	653820
chr1	121104321	121104526	206	24	10.70226	4.53283	121107152	121129827	+	upstream	2625	SRGAP2D	SRR3929041_DMSO_Rep2_R1_peak_6485	100996712
chr1	121260766	121261651	886	58	43.44245	10.69748	121260910	121313686	+	overlapStart	0	EMBP1	SRR3929041_DMSO_Rep2_R1_peak_6488	647121
chr1	143913200	143914015	816	282	389.25253	51.31164	143896452	143913143	-	upstream	56	FAM72D	SRR3929041_DMSO_Rep2_R1_peak_6494	728833
chr1	145038831	145040893	2063	242	318.62424	44.05911	144676437	145039992	-	overlapStart	0	LOC653513	SRR3929041_DMSO_Rep2_R1_peak_6549	653513
chr1	145041213	145041426	214	19	7.1496	3.62626	144676437	145039992	-	upstream	1220	LOC653513	SRR3929041_DMSO_Rep2_R1_peak_6550	653513
chr1	145042091	145042624	534	28	13.85114	5.25808	144676437	145039992	-	upstream	2098	LOC653513	SRR3929041_DMSO_Rep2_R1_peak_6551	653513
chr1	145042680	145043269	590	96	90.41887	17.58738	144676437	145039992	-	upstream	2687	LOC653513	SRR3929041_DMSO_Rep2_R1_peak_6552	653513
chr1	145044305	145044504	200	19	7.1496	3.62626	144676437	145039992	-	upstream	4312	LOC653513	SRR3929041_DMSO_Rep2_R1_peak_6553	653513
chr1	145044867	145045159	293	23	9.95544	4.35152	144676437	145039992	-	upstream	4874	LOC653513	SRR3929041_DMSO_Rep2_R1_peak_6554	653513
chr1	145076722	145076921	200	17	5.86706	3.26364	144676437	145076186	-	upstream	535	PDE4DIP	SRR3929041_DMSO_Rep2_R1_peak_6565	9659
chr1	145078224	145078690	467	22	9.22602	4.1702	144676437	145076186	-	upstream	2037	PDE4DIP	SRR3929041_DMSO_Rep2_R1_peak_6566	9659
chr1	145079421	145079620	200	18	6.49753	3.44495	144676437	145076186	-	upstream	3234	PDE4DIP	SRR3929041_DMSO_Rep2_R1_peak_6567	9659
chr1	145080484	145081307	824	49	33.66945	9.06566	144676437	145076186	-	upstream	4297	PDE4DIP	SRR3929041_DMSO_Rep2_R1_peak_6568	9659
chr1	145091463	145093417	1955	350	514.79712	63.64094	145096407	145116997	+	upstream	2989	SEC22B	SRR3929041_DMSO_Rep2_R1_peak_6572	9554
chr1	145096180	145096677	498	87	78.5941	15.95556	145096407	145116997	+	overlapStart	0	SEC22B	SRR3929041_DMSO_Rep2_R1_peak_6573	9554
chr1	145208900	145209696	797	60	45.69769	11.06011	145209111	146467744	+	overlapStart	0	NBPF10	SRR3929041_DMSO_Rep2_R1_peak_6588	100132406
chr1	145208900	145209696	797	60	45.69769	11.06011	145209111	145295525	+	overlapStart	0	NOTCH2NL	SRR3929041_DMSO_Rep2_R1_peak_6588	388677
chr1	145437820	145438677	858	335	486.56924	60.92125	145438462	145442628	+	overlapStart	0	TXNIP	SRR3929041_DMSO_Rep2_R1_peak_6607	10628
chr1	145470168	145472264	2097	228	294.55667	41.52073	145470508	145475647	+	overlapStart	0	ANKRD34A	SRR3929041_DMSO_Rep2_R1_peak_6611	284615
chr1	145470168	145472264	2097	228	294.55667	41.52073	145456236	145470387	-	overlapStart	0	POLR3GL	SRR3929041_DMSO_Rep2_R1_peak_6611	84265
chr1	145470168	145472264	2097	228	294.55667	41.52073	145477085	145499091	+	upstream	4820	LIX1L	SRR3929041_DMSO_Rep2_R1_peak_6611	128077
chr1	145472442	145472700	259	24	10.70226	4.53283	145456236	145470387	-	upstream	2054	POLR3GL	SRR3929041_DMSO_Rep2_R1_peak_6612	84265
chr1	145472442	145472700	259	24	10.70226	4.53283	145477085	145499091	+	upstream	4384	LIX1L	SRR3929041_DMSO_Rep2_R1_peak_6612	128077
chr1	145476610	145478370	1761	295	412.75253	53.66872	145477085	145499091	+	overlapStart	0	LIX1L	SRR3929041_DMSO_Rep2_R1_peak_6613	128077
chr1	145507177	145508116	940	256	343.04163	46.5975	145507557	145513535	+	overlapStart	0	RBM8A	SRR3929041_DMSO_Rep2_R1_peak_6615	9939
chr1	145515665	145517004	1340	90	82.49348	16.4995	145516165	145523732	+	overlapStart	0	PEX11B	SRR3929041_DMSO_Rep2_R1_peak_6616	8799
chr1	145524639	145525086	448	61	46.83593	11.24142	145524990	145543868	+	overlapStart	0	ITGA10	SRR3929041_DMSO_Rep2_R1_peak_6617	8515
chr1	145548751	145549408	658	120	123.63548	21.9389	145549209	145568526	+	overlapStart	0	ANKRD35	SRR3929041_DMSO_Rep2_R1_peak_6619	148741
chr1	145574818	145576783	1966	200	247.55882	36.44396	145575290	145586546	+	overlapStart	0	PIAS3	SRR3929041_DMSO_Rep2_R1_peak_6620	10401
chr1	145588535	145589874	1340	94	87.75877	17.22476	145586493	145589435	-	overlapStart	0	NUDT17	SRR3929041_DMSO_Rep2_R1_peak_6622	200035
chr1	145610505	145611466	962	224	287.74744	40.79548	145611036	145688776	+	overlapStart	0	RNF115	SRR3929041_DMSO_Rep2_R1_peak_6623	27246
chr1	145610505	145611466	962	224	287.74744	40.79548	145592605	145610884	-	overlapStart	0	POLR3C	SRR3929041_DMSO_Rep2_R1_peak_6623	10623
chr1	145723405	145723914	510	54	39.02035	9.97223	145727666	145764206	+	upstream	3751	PDZK1	SRR3929041_DMSO_Rep2_R1_peak_6630	5174
chr1	145726572	145727033	462	30	15.51495	5.62071	145727666	145764206	+	upstream	632	PDZK1	SRR3929041_DMSO_Rep2_R1_peak_6631	5174
chr1	145826656	145827241	586	66	52.62899	12.14799	145764595	145827103	-	overlapStart	0	GPR89A	SRR3929041_DMSO_Rep2_R1_peak_6634	653519
chr1	146643435	146645179	1745	358	529.96625	65.09145	146626685	146644129	-	overlapStart	0	PRKAB2	SRR3929041_DMSO_Rep2_R1_peak_6641	5565
chr1	146643435	146645179	1745	358	529.96625	65.09145	146649430	146651528	+	upstream	4250	PDIA3P1	SRR3929041_DMSO_Rep2_R1_peak_6641	171423
chr1	146696658	146697321	664	79	68.41574	14.50506	146655884	146697230	-	overlapStart	0	FMO5	SRR3929041_DMSO_Rep2_R1_peak_6642	2330
chr1	146713915	146715883	1969	300	421.85754	54.57528	146714291	146767447	+	overlapStart	0	CHD1L	SRR3929041_DMSO_Rep2_R1_peak_6643	9557
chr1	146989188	146990098	911	87	78.5941	15.95556	146853914	146989699	-	overlapStart	0	LINC00624	SRR3929041_DMSO_Rep2_R1_peak_6664	100289211
chr1	146992873	146993072	200	18	6.49753	3.44495	146853914	146989699	-	upstream	3173	LINC00624	SRR3929041_DMSO_Rep2_R1_peak_6665	100289211
chr1	147010138	147011478	1341	474	757.85718	86.12378	147013182	147098015	+	upstream	1703	BCL9	SRR3929041_DMSO_Rep2_R1_peak_6669	607
chr1	147011570	147014510	2941	217	275.90561	39.52628	147013182	147098015	+	overlapStart	0	BCL9	SRR3929041_DMSO_Rep2_R1_peak_6670	607
chr1	147141576	147143147	1572	388	587.52612	70.53085	147119168	147142634	-	overlapStart	0	ACP6	SRR3929041_DMSO_Rep2_R1_peak_6687	51205
chr1	147145523	147146235	713	55	40.11451	10.15354	147119168	147142634	-	upstream	2888	ACP6	SRR3929041_DMSO_Rep2_R1_peak_6688	51205
chr1	147374316	147374877	562	69	56.18268	12.69193	147374946	147381395	+	upstream	68	GJA8	SRR3929041_DMSO_Rep2_R1_peak_6695	2703
chr1	147400250	147400916	667	104	101.23377	19.03789	147400506	147465755	+	overlapStart	0	GPR89B	SRR3929041_DMSO_Rep2_R1_peak_6696	51463
chr1	147806342	147809226	2885	279	383.86575	50.7677	147806603	147806678	-	includeFeature	0	MIR5087	SRR3929041_DMSO_Rep2_R1_peak_6707	100847044
chr1	148176176	148176687	512	63	49.1331	11.60405	147835127	148176401	-	overlapStart	0	LINC01138	SRR3929041_DMSO_Rep2_R1_peak_6712	388685
chr1	148555750	148556310	561	102	98.50457	18.67526	148558188	148596267	+	upstream	1877	NBPF15	SRR3929041_DMSO_Rep2_R1_peak_6721	284565
chr1	148556525	148557069	545	79	68.41574	14.50506	148558188	148596267	+	upstream	1118	NBPF15	SRR3929041_DMSO_Rep2_R1_peak_6722	284565
chr1	148927782	148929364	1583	421	651.99921	76.51418	148928286	148953054	+	overlapStart	0	LOC645166	SRR3929041_DMSO_Rep2_R1_peak_6726	645166
chr1	149783619	149784330	712	164	189.65965	29.91668	149754245	149783928	-	overlapStart	0	HIST2H2BF	SRR3929041_DMSO_Rep2_R1_peak_6734	440689
chr1	149785100	149785447	348	55	40.11451	10.15354	149754245	149783928	-	upstream	1171	HIST2H2BF	SRR3929041_DMSO_Rep2_R1_peak_6735	440689
chr1	149785100	149785447	348	55	40.11451	10.15354	149784780	149785236	-	overlapStart	0	HIST2H3D	SRR3929041_DMSO_Rep2_R1_peak_6735	653604
chr1	149856059	149860970	4912	326	469.77112	59.28942	149858525	149858961	+	includeFeature	0	HIST2H2AC	SRR3929041_DMSO_Rep2_R1_peak_6739	8338
chr1	149856059	149860970	4912	326	469.77112	59.28942	149856010	149858232	-	overlapStart	0	HIST2H2BE	SRR3929041_DMSO_Rep2_R1_peak_6739	8349
chr1	149856059	149860970	4912	326	469.77112	59.28942	149859019	149859466	-	includeFeature	0	HIST2H2AB	SRR3929041_DMSO_Rep2_R1_peak_6739	317772
chr1	149870815	149871814	1000	288	400.06717	52.39952	149871155	149872348	+	overlapStart	0	BOLA1	SRR3929041_DMSO_Rep2_R1_peak_6740	51027
chr1	149889069	149889858	790	99	94.4423	18.13132	149874872	149889434	-	overlapStart	0	SV2A	SRR3929041_DMSO_Rep2_R1_peak_6743	9900
chr1	149899058	149900504	1447	268	364.23468	48.77326	149895209	149900144	-	overlapStart	0	SF3B4	SRR3929041_DMSO_Rep2_R1_peak_6744	10262
chr1	149908201	149909820	1620	78	67.16702	14.32374	149900543	149908791	-	overlapStart	0	MTMR11	SRR3929041_DMSO_Rep2_R1_peak_6745	10903
chr1	149910793	149911576	784	261	351.84317	47.50407	149900543	149908791	-	upstream	2001	MTMR11	SRR3929041_DMSO_Rep2_R1_peak_6746	10903
chr1	149981461	149983193	1733	217	275.90561	39.52628	149912232	149982686	-	overlapStart	0	OTUD7B	SRR3929041_DMSO_Rep2_R1_peak_6751	56957
chr1	150037390	150037857	468	48	32.62433	8.88435	150039342	150117505	+	upstream	1484	VPS45	SRR3929041_DMSO_Rep2_R1_peak_6754	11311
chr1	150038862	150040219	1358	307	434.66495	55.84447	150039342	150117505	+	overlapStart	0	VPS45	SRR3929041_DMSO_Rep2_R1_peak_6755	11311
chr1	150121283	150121635	353	21	8.51472	3.98889	150121767	150131825	+	upstream	131	PLEKHO1	SRR3929041_DMSO_Rep2_R1_peak_6757	51177
chr1	150121767	150123364	1598	75	63.45385	13.77981	150121767	150131825	+	inside	0	PLEKHO1	SRR3929041_DMSO_Rep2_R1_peak_6758	51177
chr1	150206674	150209182	2509	504	818.93396	91.56318	150190717	150208504	-	overlapStart	0	ANP32E	SRR3929041_DMSO_Rep2_R1_peak_6769	81611
chr1	150227726	150229394	1669	116	117.94428	21.21365	150230218	150237480	+	upstream	823	CA14	SRR3929041_DMSO_Rep2_R1_peak_6770	23632
chr1	150240649	150240872	224	21	8.51472	3.98889	150244773	150253335	+	upstream	3900	C1orf54	SRR3929041_DMSO_Rep2_R1_peak_6772	79630
chr1	150241071	150241885	815	210	264.16119	38.25709	150237799	150241609	-	overlapStart	0	APH1A	SRR3929041_DMSO_Rep2_R1_peak_6773	51107
chr1	150241071	150241885	815	210	264.16119	38.25709	150244773	150253335	+	upstream	2887	C1orf54	SRR3929041_DMSO_Rep2_R1_peak_6773	79630
chr1	150244831	150245253	423	29	14.67601	5.4394	150237799	150241609	-	upstream	3221	APH1A	SRR3929041_DMSO_Rep2_R1_peak_6774	51107
chr1	150253653	150255235	1583	484	778.12714	87.93691	150254953	150259501	+	overlapStart	0	CIART	SRR3929041_DMSO_Rep2_R1_peak_6775	148523
chr1	150265932	150266552	621	169	197.51302	30.82325	150266269	150280819	+	overlapStart	0	MRPS21	SRR3929041_DMSO_Rep2_R1_peak_6776	54460
chr1	150293387	150294408	1022	201	249.20956	36.62527	150293928	150325704	+	overlapStart	0	PRPF3	SRR3929041_DMSO_Rep2_R1_peak_6777	9129
chr1	150335852	150337590	1739	216	274.2218	39.34497	150336990	150449041	+	overlapStart	0	RPRD2	SRR3929041_DMSO_Rep2_R1_peak_6778	23248
chr1	150457363	150457756	394	31	16.36753	5.80202	150459840	150480085	+	upstream	2083	TARS2	SRR3929041_DMSO_Rep2_R1_peak_6780	80222
chr1	150459522	150460171	650	330	477.22385	60.01468	150459840	150480085	+	overlapStart	0	TARS2	SRR3929041_DMSO_Rep2_R1_peak_6781	80222
chr1	150480231	150480921	691	170	199.09138	31.00456	150480487	150486265	+	overlapStart	0	ECM1	SRR3929041_DMSO_Rep2_R1_peak_6782	1893
chr1	150487713	150489373	1661	279	383.86575	50.7677	150488233	150490508	+	overlapStart	0	FALEC	SRR3929041_DMSO_Rep2_R1_peak_6783	100874054
chr1	150520807	150521977	1171	99	94.4423	18.13132	150521898	150533412	+	overlapStart	0	ADAMTSL4	SRR3929041_DMSO_Rep2_R1_peak_6787	54507
chr1	150520807	150521977	1171	99	94.4423	18.13132	150524405	150524490	+	upstream	2427	MIR4257	SRR3929041_DMSO_Rep2_R1_peak_6787	100422997
chr1	150523004	150523422	419	25	11.46583	4.71414	150524405	150524490	+	upstream	982	MIR4257	SRR3929041_DMSO_Rep2_R1_peak_6788	100422997
chr1	150524348	150525415	1068	169	197.51302	30.82325	150524405	150524490	+	includeFeature	0	MIR4257	SRR3929041_DMSO_Rep2_R1_peak_6789	100422997
chr1	150550862	150552770	1909	179	213.409	32.63638	150547027	150552214	-	overlapStart	0	MCL1	SRR3929041_DMSO_Rep2_R1_peak_6799	4170
chr1	150601384	150602558	1175	402	614.73572	73.06923	150594599	150602098	-	overlapStart	0	ENSA	SRR3929041_DMSO_Rep2_R1_peak_6806	2029
chr1	150669438	150670157	720	470	749.77454	85.39853	150618701	150669672	-	overlapStart	0	GOLPH3L	SRR3929041_DMSO_Rep2_R1_peak_6807	55204
chr1	150785538	150785959	422	100	95.79212	18.31264	150768684	150780917	-	upstream	4620	CTSK	SRR3929041_DMSO_Rep2_R1_peak_6810	1513
chr1	150848138	150849867	1730	360	533.77069	65.45407	150782181	150849244	-	overlapStart	0	ARNT	SRR3929041_DMSO_Rep2_R1_peak_6812	405
chr1	150894928	150895473	546	128	135.18758	23.38941	150898815	150937220	+	upstream	3341	SETDB1	SRR3929041_DMSO_Rep2_R1_peak_6816	9869
chr1	150897609	150899328	1720	244	322.09146	44.42174	150898815	150937220	+	overlapStart	0	SETDB1	SRR3929041_DMSO_Rep2_R1_peak_6817	9869
chr1	150945599	150947586	1988	109	108.12814	19.94445	150937649	150947479	-	overlapStart	0	CERS2	SRR3929041_DMSO_Rep2_R1_peak_6821	29956
chr1	150949463	150950189	727	65	51.45715	11.96667	150937649	150947479	-	upstream	1983	CERS2	SRR3929041_DMSO_Rep2_R1_peak_6822	29956
chr1	150949463	150950189	727	65	51.45715	11.96667	150954499	150968114	+	upstream	4309	ANXA9	SRR3929041_DMSO_Rep2_R1_peak_6822	8416
chr1	150951817	150952449	633	121	125.06729	22.12021	150937649	150947479	-	upstream	4337	CERS2	SRR3929041_DMSO_Rep2_R1_peak_6823	29956
chr1	150951817	150952449	633	121	125.06729	22.12021	150954499	150968114	+	upstream	2049	ANXA9	SRR3929041_DMSO_Rep2_R1_peak_6823	8416
chr1	150953647	150954012	366	47	31.58795	8.70303	150954499	150968114	+	upstream	486	ANXA9	SRR3929041_DMSO_Rep2_R1_peak_6824	8416
chr1	150978659	150979653	995	267	362.45953	48.59195	150980973	151008189	+	upstream	1319	PRUNE1	SRR3929041_DMSO_Rep2_R1_peak_6828	58497
chr1	150980446	150981671	1226	174	205.4301	31.72981	150980973	151008189	+	overlapStart	0	PRUNE1	SRR3929041_DMSO_Rep2_R1_peak_6829	58497
chr1	150980446	150981671	1226	174	205.4301	31.72981	150969301	150980854	-	overlapStart	0	MINDY1	SRR3929041_DMSO_Rep2_R1_peak_6829	55793
chr1	151019872	151021397	1526	227	292.8515	41.33942	151020259	151023871	+	overlapStart	0	C1orf56	SRR3929041_DMSO_Rep2_R1_peak_6833	54964
chr1	151030106	151030772	667	45	29.54212	8.34041	151032151	151040973	+	upstream	1378	MLLT11	SRR3929041_DMSO_Rep2_R1_peak_6834	10962
chr1	151031079	151034050	2972	255	341.28635	46.41619	151032151	151040973	+	overlapStart	0	MLLT11	SRR3929041_DMSO_Rep2_R1_peak_6835	10962
chr1	151031079	151034050	2972	255	341.28635	46.41619	151023447	151032125	-	overlapStart	0	CDC42SE1	SRR3929041_DMSO_Rep2_R1_peak_6835	56882
chr1	151035173	151035683	511	50	34.72314	9.24697	151023447	151032125	-	upstream	3047	CDC42SE1	SRR3929041_DMSO_Rep2_R1_peak_6836	56882
chr1	151042730	151043981	1252	151	169.55292	27.55961	151043080	151091007	+	overlapStart	0	GABPB2	SRR3929041_DMSO_Rep2_R1_peak_6837	126626
chr1	151118852	151119895	1044	430	669.78094	78.146	151104163	151119140	-	overlapStart	0	SEMA6C	SRR3929041_DMSO_Rep2_R1_peak_6839	10500
chr1	151128506	151128899	394	77	65.92374	14.14243	151129105	151142773	+	upstream	205	TNFAIP8L2-SCNM1	SRR3929041_DMSO_Rep2_R1_peak_6840	100534012
chr1	151128506	151128899	394	77	65.92374	14.14243	151129105	151132225	+	upstream	205	TNFAIP8L2	SRR3929041_DMSO_Rep2_R1_peak_6840	79626
chr1	151138154	151139320	1167	223	286.04987	40.61416	151138498	151142773	+	overlapStart	0	SCNM1	SRR3929041_DMSO_Rep2_R1_peak_6841	79005
chr1	151138154	151139320	1167	223	286.04987	40.61416	151132224	151138424	-	overlapStart	0	LYSMD1	SRR3929041_DMSO_Rep2_R1_peak_6841	388695
chr1	151148389	151148783	395	62	47.9811	11.42273	151142463	151148547	-	overlapStart	0	TMOD4	SRR3929041_DMSO_Rep2_R1_peak_6842	29765
chr1	151161972	151162977	1006	213	269.18234	38.80103	151148776	151162689	-	overlapStart	0	VPS72	SRR3929041_DMSO_Rep2_R1_peak_6843	6944
chr1	151167442	151169169	1728	109	108.12814	19.94445	151148776	151162689	-	upstream	4752	VPS72	SRR3929041_DMSO_Rep2_R1_peak_6844	6944
chr1	151167442	151169169	1728	109	108.12814	19.94445	151171021	151222007	+	upstream	1851	PIP5K1A	SRR3929041_DMSO_Rep2_R1_peak_6844	8394
chr1	151170531	151171652	1122	125	130.82968	22.84547	151171021	151222007	+	overlapStart	0	PIP5K1A	SRR3929041_DMSO_Rep2_R1_peak_6845	8394
chr1	151224138	151224590	453	100	95.79212	18.31264	151227197	151239954	+	upstream	2606	PSMD4	SRR3929041_DMSO_Rep2_R1_peak_6848	5710
chr1	151226638	151227684	1047	302	425.50967	54.93791	151227197	151239954	+	overlapStart	0	PSMD4	SRR3929041_DMSO_Rep2_R1_peak_6849	5710
chr1	151253390	151255641	2252	804	1466.34534	145.95715	151254094	151264381	+	overlapStart	0	ZNF687	SRR3929041_DMSO_Rep2_R1_peak_6850	57592
chr1	151299301	151300501	1201	210	264.16119	38.25709	151264273	151300191	-	overlapStart	0	PI4KB	SRR3929041_DMSO_Rep2_R1_peak_6858	5298
chr1	151319147	151320257	1111	389	589.46252	70.71216	151313116	151319769	-	overlapStart	0	RFX5	SRR3929041_DMSO_Rep2_R1_peak_6860	5993
chr1	151371477	151372616	1140	219	279.27921	39.88891	151372041	151374412	+	overlapStart	0	PSMB4	SRR3929041_DMSO_Rep2_R1_peak_6864	5692
chr1	151430079	151432305	2227	102	98.50457	18.67526	151375200	151431941	-	overlapStart	0	POGZ	SRR3929041_DMSO_Rep2_R1_peak_6868	23126
chr1	151483344	151484533	1190	206	257.49503	37.53184	151483862	151511167	+	overlapStart	0	CGN	SRR3929041_DMSO_Rep2_R1_peak_6873	57530
chr1	151509268	151510024	757	179	213.409	32.63638	151512781	151556059	+	upstream	2756	TUFT1	SRR3929041_DMSO_Rep2_R1_peak_6877	7286
chr1	151511905	151514055	2151	187	226.29964	34.08689	151512781	151556059	+	overlapStart	0	TUFT1	SRR3929041_DMSO_Rep2_R1_peak_6878	7286
chr1	151511905	151514055	2151	187	226.29964	34.08689	151518272	151518367	+	upstream	4216	MIR554	SRR3929041_DMSO_Rep2_R1_peak_6878	693139
chr1	151514917	151515774	858	401	612.78516	72.88792	151518272	151518367	+	upstream	2497	MIR554	SRR3929041_DMSO_Rep2_R1_peak_6879	693139
chr1	151580604	151581255	652	255	341.28635	46.41619	151584541	151671559	+	upstream	3285	SNX27	SRR3929041_DMSO_Rep2_R1_peak_6888	81609
chr1	151583764	151585548	1785	266	360.68607	48.41063	151584541	151671559	+	overlapStart	0	SNX27	SRR3929041_DMSO_Rep2_R1_peak_6889	81609
chr1	151678891	151679315	425	19	7.1496	3.62626	151682909	151702082	+	upstream	3593	RIIAD1	SRR3929041_DMSO_Rep2_R1_peak_6900	284485
chr1	151682154	151682541	388	20	7.8223	3.80758	151682909	151702082	+	upstream	367	RIIAD1	SRR3929041_DMSO_Rep2_R1_peak_6901	284485
chr1	151682690	151682944	255	26	12.24554	4.89546	151682909	151702082	+	overlapStart	0	RIIAD1	SRR3929041_DMSO_Rep2_R1_peak_6902	284485
chr1	151689226	151690372	1147	73	61.00665	13.41718	151672534	151689290	-	overlapStart	0	CELF3	SRR3929041_DMSO_Rep2_R1_peak_6906	11189
chr1	151693397	151693615	219	19	7.1496	3.62626	151672534	151689290	-	upstream	4106	CELF3	SRR3929041_DMSO_Rep2_R1_peak_6907	11189
chr1	151693835	151694286	452	60	45.69769	11.06011	151672534	151689290	-	upstream	4544	CELF3	SRR3929041_DMSO_Rep2_R1_peak_6908	11189
chr1	151735428	151736639	1212	231	299.68356	42.06467	151735445	151743806	+	overlapStart	0	OAZ3	SRR3929041_DMSO_Rep2_R1_peak_6910	51686
chr1	151735428	151736639	1212	231	299.68356	42.06467	151732123	151736040	-	overlapStart	0	MRPL9	SRR3929041_DMSO_Rep2_R1_peak_6910	65005
chr1	151762517	151763734	1218	607	1034.26099	110.23844	151742583	151763010	-	overlapStart	0	TDRKH	SRR3929041_DMSO_Rep2_R1_peak_6911	11022
chr1	151763794	151764140	347	25	11.46583	4.71414	151742583	151763010	-	upstream	783	TDRKH	SRR3929041_DMSO_Rep2_R1_peak_6912	11022
chr1	151777850	151778262	413	23	9.95544	4.35152	151772765	151777882	-	overlapStart	0	LINGO4	SRR3929041_DMSO_Rep2_R1_peak_6916	339398
chr1	151782480	151782954	475	24	10.70226	4.53283	151772765	151777882	-	upstream	4597	LINGO4	SRR3929041_DMSO_Rep2_R1_peak_6917	339398
chr1	151804909	151805591	683	23	9.95544	4.35152	151778547	151804348	-	upstream	560	RORC	SRR3929041_DMSO_Rep2_R1_peak_6923	6097
chr1	151807701	151807900	200	20	7.8223	3.80758	151778547	151804348	-	upstream	3352	RORC	SRR3929041_DMSO_Rep2_R1_peak_6924	6097
chr1	151807701	151807900	200	20	7.8223	3.80758	151810945	151816641	+	upstream	3044	LOC100132111	SRR3929041_DMSO_Rep2_R1_peak_6924	100132111
chr1	151808849	151809348	500	121	125.06729	22.12021	151778547	151804348	-	upstream	4500	RORC	SRR3929041_DMSO_Rep2_R1_peak_6925	6097
chr1	151808849	151809348	500	121	125.06729	22.12021	151810945	151816641	+	upstream	1596	LOC100132111	SRR3929041_DMSO_Rep2_R1_peak_6925	100132111
chr1	151809897	151810409	513	20	7.8223	3.80758	151810945	151816641	+	upstream	535	LOC100132111	SRR3929041_DMSO_Rep2_R1_peak_6926	100132111
chr1	151813630	151813869	240	19	7.1496	3.62626	151810339	151813033	-	upstream	596	C2CD4D	SRR3929041_DMSO_Rep2_R1_peak_6927	100191040
chr1	151828598	151828810	213	20	7.8223	3.80758	151819577	151826173	-	upstream	2424	THEM5	SRR3929041_DMSO_Rep2_R1_peak_6930	284486
chr1	151881499	151882601	1103	385	581.72363	69.98691	151843343	151882361	-	overlapStart	0	THEM4	SRR3929041_DMSO_Rep2_R1_peak_6936	117145
chr1	151964141	151966982	2842	171	200.6723	31.18587	151955386	151966714	-	overlapStart	0	S100A10	SRR3929041_DMSO_Rep2_R1_peak_6954	6281
chr1	151967426	151968054	629	83	73.46384	15.23031	151955386	151966714	-	upstream	711	S100A10	SRR3929041_DMSO_Rep2_R1_peak_6955	6281
chr1	151969273	151969655	383	35	19.90643	6.52728	151955386	151966714	-	upstream	2558	S100A10	SRR3929041_DMSO_Rep2_R1_peak_6956	6281
chr1	151971105	151971830	726	35	19.90643	6.52728	151955386	151966714	-	upstream	4390	S100A10	SRR3929041_DMSO_Rep2_R1_peak_6957	6281
chr1	152006791	152010026	3236	227	292.8515	41.33942	152004982	152009511	-	overlapStart	0	S100A11	SRR3929041_DMSO_Rep2_R1_peak_6963	6282
chr1	152135231	152135828	598	81	70.92925	14.86768	152126071	152131704	-	upstream	3526	RPTN	SRR3929041_DMSO_Rep2_R1_peak_6971	126638
chr1	152201362	152201606	245	29	14.67601	5.4394	152184552	152196672	-	upstream	4689	HRNR	SRR3929041_DMSO_Rep2_R1_peak_6976	388697
chr1	152301233	152301943	711	27	13.04082	5.07677	152274651	152297679	-	upstream	3553	FLG	SRR3929041_DMSO_Rep2_R1_peak_6978	2312
chr1	153324883	153325321	439	79	68.41574	14.50506	153302597	153321022	-	upstream	3860	PGLYRP4	SRR3929041_DMSO_Rep2_R1_peak_6989	57115
chr1	153326038	153326415	378	54	39.02035	9.97223	153330330	153333503	+	upstream	3914	S100A9	SRR3929041_DMSO_Rep2_R1_peak_6990	6280
chr1	153327923	153328383	461	107	105.35836	19.58183	153330330	153333503	+	upstream	1946	S100A9	SRR3929041_DMSO_Rep2_R1_peak_6991	6280
chr1	153507648	153509204	1557	125	130.82968	22.84547	153507076	153508717	-	overlapStart	0	S100A6	SRR3929041_DMSO_Rep2_R1_peak_7005	6277
chr1	153513096	153513737	642	50	34.72314	9.24697	153507076	153508717	-	upstream	4378	S100A6	SRR3929041_DMSO_Rep2_R1_peak_7006	6277
chr1	153515849	153516177	329	29	14.67601	5.4394	153509623	153514241	-	upstream	1607	S100A5	SRR3929041_DMSO_Rep2_R1_peak_7007	6276
chr1	153516647	153517047	401	19	7.1496	3.62626	153509623	153514241	-	upstream	2405	S100A5	SRR3929041_DMSO_Rep2_R1_peak_7008	6276
chr1	153517168	153518600	1433	257	344.79855	46.77881	153509623	153514241	-	upstream	2926	S100A5	SRR3929041_DMSO_Rep2_R1_peak_7009	6276
chr1	153517168	153518600	1433	257	344.79855	46.77881	153516095	153518282	-	overlapStart	0	S100A4	SRR3929041_DMSO_Rep2_R1_peak_7009	6275
chr1	153519495	153520089	595	43	27.53349	7.97778	153516095	153518282	-	upstream	1212	S100A4	SRR3929041_DMSO_Rep2_R1_peak_7010	6275
chr1	153521219	153522349	1131	87	78.5941	15.95556	153516095	153518282	-	upstream	2936	S100A4	SRR3929041_DMSO_Rep2_R1_peak_7011	6275
chr1	153521219	153522349	1131	87	78.5941	15.95556	153519809	153521734	-	overlapStart	0	S100A3	SRR3929041_DMSO_Rep2_R1_peak_7011	6274
chr1	153524838	153525108	271	28	13.85114	5.25808	153519809	153521734	-	upstream	3103	S100A3	SRR3929041_DMSO_Rep2_R1_peak_7012	6274
chr1	153526355	153526803	449	37	21.74809	6.8899	153519809	153521734	-	upstream	4620	S100A3	SRR3929041_DMSO_Rep2_R1_peak_7013	6274
chr1	153537646	153539929	2284	435	679.69507	79.05257	153533585	153538306	-	overlapStart	0	S100A2	SRR3929041_DMSO_Rep2_R1_peak_7015	6273
chr1	153540199	153541510	1312	144	158.92313	26.29042	153533585	153538306	-	upstream	1892	S100A2	SRR3929041_DMSO_Rep2_R1_peak_7016	6273
chr1	153584613	153585807	1195	92	85.11684	16.86213	153579367	153585514	-	overlapStart	0	S100A16	SRR3929041_DMSO_Rep2_R1_peak_7024	140576
chr1	153587006	153587205	200	18	6.49753	3.44495	153579367	153585514	-	upstream	1491	S100A16	SRR3929041_DMSO_Rep2_R1_peak_7025	140576
chr1	153589786	153590494	709	136	146.95427	24.83991	153586732	153588808	-	upstream	977	S100A14	SRR3929041_DMSO_Rep2_R1_peak_7026	57402
chr1	153599223	153600587	1365	256	343.04163	46.5975	153600873	153604513	+	upstream	285	S100A1	SRR3929041_DMSO_Rep2_R1_peak_7027	6271
chr1	153600639	153600901	263	20	7.8223	3.80758	153600873	153604513	+	overlapStart	0	S100A1	SRR3929041_DMSO_Rep2_R1_peak_7028	6271
chr1	153602111	153602496	386	22	9.22602	4.1702	153606458	153618782	+	upstream	3961	CHTOP	SRR3929041_DMSO_Rep2_R1_peak_7029	26097
chr1	153602562	153602785	224	19	7.1496	3.62626	153606458	153618782	+	upstream	3672	CHTOP	SRR3929041_DMSO_Rep2_R1_peak_7030	26097
chr1	153602911	153603180	270	20	7.8223	3.80758	153606458	153618782	+	upstream	3277	CHTOP	SRR3929041_DMSO_Rep2_R1_peak_7031	26097
chr1	153603773	153604252	480	20	7.8223	3.80758	153606458	153618782	+	upstream	2205	CHTOP	SRR3929041_DMSO_Rep2_R1_peak_7032	26097
chr1	153605948	153607186	1239	229	296.26373	41.70204	153606458	153618782	+	overlapStart	0	CHTOP	SRR3929041_DMSO_Rep2_R1_peak_7033	26097
chr1	153605948	153607186	1239	229	296.26373	41.70204	153591276	153606568	-	overlapStart	0	S100A13	SRR3929041_DMSO_Rep2_R1_peak_7033	6284
chr1	153630834	153631630	797	240	315.16409	43.69649	153631130	153634328	+	overlapStart	0	SNAPIN	SRR3929041_DMSO_Rep2_R1_peak_7037	23557
chr1	153642927	153645027	2101	400	610.83563	72.7066	153634264	153643504	-	overlapStart	0	ILF2	SRR3929041_DMSO_Rep2_R1_peak_7038	3608
chr1	153650106	153652185	2080	59	44.56649	10.87879	153651164	153666468	+	overlapStart	0	NPR1	SRR3929041_DMSO_Rep2_R1_peak_7039	4881
chr1	153699839	153701668	1830	567	949.66174	102.98592	153700549	153746555	+	overlapStart	0	INTS3	SRR3929041_DMSO_Rep2_R1_peak_7044	65123
chr1	153744326	153744913	588	31	16.36753	5.80202	153747768	153752633	+	upstream	2854	SLC27A3	SRR3929041_DMSO_Rep2_R1_peak_7046	11000
chr1	153745895	153746186	292	22	9.22602	4.1702	153747768	153752633	+	upstream	1581	SLC27A3	SRR3929041_DMSO_Rep2_R1_peak_7047	11000
chr1	153747551	153748913	1363	71	58.5827	13.05455	153747768	153752633	+	overlapStart	0	SLC27A3	SRR3929041_DMSO_Rep2_R1_peak_7048	11000
chr1	153894128	153896685	2558	476	761.90393	86.48641	153777203	153895451	-	overlapStart	0	GATAD2B	SRR3929041_DMSO_Rep2_R1_peak_7062	57459
chr1	153917670	153919521	1852	212	267.50662	38.61972	153901977	153919154	-	overlapStart	0	DENND4B	SRR3929041_DMSO_Rep2_R1_peak_7065	9909
chr1	153930091	153931542	1452	586	989.69904	106.43086	153920148	153931132	-	overlapStart	0	CRTC2	SRR3929041_DMSO_Rep2_R1_peak_7066	200186
chr1	153935029	153935533	505	41	25.5637	7.61516	153920148	153931132	-	upstream	3896	CRTC2	SRR3929041_DMSO_Rep2_R1_peak_7067	200186
chr1	153935029	153935533	505	41	25.5637	7.61516	153940315	153946840	+	upstream	4781	CREB3L4	SRR3929041_DMSO_Rep2_R1_peak_7067	148327
chr1	153935586	153937016	1431	191	232.80063	34.81214	153920148	153931132	-	upstream	4453	CRTC2	SRR3929041_DMSO_Rep2_R1_peak_7068	200186
chr1	153935586	153937016	1431	191	232.80063	34.81214	153940315	153946840	+	upstream	3298	CREB3L4	SRR3929041_DMSO_Rep2_R1_peak_7068	148327
chr1	153939531	153940598	1068	392	595.27838	71.2561	153940315	153946840	+	overlapStart	0	CREB3L4	SRR3929041_DMSO_Rep2_R1_peak_7069	148327
chr1	153949285	153950668	1384	172	202.25575	31.36719	153946745	153950451	-	overlapStart	0	JTB	SRR3929041_DMSO_Rep2_R1_peak_7070	10899
chr1	153957654	153959735	2082	139	151.41954	25.38385	153954093	153958853	-	overlapStart	0	RAB13	SRR3929041_DMSO_Rep2_R1_peak_7071	5872
chr1	153957654	153959735	2082	139	151.41954	25.38385	153963239	153964631	+	upstream	3503	RPS27	SRR3929041_DMSO_Rep2_R1_peak_7071	6232
chr1	153962875	153963816	942	200	247.55882	36.44396	153954093	153958853	-	upstream	4021	RAB13	SRR3929041_DMSO_Rep2_R1_peak_7072	5872
chr1	153962875	153963816	942	200	247.55882	36.44396	153963239	153964631	+	overlapStart	0	RPS27	SRR3929041_DMSO_Rep2_R1_peak_7072	6232
chr1	154169360	154169724	365	37	21.74809	6.8899	154166141	154166219	-	upstream	3140	MIR190B	SRR3929041_DMSO_Rep2_R1_peak_7082	100126346
chr1	154192411	154194591	2181	399	608.88715	72.52529	154192655	154243986	+	overlapStart	0	UBAP2L	SRR3929041_DMSO_Rep2_R1_peak_7084	9898
chr1	154192411	154194591	2181	399	608.88715	72.52529	154179183	154193273	-	overlapStart	0	C1orf43	SRR3929041_DMSO_Rep2_R1_peak_7084	25912
chr1	154244338	154245702	1365	296	414.57065	53.85003	154245039	154248355	+	overlapStart	0	HAX1	SRR3929041_DMSO_Rep2_R1_peak_7086	10456
chr1	154293386	154293662	277	35	19.90643	6.52728	154293592	154297801	+	overlapStart	0	AQP10	SRR3929041_DMSO_Rep2_R1_peak_7089	89872
chr1	154293386	154293662	277	35	19.90643	6.52728	154298036	154323780	+	upstream	4373	ATP8B2	SRR3929041_DMSO_Rep2_R1_peak_7089	57198
chr1	154296785	154299789	3005	194	237.70015	35.35608	154298036	154323780	+	overlapStart	0	ATP8B2	SRR3929041_DMSO_Rep2_R1_peak_7090	57198
chr1	154377292	154378659	1368	170	199.09138	31.00456	154377669	154441926	+	overlapStart	0	IL6R	SRR3929041_DMSO_Rep2_R1_peak_7097	3570
chr1	154473837	154475492	1656	120	123.63548	21.9389	154474695	154520623	+	overlapStart	0	TDRD10	SRR3929041_DMSO_Rep2_R1_peak_7113	126668
chr1	154473837	154475492	1656	120	123.63548	21.9389	154451954	154474526	-	overlapStart	0	SHE	SRR3929041_DMSO_Rep2_R1_peak_7113	126669
chr1	154531013	154532431	1419	243	320.35696	44.24043	154521051	154531120	-	overlapStart	0	UBE2Q1	SRR3929041_DMSO_Rep2_R1_peak_7119	55585
chr1	154540148	154540713	566	119	122.20724	21.75759	154540257	154552353	+	overlapStart	0	CHRNB2	SRR3929041_DMSO_Rep2_R1_peak_7120	1141
chr1	154599458	154600623	1166	60	45.69769	11.06011	154554534	154600456	-	overlapStart	0	ADAR	SRR3929041_DMSO_Rep2_R1_peak_7129	103
chr1	154601591	154602191	601	95	89.08658	17.40607	154554534	154600456	-	upstream	1134	ADAR	SRR3929041_DMSO_Rep2_R1_peak_7130	103
chr1	154841498	154843122	1625	341	497.82623	62.00912	154669942	154842754	-	overlapStart	0	KCNN3	SRR3929041_DMSO_Rep2_R1_peak_7169	3782
chr1	154908794	154910400	1607	111	110.91363	20.30708	154897208	154909484	-	overlapStart	0	PMVK	SRR3929041_DMSO_Rep2_R1_peak_7173	10654
chr1	154927559	154929110	1552	103	99.8671	18.85658	154916559	154928567	-	overlapStart	0	PBXIP1	SRR3929041_DMSO_Rep2_R1_peak_7176	57326
chr1	154933721	154934960	1240	158	180.32234	28.8288	154929502	154934258	-	overlapStart	0	PYGO2	SRR3929041_DMSO_Rep2_R1_peak_7177	90780
chr1	154942965	154944113	1149	295	412.75253	53.66872	154947118	154951725	+	upstream	3004	CKS1B	SRR3929041_DMSO_Rep2_R1_peak_7178	1163
chr1	154944773	154945737	965	186	224.6801	33.90557	154947118	154951725	+	upstream	1380	CKS1B	SRR3929041_DMSO_Rep2_R1_peak_7179	1163
chr1	154946023	154948449	2427	226	291.14822	41.1581	154947118	154951725	+	overlapStart	0	CKS1B	SRR3929041_DMSO_Rep2_R1_peak_7180	1163
chr1	154946023	154948449	2427	226	291.14822	41.1581	154948169	154948259	+	includeFeature	0	MIR4258	SRR3929041_DMSO_Rep2_R1_peak_7180	100423020
chr1	154946023	154948449	2427	226	291.14822	41.1581	154934774	154946959	-	overlapStart	0	SHC1	SRR3929041_DMSO_Rep2_R1_peak_7180	6464
chr1	154955380	154956079	700	357	528.06586	64.91013	154955770	154965587	+	overlapStart	0	FLAD1	SRR3929041_DMSO_Rep2_R1_peak_7181	80308
chr1	154965512	154966119	608	37	21.74809	6.8899	154966062	154966791	+	overlapStart	0	LENEP	SRR3929041_DMSO_Rep2_R1_peak_7182	55891
chr1	154971509	154971992	484	73	61.00665	13.41718	154975106	154991001	+	upstream	3113	ZBTB7B	SRR3929041_DMSO_Rep2_R1_peak_7184	51043
chr1	154972439	154972909	471	21	8.51472	3.98889	154975106	154991001	+	upstream	2196	ZBTB7B	SRR3929041_DMSO_Rep2_R1_peak_7185	51043
chr1	154973052	154975014	1963	203	252.51738	36.9879	154975106	154991001	+	upstream	91	ZBTB7B	SRR3929041_DMSO_Rep2_R1_peak_7186	51043
chr1	155011079	155011419	341	21	8.51472	3.98889	154991003	155006257	-	upstream	4821	DCST2	SRR3929041_DMSO_Rep2_R1_peak_7192	127579
chr1	155022302	155022634	333	23	9.95544	4.35152	155023422	155035252	+	upstream	787	ADAM15	SRR3929041_DMSO_Rep2_R1_peak_7194	8751
chr1	155022815	155024873	2059	87	78.5941	15.95556	155023422	155035252	+	overlapStart	0	ADAM15	SRR3929041_DMSO_Rep2_R1_peak_7195	8751
chr1	155033935	155034680	746	56	41.21634	10.33485	155036213	155060014	+	upstream	1532	EFNA3	SRR3929041_DMSO_Rep2_R1_peak_7196	1944
chr1	155033935	155034680	746	56	41.21634	10.33485	155036213	155042029	+	upstream	1532	EFNA4	SRR3929041_DMSO_Rep2_R1_peak_7196	1945
chr1	155034869	155035593	725	36	20.82151	6.70859	155036213	155060014	+	upstream	619	EFNA3	SRR3929041_DMSO_Rep2_R1_peak_7197	1944
chr1	155034869	155035593	725	36	20.82151	6.70859	155036213	155042029	+	upstream	619	EFNA4	SRR3929041_DMSO_Rep2_R1_peak_7197	1945
chr1	155035668	155036954	1287	124	129.38388	22.66415	155036213	155060014	+	overlapStart	0	EFNA3	SRR3929041_DMSO_Rep2_R1_peak_7198	1944
chr1	155035668	155036954	1287	124	129.38388	22.66415	155036213	155042029	+	overlapStart	0	EFNA4	SRR3929041_DMSO_Rep2_R1_peak_7198	1945
chr1	155035668	155036954	1287	124	129.38388	22.66415	155017668	155036467	-	overlapStart	0	DCST1-AS1	SRR3929041_DMSO_Rep2_R1_peak_7198	100505666
chr1	155097156	155097375	220	21	8.51472	3.98889	155100349	155107386	+	upstream	2973	EFNA1	SRR3929041_DMSO_Rep2_R1_peak_7206	1942
chr1	155099083	155100862	1780	80	69.66984	14.68637	155100349	155107386	+	overlapStart	0	EFNA1	SRR3929041_DMSO_Rep2_R1_peak_7207	1942
chr1	155107397	155109121	1725	241	316.89325	43.8778	155108288	155111334	+	overlapStart	0	SLC50A1	SRR3929041_DMSO_Rep2_R1_peak_7208	55974
chr1	155112478	155113309	832	120	123.63548	21.9389	155112367	155112996	-	overlapStart	0	DPM3	SRR3929041_DMSO_Rep2_R1_peak_7209	54344
chr1	155139769	155140745	977	131	139.57564	23.93335	155145421	155157447	+	upstream	4675	TRIM46	SRR3929041_DMSO_Rep2_R1_peak_7210	80128
chr1	155144965	155146708	1744	156	177.23149	28.46618	155145421	155157447	+	overlapStart	0	TRIM46	SRR3929041_DMSO_Rep2_R1_peak_7211	80128
chr1	155144965	155146708	1744	156	177.23149	28.46618	155141884	155145804	-	overlapStart	0	KRTCAP2	SRR3929041_DMSO_Rep2_R1_peak_7211	200185
chr1	155148978	155149522	545	82	72.19397	15.049	155141884	155145804	-	upstream	3173	KRTCAP2	SRR3929041_DMSO_Rep2_R1_peak_7212	200185
chr1	155163087	155163854	768	226	291.14822	41.1581	155158300	155162706	-	upstream	380	MUC1	SRR3929041_DMSO_Rep2_R1_peak_7213	4582
chr1	155163087	155163854	768	226	291.14822	41.1581	155164968	155165063	+	upstream	1113	MIR92B	SRR3929041_DMSO_Rep2_R1_peak_7213	693235
chr1	155164141	155164947	807	173	203.84167	31.5485	155158300	155162706	-	upstream	1434	MUC1	SRR3929041_DMSO_Rep2_R1_peak_7214	4582
chr1	155164141	155164947	807	173	203.84167	31.5485	155164968	155165063	+	upstream	20	MIR92B	SRR3929041_DMSO_Rep2_R1_peak_7214	693235
chr1	155165301	155165527	227	22	9.22602	4.1702	155158300	155162706	-	upstream	2594	MUC1	SRR3929041_DMSO_Rep2_R1_peak_7215	4582
chr1	155166073	155166291	219	19	7.1496	3.62626	155158300	155162706	-	upstream	3366	MUC1	SRR3929041_DMSO_Rep2_R1_peak_7216	4582
chr1	155176651	155177444	794	86	77.30405	15.77425	155178490	155183624	+	upstream	1045	MTX1	SRR3929041_DMSO_Rep2_R1_peak_7217	4580
chr1	155177752	155178107	356	25	11.46583	4.71414	155178490	155183624	+	upstream	382	MTX1	SRR3929041_DMSO_Rep2_R1_peak_7218	4580
chr1	155178168	155179236	1069	101	97.14622	18.49395	155178490	155183624	+	overlapStart	0	MTX1	SRR3929041_DMSO_Rep2_R1_peak_7219	4580
chr1	155178168	155179236	1069	101	97.14622	18.49395	155165379	155178969	-	overlapStart	0	THBS3	SRR3929041_DMSO_Rep2_R1_peak_7219	7059
chr1	155210860	155211252	393	44	28.53305	8.15909	155183616	155208441	-	upstream	2418	GBAP1	SRR3929041_DMSO_Rep2_R1_peak_7222	2630
chr1	155212794	155213055	262	17	5.86706	3.26364	155183616	155208441	-	upstream	4352	GBAP1	SRR3929041_DMSO_Rep2_R1_peak_7223	2630
chr1	155213932	155215110	1179	264	357.14398	48.048	155204239	155214653	-	overlapStart	0	GBA	SRR3929041_DMSO_Rep2_R1_peak_7224	2629
chr1	155225019	155225580	562	102	98.50457	18.67526	155216996	155225274	-	overlapStart	0	FAM189B	SRR3929041_DMSO_Rep2_R1_peak_7226	10712
chr1	155231353	155232506	1154	309	438.33701	56.2071	155225770	155232176	-	overlapStart	0	SCAMP3	SRR3929041_DMSO_Rep2_R1_peak_7227	10067
chr1	155242536	155243795	1260	221	282.66064	40.25154	155247218	155259639	+	upstream	3422	HCN3	SRR3929041_DMSO_Rep2_R1_peak_7228	57657
chr1	155246829	155248517	1689	205	255.83372	37.35052	155247218	155259639	+	overlapStart	0	HCN3	SRR3929041_DMSO_Rep2_R1_peak_7229	57657
chr1	155246829	155248517	1689	205	255.83372	37.35052	155232659	155247501	-	overlapStart	0	CLK2	SRR3929041_DMSO_Rep2_R1_peak_7229	1196
chr1	155277214	155277468	255	25	11.46583	4.71414	155278539	155290457	+	upstream	1070	FDPS	SRR3929041_DMSO_Rep2_R1_peak_7230	2224
chr1	155278038	155279596	1559	465	739.69208	84.49197	155278539	155290457	+	overlapStart	0	FDPS	SRR3929041_DMSO_Rep2_R1_peak_7231	2224
chr1	155292429	155295076	2648	305	430.99866	55.48185	155290251	155293938	-	overlapStart	0	RUSC1-AS1	SRR3929041_DMSO_Rep2_R1_peak_7232	284618
chr1	155531808	155533585	1778	196	240.97762	35.7187	155305052	155532585	-	overlapStart	0	ASH1L	SRR3929041_DMSO_Rep2_R1_peak_7242	55870
chr1	155533764	155534000	237	25	11.46583	4.71414	155305052	155532585	-	upstream	1178	ASH1L	SRR3929041_DMSO_Rep2_R1_peak_7243	55870
chr1	155577588	155577873	286	24	10.70226	4.53283	155579961	155584758	+	upstream	2087	MSTO1	SRR3929041_DMSO_Rep2_R1_peak_7247	55154
chr1	155579348	155580174	827	481	772.03668	87.39297	155579961	155584758	+	overlapStart	0	MSTO1	SRR3929041_DMSO_Rep2_R1_peak_7248	55154
chr1	155657715	155659269	1555	201	249.20956	36.62527	155658882	155708800	+	overlapStart	0	DAP3	SRR3929041_DMSO_Rep2_R1_peak_7254	7818
chr1	155714867	155715762	896	637	1098.46448	115.67784	155715559	155720673	+	overlapStart	0	MSTO2P	SRR3929041_DMSO_Rep2_R1_peak_7260	100129405
chr1	155826665	155827367	703	240	315.16409	43.69649	155829260	155854990	+	upstream	1892	SYT11	SRR3929041_DMSO_Rep2_R1_peak_7264	23208
chr1	155828684	155830903	2220	188	227.92145	34.2682	155829260	155854990	+	overlapStart	0	SYT11	SRR3929041_DMSO_Rep2_R1_peak_7265	23208
chr1	155828684	155830903	2220	188	227.92145	34.2682	155719510	155829191	-	overlapStart	0	GON4L	SRR3929041_DMSO_Rep2_R1_peak_7265	54856
chr1	155880408	155881681	1274	168	195.93719	30.64194	155867599	155881193	-	overlapStart	0	RIT1	SRR3929041_DMSO_Rep2_R1_peak_7270	6016
chr1	155903877	155904643	767	291	405.49484	52.94346	155882836	155904188	-	overlapStart	0	KHDC4	SRR3929041_DMSO_Rep2_R1_peak_7271	22889
chr1	155907902	155908444	543	121	125.06729	22.12021	155882836	155904188	-	upstream	3713	KHDC4	SRR3929041_DMSO_Rep2_R1_peak_7272	22889
chr1	155907902	155908444	543	121	125.06729	22.12021	155911480	155912625	+	upstream	3035	RXFP4	SRR3929041_DMSO_Rep2_R1_peak_7272	339403
chr1	155909914	155912760	2847	72	59.79172	13.23587	155911480	155912625	+	includeFeature	0	RXFP4	SRR3929041_DMSO_Rep2_R1_peak_7273	339403
chr1	155990143	155991025	883	148	164.97984	27.01567	155978839	155990758	-	overlapStart	0	SSR2	SRR3929041_DMSO_Rep2_R1_peak_7284	6746
chr1	156022618	156025355	2738	255	341.28635	46.41619	156024517	156028605	+	overlapStart	0	LAMTOR2	SRR3929041_DMSO_Rep2_R1_peak_7287	28956
chr1	156022618	156025355	2738	255	341.28635	46.41619	156005092	156023516	-	overlapStart	0	UBQLN4	SRR3929041_DMSO_Rep2_R1_peak_7287	56893
chr1	156050691	156051481	791	33	18.11201	6.16465	156052369	156109880	+	upstream	887	LMNA	SRR3929041_DMSO_Rep2_R1_peak_7290	4000
chr1	156051970	156053224	1255	98	93.09679	17.95001	156052369	156109880	+	overlapStart	0	LMNA	SRR3929041_DMSO_Rep2_R1_peak_7291	4000
chr1	156051970	156053224	1255	98	93.09679	17.95001	156041804	156051789	-	upstream	180	MEX3A	SRR3929041_DMSO_Rep2_R1_peak_7291	92312
chr1	156115610	156116459	850	244	322.09146	44.42174	156119735	156147542	+	upstream	3275	SEMA4A	SRR3929041_DMSO_Rep2_R1_peak_7307	64218
chr1	156163364	156164298	935	271	369.56961	49.3172	156163730	156182587	+	overlapStart	0	SLC25A44	SRR3929041_DMSO_Rep2_R1_peak_7310	9673
chr1	156182432	156183460	1029	279	383.86575	50.7677	156182779	156213123	+	overlapStart	0	PMF1-BGLAP	SRR3929041_DMSO_Rep2_R1_peak_7311	100527963
chr1	156182432	156183460	1029	279	383.86575	50.7677	156182779	156209868	+	overlapStart	0	PMF1	SRR3929041_DMSO_Rep2_R1_peak_7311	11243
chr1	156211310	156211903	594	49	33.66945	9.06566	156211951	156213123	+	upstream	47	BGLAP	SRR3929041_DMSO_Rep2_R1_peak_7317	632
chr1	156251085	156251455	371	38	22.68587	7.07122	156252704	156262234	+	upstream	1248	TMEM79	SRR3929041_DMSO_Rep2_R1_peak_7322	84283
chr1	156252115	156253069	955	221	282.66064	40.25154	156252704	156262234	+	overlapStart	0	TMEM79	SRR3929041_DMSO_Rep2_R1_peak_7323	84283
chr1	156252115	156253069	955	221	282.66064	40.25154	156219015	156252620	-	overlapStart	0	SMG5	SRR3929041_DMSO_Rep2_R1_peak_7323	23381
chr1	156307652	156308822	1171	285	394.65302	51.85558	156278752	156308206	-	overlapStart	0	CCT3	SRR3929041_DMSO_Rep2_R1_peak_7327	7203
chr1	156312320	156312717	398	33	18.11201	6.16465	156278752	156308206	-	upstream	4113	CCT3	SRR3929041_DMSO_Rep2_R1_peak_7328	7203
chr1	156337967	156338348	382	28	13.85114	5.25808	156338980	156355013	+	upstream	631	RHBG	SRR3929041_DMSO_Rep2_R1_peak_7330	57127
chr1	156391101	156391915	815	193	236.06474	35.17477	156390133	156390221	-	upstream	879	MIR9-1	SRR3929041_DMSO_Rep2_R1_peak_7336	407046
chr1	156470013	156471609	1597	162	186.53654	29.55406	156433513	156470634	-	overlapStart	0	MEF2D	SRR3929041_DMSO_Rep2_R1_peak_7349	4209
chr1	156472177	156473540	1364	139	151.41954	25.38385	156433513	156470634	-	upstream	1542	MEF2D	SRR3929041_DMSO_Rep2_R1_peak_7350	4209
chr1	156474155	156475543	1389	123	127.94151	22.48284	156433513	156470634	-	upstream	3520	MEF2D	SRR3929041_DMSO_Rep2_R1_peak_7351	4209
chr1	156542180	156542622	443	90	82.49348	16.4995	156495197	156542396	-	overlapStart	0	IQGAP3	SRR3929041_DMSO_Rep2_R1_peak_7354	128239
chr1	156561097	156562092	996	116	117.94428	21.21365	156561558	156566601	+	overlapStart	0	NAXE	SRR3929041_DMSO_Rep2_R1_peak_7356	128240
chr1	156570595	156571775	1181	122	126.50265	22.30153	156564100	156571279	-	overlapStart	0	GPATCH4	SRR3929041_DMSO_Rep2_R1_peak_7358	54865
chr1	156585102	156585496	395	24	10.70226	4.53283	156589086	156595517	+	upstream	3589	HAPLN2	SRR3929041_DMSO_Rep2_R1_peak_7361	60484
chr1	156585741	156586992	1252	329	475.3587	59.83337	156589086	156595517	+	upstream	2093	HAPLN2	SRR3929041_DMSO_Rep2_R1_peak_7362	60484
chr1	156588777	156589495	719	53	37.93398	9.79091	156589086	156595517	+	overlapStart	0	HAPLN2	SRR3929041_DMSO_Rep2_R1_peak_7363	60484
chr1	156609427	156609983	557	30	15.51495	5.62071	156611740	156629324	+	upstream	1756	BCAN	SRR3929041_DMSO_Rep2_R1_peak_7367	63827
chr1	156611470	156611968	499	48	32.62433	8.88435	156611740	156629324	+	overlapStart	0	BCAN	SRR3929041_DMSO_Rep2_R1_peak_7368	63827
chr1	156646940	156648230	1291	73	61.00665	13.41718	156638556	156647189	-	overlapStart	0	NES	SRR3929041_DMSO_Rep2_R1_peak_7385	10763
chr1	156675463	156676185	723	58	43.44245	10.69748	156669400	156675608	-	overlapStart	0	CRABP2	SRR3929041_DMSO_Rep2_R1_peak_7395	1382
chr1	156677752	156678092	341	29	14.67601	5.4394	156669400	156675608	-	upstream	2143	CRABP2	SRR3929041_DMSO_Rep2_R1_peak_7396	1382
chr1	156679539	156680019	481	57	42.32569	10.51617	156669400	156675608	-	upstream	3930	CRABP2	SRR3929041_DMSO_Rep2_R1_peak_7397	1382
chr1	156680580	156681452	873	31	16.36753	5.80202	156669400	156675608	-	upstream	4971	CRABP2	SRR3929041_DMSO_Rep2_R1_peak_7398	1382
chr1	156695505	156696017	513	150	168.02571	27.3783	156698263	156706752	+	upstream	2245	RRNAD1	SRR3929041_DMSO_Rep2_R1_peak_7399	51093
chr1	156696436	156696656	221	21	8.51472	3.98889	156698263	156706752	+	upstream	1606	RRNAD1	SRR3929041_DMSO_Rep2_R1_peak_7400	51093
chr1	156698001	156699093	1093	206	257.49503	37.53184	156698263	156706752	+	overlapStart	0	RRNAD1	SRR3929041_DMSO_Rep2_R1_peak_7401	51093
chr1	156698001	156699093	1093	206	257.49503	37.53184	156692413	156698211	-	overlapStart	0	ISG20L2	SRR3929041_DMSO_Rep2_R1_peak_7401	81875
chr1	156710218	156711398	1181	282	389.25253	51.31164	156707094	156710923	-	overlapStart	0	MRPL24	SRR3929041_DMSO_Rep2_R1_peak_7402	79590
chr1	156736689	156737944	1256	461	731.64282	83.76671	156737274	156770609	+	overlapStart	0	PRCC	SRR3929041_DMSO_Rep2_R1_peak_7407	5546
chr1	156736689	156737944	1256	461	731.64282	83.76671	156711899	156736717	-	overlapStart	0	HDGF	SRR3929041_DMSO_Rep2_R1_peak_7407	3068
chr1	156781034	156781236	203	20	7.8223	3.80758	156785542	156851642	+	upstream	4305	NTRK1	SRR3929041_DMSO_Rep2_R1_peak_7415	4914
chr1	156784511	156785046	536	43	27.53349	7.97778	156785542	156851642	+	upstream	495	NTRK1	SRR3929041_DMSO_Rep2_R1_peak_7416	4914
chr1	156785120	156785710	591	105	102.60458	19.2192	156785542	156851642	+	overlapStart	0	NTRK1	SRR3929041_DMSO_Rep2_R1_peak_7417	4914
chr1	156791591	156791952	362	37	21.74809	6.8899	156776035	156786640	-	upstream	4950	SH2D2A	SRR3929041_DMSO_Rep2_R1_peak_7418	9047
chr1	156829782	156830884	1103	77	65.92374	14.14243	156810665	156828712	-	upstream	1069	INSRR	SRR3929041_DMSO_Rep2_R1_peak_7426	3645
chr1	156859846	156860240	395	69	56.18268	12.69193	156863523	156886226	+	upstream	3282	PEAR1	SRR3929041_DMSO_Rep2_R1_peak_7432	375033
chr1	156861998	156862502	505	148	164.97984	27.01567	156863523	156886226	+	upstream	1020	PEAR1	SRR3929041_DMSO_Rep2_R1_peak_7433	375033
chr1	156863180	156863984	805	31	16.36753	5.80202	156863523	156886226	+	overlapStart	0	PEAR1	SRR3929041_DMSO_Rep2_R1_peak_7434	375033
chr1	157015033	157015986	954	192	234.43158	34.99345	156904632	157015162	-	overlapStart	0	ARHGEF11	SRR3929041_DMSO_Rep2_R1_peak_7448	9826
chr1	157107362	157109294	1933	271	369.56961	49.3172	157094459	157108383	-	overlapStart	0	ETV3	SRR3929041_DMSO_Rep2_R1_peak_7452	2117
chr1	157961683	157962725	1043	86	77.30405	15.77425	157963063	158065844	+	upstream	337	KIRREL1	SRR3929041_DMSO_Rep2_R1_peak_7471	55243
chr1	157962814	157963796	983	83	73.46384	15.23031	157963063	158065844	+	overlapStart	0	KIRREL1	SRR3929041_DMSO_Rep2_R1_peak_7472	55243
chr1	158968251	158970252	2002	348	511.01706	63.27832	158969758	159024945	+	overlapStart	0	IFI16	SRR3929041_DMSO_Rep2_R1_peak_7500	3428
chr1	159750217	159751259	1043	539	891.16486	97.90914	159750759	159752333	+	overlapStart	0	DUSP23	SRR3929041_DMSO_Rep2_R1_peak_7511	54935
chr1	159768684	159769072	389	98	93.09679	17.95001	159770301	159786047	+	upstream	1228	FCRL6	SRR3929041_DMSO_Rep2_R1_peak_7513	343413
chr1	159791209	159791654	446	105	102.60458	19.2192	159796479	159807282	+	upstream	4824	SLAMF8	SRR3929041_DMSO_Rep2_R1_peak_7514	56833
chr1	159796243	159796642	400	21	8.51472	3.98889	159796479	159807282	+	overlapStart	0	SLAMF8	SRR3929041_DMSO_Rep2_R1_peak_7515	56833
chr1	159873856	159874116	261	30	15.51495	5.62071	159842154	159869906	-	upstream	3949	CFAP45	SRR3929041_DMSO_Rep2_R1_peak_7527	25790
chr1	159892885	159895846	2962	249	330.79044	45.32831	159887897	159895332	-	overlapStart	0	TAGLN2	SRR3929041_DMSO_Rep2_R1_peak_7535	8407
chr1	159915153	159916199	1047	235	306.5455	42.78992	159896829	159915386	-	overlapStart	0	IGSF9	SRR3929041_DMSO_Rep2_R1_peak_7537	57549
chr1	159923878	159924166	289	25	11.46583	4.71414	159921282	159924044	-	overlapStart	0	SLAMF9	SRR3929041_DMSO_Rep2_R1_peak_7538	89886
chr1	160001138	160002638	1501	226	291.14822	41.1581	159997462	160001783	-	overlapStart	0	PIGM	SRR3929041_DMSO_Rep2_R1_peak_7542	93183
chr1	160039965	160040588	624	36	20.82151	6.70859	160007257	160040051	-	overlapStart	0	KCNJ10	SRR3929041_DMSO_Rep2_R1_peak_7543	3766
chr1	160067682	160069166	1485	143	157.41634	26.1091	160061129	160068618	-	overlapStart	0	IGSF8	SRR3929041_DMSO_Rep2_R1_peak_7545	93185
chr1	160070726	160071508	783	98	93.09679	17.95001	160061129	160068618	-	upstream	2107	IGSF8	SRR3929041_DMSO_Rep2_R1_peak_7546	93185
chr1	160072147	160072353	207	18	6.49753	3.44495	160061129	160068618	-	upstream	3528	IGSF8	SRR3929041_DMSO_Rep2_R1_peak_7547	93185
chr1	160159427	160159781	355	34	19.00315	6.34596	160160285	160171676	+	upstream	503	CASQ1	SRR3929041_DMSO_Rep2_R1_peak_7551	844
chr1	160174842	160176939	2098	226	291.14822	41.1581	160175125	160185162	+	overlapStart	0	PEA15	SRR3929041_DMSO_Rep2_R1_peak_7553	8682
chr1	160253955	160255244	1290	197	242.61966	35.90002	160185505	160254941	-	overlapStart	0	DCAF8	SRR3929041_DMSO_Rep2_R1_peak_7559	50717
chr1	160253955	160255244	1290	197	242.61966	35.90002	160246599	160254941	-	overlapStart	0	PEX19	SRR3929041_DMSO_Rep2_R1_peak_7559	5824
chr1	160312295	160313546	1252	275	376.70514	50.04245	160313063	160328742	+	overlapStart	0	NCSTN	SRR3929041_DMSO_Rep2_R1_peak_7561	23385
chr1	160312295	160313546	1252	275	376.70514	50.04245	160258377	160313354	-	overlapStart	0	COPA	SRR3929041_DMSO_Rep2_R1_peak_7561	1314
chr1	160369977	160370313	337	34	19.00315	6.34596	160370231	160398468	+	overlapStart	0	VANGL2	SRR3929041_DMSO_Rep2_R1_peak_7565	57216
chr1	161011257	161011604	348	52	36.85556	9.6096	161007422	161008774	-	upstream	2482	TSTD1	SRR3929041_DMSO_Rep2_R1_peak_7574	100131187
chr1	161011257	161011604	348	52	36.85556	9.6096	160965001	161008774	-	upstream	2482	F11R	SRR3929041_DMSO_Rep2_R1_peak_7574	50848
chr1	161014603	161016270	1668	178	211.80835	32.45507	161009041	161015769	-	overlapStart	0	USF1	SRR3929041_DMSO_Rep2_R1_peak_7575	7391
chr1	161039622	161039850	229	21	8.51472	3.98889	161016732	161039760	-	overlapStart	0	ARHGAP30	SRR3929041_DMSO_Rep2_R1_peak_7576	257106
chr1	161041657	161042006	350	31	16.36753	5.80202	161016732	161039760	-	upstream	1896	ARHGAP30	SRR3929041_DMSO_Rep2_R1_peak_7577	257106
chr1	161061990	161062255	266	24	10.70226	4.53283	161040781	161059385	-	upstream	2604	NECTIN4	SRR3929041_DMSO_Rep2_R1_peak_7582	81607
chr1	161062547	161062835	289	24	10.70226	4.53283	161040781	161059385	-	upstream	3161	NECTIN4	SRR3929041_DMSO_Rep2_R1_peak_7583	81607
chr1	161067483	161067872	390	22	9.22602	4.1702	161068151	161070138	+	upstream	278	KLHDC9	SRR3929041_DMSO_Rep2_R1_peak_7584	126823
chr1	161085061	161085441	381	51	35.78523	9.42829	161087862	161095235	+	upstream	2420	NIT1	SRR3929041_DMSO_Rep2_R1_peak_7585	4817
chr1	161087242	161088377	1136	149	166.50133	27.19698	161087862	161095235	+	overlapStart	0	NIT1	SRR3929041_DMSO_Rep2_R1_peak_7586	4817
chr1	161087242	161088377	1136	149	166.50133	27.19698	161070346	161087866	-	overlapStart	0	PFDN2	SRR3929041_DMSO_Rep2_R1_peak_7586	5202
chr1	161089397	161089823	427	85	76.01894	15.59294	161070346	161087866	-	upstream	1530	PFDN2	SRR3929041_DMSO_Rep2_R1_peak_7587	5202
chr1	161101495	161103527	2033	350	514.79712	63.64094	161090769	161102478	-	overlapStart	0	DEDD	SRR3929041_DMSO_Rep2_R1_peak_7588	9191
chr1	161123475	161124082	608	99	94.4423	18.13132	161123534	161128646	+	overlapStart	0	UFC1	SRR3929041_DMSO_Rep2_R1_peak_7590	51506
chr1	161128717	161129872	1156	122	126.50265	22.30153	161129254	161135516	+	overlapStart	0	USP21	SRR3929041_DMSO_Rep2_R1_peak_7591	27005
chr1	161135544	161136912	1369	408	626.46198	74.15711	161136181	161147801	+	overlapStart	0	PPOX	SRR3929041_DMSO_Rep2_R1_peak_7592	5498
chr1	161146864	161147778	915	80	69.66984	14.68637	161141100	161147758	-	overlapStart	0	B4GALT3	SRR3929041_DMSO_Rep2_R1_peak_7593	8703
chr1	161152078	161152389	312	37	21.74809	6.8899	161141100	161147758	-	upstream	4319	B4GALT3	SRR3929041_DMSO_Rep2_R1_peak_7594	8703
chr1	161168079	161168631	553	23	9.95544	4.35152	161169105	161184184	+	upstream	473	NDUFS2	SRR3929041_DMSO_Rep2_R1_peak_7597	4720
chr1	161171634	161172601	968	310	440.17505	56.38841	161159538	161168845	-	upstream	2788	ADAMTS4	SRR3929041_DMSO_Rep2_R1_peak_7598	9507
chr1	161195252	161196066	815	172	202.25575	31.36719	161192083	161193418	-	upstream	1833	APOA2	SRR3929041_DMSO_Rep2_R1_peak_7601	336
chr1	161195252	161196066	815	172	202.25575	31.36719	161195833	161213089	+	overlapStart	0	TOMM40L	SRR3929041_DMSO_Rep2_R1_peak_7601	84134
chr1	161195252	161196066	815	172	202.25575	31.36719	161196976	161197051	+	upstream	909	MIR5187	SRR3929041_DMSO_Rep2_R1_peak_7601	100847090
chr1	161197108	161197568	461	44	28.53305	8.15909	161192083	161193418	-	upstream	3689	APOA2	SRR3929041_DMSO_Rep2_R1_peak_7602	336
chr1	161228261	161228729	469	73	61.00665	13.41718	161228517	161255240	+	overlapStart	0	PCP4L1	SRR3929041_DMSO_Rep2_R1_peak_7603	654790
chr1	161283815	161284843	1029	166	192.79323	30.27931	161274525	161279762	-	upstream	4052	MPZ	SRR3929041_DMSO_Rep2_R1_peak_7608	4359
chr1	161283815	161284843	1029	166	192.79323	30.27931	161284166	161334535	+	overlapStart	0	SDHC	SRR3929041_DMSO_Rep2_R1_peak_7608	6391
chr1	161337521	161337887	367	51	35.78523	9.42829	161334521	161337673	-	overlapStart	0	CFAP126	SRR3929041_DMSO_Rep2_R1_peak_7609	257177
chr1	161472881	161473159	279	26	12.24554	4.89546	161475205	161489360	+	upstream	2045	FCGR2A	SRR3929041_DMSO_Rep2_R1_peak_7620	2212
chr1	161493598	161494364	767	75	63.45385	13.77981	161494036	161496687	+	overlapStart	0	HSPA6	SRR3929041_DMSO_Rep2_R1_peak_7624	3310
chr1	161524679	161525036	358	35	19.90643	6.52728	161511551	161520413	-	upstream	4265	FCGR3A	SRR3929041_DMSO_Rep2_R1_peak_7629	2214
chr1	161676230	161676692	463	63	49.1331	11.60405	161676762	161684142	+	upstream	69	FCRLA	SRR3929041_DMSO_Rep2_R1_peak_7634	84824
chr1	161719257	161720293	1037	246	325.5658	44.78437	161719581	161726952	+	overlapStart	0	DUSP12	SRR3929041_DMSO_Rep2_R1_peak_7640	11266
chr1	161733356	161733669	314	30	15.51495	5.62071	161736034	161933860	+	upstream	2364	ATF6	SRR3929041_DMSO_Rep2_R1_peak_7641	22926
chr1	161734818	161735473	656	79	68.41574	14.50506	161736034	161933860	+	upstream	560	ATF6	SRR3929041_DMSO_Rep2_R1_peak_7642	22926
chr1	161735774	161736517	744	69	56.18268	12.69193	161736034	161933860	+	overlapStart	0	ATF6	SRR3929041_DMSO_Rep2_R1_peak_7643	22926
chr1	161993194	161994460	1267	128	135.18758	23.38941	161952982	161993644	-	overlapStart	0	OLFML2B	SRR3929041_DMSO_Rep2_R1_peak_7660	25903
chr1	162039274	162040109	836	114	115.12072	20.85102	162039581	162339813	+	overlapStart	0	NOS1AP	SRR3929041_DMSO_Rep2_R1_peak_7667	9722
chr1	162122010	162122686	677	134	143.99318	24.47729	162126897	162126972	+	upstream	4210	MIR4654	SRR3929041_DMSO_Rep2_R1_peak_7676	100616386
chr1	162343696	162343982	287	27	13.04082	5.07677	162348696	162356608	+	upstream	4713	C1orf226	SRR3929041_DMSO_Rep2_R1_peak_7700	400793
chr1	162530745	162532667	1923	304	429.16754	55.30053	162531296	162569633	+	overlapStart	0	UAP1	SRR3929041_DMSO_Rep2_R1_peak_7710	6675
chr1	162599068	162599895	828	101	97.14622	18.49395	162602228	162750247	+	upstream	2332	DDR2	SRR3929041_DMSO_Rep2_R1_peak_7713	4921
chr1	162600326	162601076	751	97	91.75562	17.7687	162602228	162750247	+	upstream	1151	DDR2	SRR3929041_DMSO_Rep2_R1_peak_7714	4921
chr1	162601128	162601774	647	112	112.31217	20.48839	162602228	162750247	+	upstream	453	DDR2	SRR3929041_DMSO_Rep2_R1_peak_7715	4921
chr1	162601835	162603402	1568	128	135.18758	23.38941	162602228	162750247	+	overlapStart	0	DDR2	SRR3929041_DMSO_Rep2_R1_peak_7716	4921
chr1	162760135	162760459	325	56	41.21634	10.33485	162760496	162782608	+	upstream	36	HSD17B7	SRR3929041_DMSO_Rep2_R1_peak_7728	51478
chr1	163290992	163292115	1124	239	313.43677	43.51517	163291723	163325553	+	overlapStart	0	NUF2	SRR3929041_DMSO_Rep2_R1_peak_7774	83540
chr1	163290992	163292115	1124	239	313.43677	43.51517	163112089	163291581	-	overlapStart	0	RGS5	SRR3929041_DMSO_Rep2_R1_peak_7774	8490
chr1	164527800	164528704	905	376	564.37726	68.35509	164528597	164854300	+	overlapStart	0	PBX1	SRR3929041_DMSO_Rep2_R1_peak_7791	5087
chr1	164743831	164744796	966	68	54.99185	12.51061	164738353	164743878	-	overlapStart	0	LOC100505795	SRR3929041_DMSO_Rep2_R1_peak_7820	100505795
chr1	164746609	164746832	224	23	9.95544	4.35152	164738353	164743878	-	upstream	2730	LOC100505795	SRR3929041_DMSO_Rep2_R1_peak_7821	100505795
chr1	165599788	165601580	1793	206	257.49503	37.53184	165600110	165625372	+	overlapStart	0	MGST3	SRR3929041_DMSO_Rep2_R1_peak_7843	4259
chr1	165665055	165665612	558	69	56.18268	12.69193	165667987	165679199	+	upstream	2374	LOC440700	SRR3929041_DMSO_Rep2_R1_peak_7847	440700
chr1	165665710	165666624	915	223	286.04987	40.61416	165667987	165679199	+	upstream	1362	LOC440700	SRR3929041_DMSO_Rep2_R1_peak_7848	440700
chr1	165666756	165668313	1558	116	117.94428	21.21365	165667987	165679199	+	overlapStart	0	LOC440700	SRR3929041_DMSO_Rep2_R1_peak_7849	440700
chr1	165666756	165668313	1558	116	117.94428	21.21365	165631449	165667900	-	overlapStart	0	ALDH9A1	SRR3929041_DMSO_Rep2_R1_peak_7849	223
chr1	165796579	165798643	2065	139	151.41954	25.38385	165796732	165880855	+	overlapStart	0	UCK2	SRR3929041_DMSO_Rep2_R1_peak_7854	7371
chr1	165796579	165798643	2065	139	151.41954	25.38385	165693528	165796992	-	overlapStart	0	TMCO1	SRR3929041_DMSO_Rep2_R1_peak_7854	54499
chr1	165872980	165873243	264	30	15.51495	5.62071	165877158	165877213	+	upstream	3914	MIR3658	SRR3929041_DMSO_Rep2_R1_peak_7866	100500832
chr1	166135733	166136811	1079	77	65.92374	14.14243	166026690	166135958	-	overlapStart	0	FAM78B	SRR3929041_DMSO_Rep2_R1_peak_7871	149297
chr1	166807955	166809522	1568	278	382.07324	50.58639	166808724	166823709	+	overlapStart	0	POGK	SRR3929041_DMSO_Rep2_R1_peak_7873	57645
chr1	166844848	166846059	1212	303	427.33786	55.11922	166825749	166845654	-	overlapStart	0	TADA1	SRR3929041_DMSO_Rep2_R1_peak_7874	117143
chr1	166944433	166945414	982	66	52.62899	12.14799	166944819	166991447	+	overlapStart	0	MAEL	SRR3929041_DMSO_Rep2_R1_peak_7886	84944
chr1	166944433	166945414	982	66	52.62899	12.14799	166882441	166944561	-	overlapStart	0	ILDR2	SRR3929041_DMSO_Rep2_R1_peak_7886	387597
chr1	167064481	167064932	452	43	27.53349	7.97778	167022082	167059868	-	upstream	4612	GPA33	SRR3929041_DMSO_Rep2_R1_peak_7896	10223
chr1	167189079	167190576	1498	163	188.09676	29.73537	167190066	167396582	+	overlapStart	0	POU2F1	SRR3929041_DMSO_Rep2_R1_peak_7909	5451
chr1	167522468	167523389	922	253	337.78085	46.05356	167510251	167523056	-	overlapStart	0	CREG1	SRR3929041_DMSO_Rep2_R1_peak_7929	8804
chr1	167525304	167525668	365	49	33.66945	9.06566	167510251	167523056	-	upstream	2247	CREG1	SRR3929041_DMSO_Rep2_R1_peak_7930	8804
chr1	167690226	167691981	1756	175	207.02098	31.91113	167691187	167761156	+	overlapStart	0	MPZL1	SRR3929041_DMSO_Rep2_R1_peak_7948	9019
chr1	167904271	167907005	2735	253	337.78085	46.05356	167905797	168045083	+	overlapStart	0	DCAF6	SRR3929041_DMSO_Rep2_R1_peak_7960	55827
chr1	167904271	167907005	2735	253	337.78085	46.05356	167885913	167906307	-	overlapStart	0	MPC2	SRR3929041_DMSO_Rep2_R1_peak_7960	25874
chr1	168104790	168106954	2165	62	47.9811	11.42273	168048780	168106905	-	overlapStart	0	GPR161	SRR3929041_DMSO_Rep2_R1_peak_7970	23432
chr1	168147705	168148712	1008	219	279.27921	39.88891	168148171	168171351	+	overlapStart	0	TIPRL	SRR3929041_DMSO_Rep2_R1_peak_7972	261726
chr1	168194604	168196095	1492	138	149.92799	25.20254	168195255	168212088	+	overlapStart	0	SFT2D2	SRR3929041_DMSO_Rep2_R1_peak_7974	375035
chr1	168194604	168196095	1492	138	149.92799	25.20254	168195255	168283664	+	overlapStart	0	TBX19	SRR3929041_DMSO_Rep2_R1_peak_7974	9095
chr1	168343146	168343495	350	39	23.63457	7.25253	168344762	168344859	+	upstream	1266	MIR557	SRR3929041_DMSO_Rep2_R1_peak_7987	693142
chr1	169070601	169070972	372	29	14.67601	5.4394	169075947	169101960	+	upstream	4974	ATP1B1	SRR3929041_DMSO_Rep2_R1_peak_8039	481
chr1	169071685	169072270	586	204	254.1745	37.16921	169075947	169101960	+	upstream	3676	ATP1B1	SRR3929041_DMSO_Rep2_R1_peak_8040	481
chr1	169074854	169076770	1917	214	270.86017	38.98235	169075947	169101960	+	overlapStart	0	ATP1B1	SRR3929041_DMSO_Rep2_R1_peak_8041	481
chr1	169332226	169333230	1005	138	149.92799	25.20254	169337194	169365780	+	upstream	3963	BLZF1	SRR3929041_DMSO_Rep2_R1_peak_8054	8548
chr1	169336565	169337976	1412	178	211.80835	32.45507	169337194	169365780	+	overlapStart	0	BLZF1	SRR3929041_DMSO_Rep2_R1_peak_8055	8548
chr1	169336565	169337976	1412	178	211.80835	32.45507	169101769	169337186	-	overlapStart	0	NME7	SRR3929041_DMSO_Rep2_R1_peak_8055	29922
chr1	169454366	169456796	2431	378	568.224	68.71771	169433149	169455208	-	overlapStart	0	SLC19A2	SRR3929041_DMSO_Rep2_R1_peak_8059	10560
chr1	169555501	169555973	473	96	90.41887	17.58738	169481192	169555769	-	overlapStart	0	F5	SRR3929041_DMSO_Rep2_R1_peak_8066	2153
chr1	169599144	169599675	532	122	126.50265	22.30153	169558088	169599377	-	overlapStart	0	SELP	SRR3929041_DMSO_Rep2_R1_peak_8069	6403
chr1	169680704	169681076	373	53	37.93398	9.79091	169659806	169680843	-	overlapStart	0	SELL	SRR3929041_DMSO_Rep2_R1_peak_8071	6402
chr1	169681152	169681558	407	82	72.19397	15.049	169659806	169680843	-	upstream	308	SELL	SRR3929041_DMSO_Rep2_R1_peak_8072	6402
chr1	169763616	169764585	970	158	180.32234	28.8288	169761670	169764061	-	overlapStart	0	METTL18	SRR3929041_DMSO_Rep2_R1_peak_8079	92342
chr1	169862070	169863751	1682	242	318.62424	44.05911	169822215	169863100	-	overlapStart	0	SCYL3	SRR3929041_DMSO_Rep2_R1_peak_8085	57147
chr1	170043310	170044229	920	417	644.12286	75.78893	169890470	170043879	-	overlapStart	0	KIFAP3	SRR3929041_DMSO_Rep2_R1_peak_8093	22920
chr1	170115283	170115558	276	34	19.00315	6.34596	170120519	170120603	+	upstream	4960	MIR3119-2	SRR3929041_DMSO_Rep2_R1_peak_8097	100423010
chr1	170500734	170501916	1183	158	180.32234	28.8288	170501263	170522974	+	overlapStart	0	GORAB	SRR3929041_DMSO_Rep2_R1_peak_8119	92344
chr1	170631267	170631621	355	35	19.90643	6.52728	170633313	170708541	+	upstream	1691	PRRX1	SRR3929041_DMSO_Rep2_R1_peak_8129	5396
chr1	170632248	170632605	358	26	12.24554	4.89546	170633313	170708541	+	upstream	707	PRRX1	SRR3929041_DMSO_Rep2_R1_peak_8130	5396
chr1	170632696	170634626	1931	81	70.92925	14.86768	170633313	170708541	+	overlapStart	0	PRRX1	SRR3929041_DMSO_Rep2_R1_peak_8131	5396
chr1	171214639	171214962	324	39	23.63457	7.25253	171217633	171255113	+	upstream	2670	FMO1	SRR3929041_DMSO_Rep2_R1_peak_8161	2326
chr1	171282677	171283554	878	381	574.00275	69.26165	171283486	171311223	+	overlapStart	0	FMO4	SRR3929041_DMSO_Rep2_R1_peak_8166	2329
chr1	171453976	171455577	1602	177	210.21013	32.27375	171454666	171562650	+	overlapStart	0	PRRC2C	SRR3929041_DMSO_Rep2_R1_peak_8176	23215
chr1	171623730	171623953	224	24	10.70226	4.53283	171604557	171621823	-	upstream	1906	MYOC	SRR3929041_DMSO_Rep2_R1_peak_8179	4653
chr1	171624135	171624804	670	32	17.23335	5.98334	171604557	171621823	-	upstream	2311	MYOC	SRR3929041_DMSO_Rep2_R1_peak_8180	4653
chr1	171710272	171712136	1865	102	98.50457	18.67526	171669296	171711379	-	overlapStart	0	VAMP4	SRR3929041_DMSO_Rep2_R1_peak_8182	8674
chr1	171712650	171712849	200	22	9.22602	4.1702	171669296	171711379	-	upstream	1270	VAMP4	SRR3929041_DMSO_Rep2_R1_peak_8183	8674
chr1	171749997	171751076	1080	524	860.08441	95.18945	171750761	171766856	+	overlapStart	0	METTL13	SRR3929041_DMSO_Rep2_R1_peak_8185	51603
chr1	171810080	171811068	989	101	97.14622	18.49395	171810618	172387567	+	overlapStart	0	DNM3	SRR3929041_DMSO_Rep2_R1_peak_8189	26052
chr1	172105032	172105744	713	118	120.78262	21.57627	172107948	172108028	+	upstream	2203	MIR3120	SRR3929041_DMSO_Rep2_R1_peak_8208	100422882
chr1	172113445	172115071	1627	267	362.45953	48.59195	172106019	172113975	-	overlapStart	0	DNM3OS	SRR3929041_DMSO_Rep2_R1_peak_8210	100628315
chr1	172412886	172413586	701	173	203.84167	31.5485	172362274	172413230	-	overlapStart	0	PIGC	SRR3929041_DMSO_Rep2_R1_peak_8239	5279
chr1	172501196	172503299	2104	343	501.58878	62.37175	172502260	172580973	+	overlapStart	0	SUCO	SRR3929041_DMSO_Rep2_R1_peak_8246	51430
chr1	172623737	172624032	296	29	14.67601	5.4394	172628185	172636012	+	upstream	4152	FASLG	SRR3929041_DMSO_Rep2_R1_peak_8255	356
chr1	173019931	173020449	519	30	15.51495	5.62071	173010360	173020103	-	overlapStart	0	TNFSF18	SRR3929041_DMSO_Rep2_R1_peak_8302	8995
chr1	173022006	173022431	426	34	19.00315	6.34596	173010360	173020103	-	upstream	1902	TNFSF18	SRR3929041_DMSO_Rep2_R1_peak_8303	8995
chr1	173175807	173177149	1343	113	113.71455	20.66971	173152870	173176471	-	overlapStart	0	TNFSF4	SRR3929041_DMSO_Rep2_R1_peak_8317	7292
chr1	173442522	173443392	871	95	89.08658	17.40607	173446486	173457946	+	upstream	3093	PRDX6	SRR3929041_DMSO_Rep2_R1_peak_8340	9588
chr1	173443980	173444226	247	19	7.1496	3.62626	173446486	173457946	+	upstream	2259	PRDX6	SRR3929041_DMSO_Rep2_R1_peak_8341	9588
chr1	173444522	173444727	206	17	5.86706	3.26364	173446486	173457946	+	upstream	1758	PRDX6	SRR3929041_DMSO_Rep2_R1_peak_8342	9588
chr1	173444937	173445349	413	35	19.90643	6.52728	173446486	173457946	+	upstream	1136	PRDX6	SRR3929041_DMSO_Rep2_R1_peak_8343	9588
chr1	173445637	173447648	2012	156	177.23149	28.46618	173446486	173457946	+	overlapStart	0	PRDX6	SRR3929041_DMSO_Rep2_R1_peak_8344	9588
chr1	173445637	173447648	2012	156	177.23149	28.46618	173204199	173446294	-	overlapStart	0	LOC100506023	SRR3929041_DMSO_Rep2_R1_peak_8344	100506023
chr1	173572321	173572754	434	36	20.82151	6.70859	173469604	173572233	-	upstream	87	SLC9C2	SRR3929041_DMSO_Rep2_R1_peak_8348	284525
chr1	173683789	173684878	1090	199	245.91026	36.26265	173684080	173755840	+	overlapStart	0	KLHL20	SRR3929041_DMSO_Rep2_R1_peak_8351	27252
chr1	173793199	173794735	1537	285	394.65302	51.85558	173793797	173827682	+	overlapStart	0	DARS2	SRR3929041_DMSO_Rep2_R1_peak_8354	55157
chr1	173793199	173794735	1537	285	394.65302	51.85558	173768688	173793777	-	overlapStart	0	CENPL	SRR3929041_DMSO_Rep2_R1_peak_8354	91687
chr1	173830092	173830655	564	30	15.51495	5.62071	173832386	173833079	+	upstream	1730	GAS5-AS1	SRR3929041_DMSO_Rep2_R1_peak_8356	100506046
chr1	173830903	173831207	305	22	9.22602	4.1702	173832386	173833079	+	upstream	1178	GAS5-AS1	SRR3929041_DMSO_Rep2_R1_peak_8357	100506046
chr1	173831302	173832160	859	22	9.22602	4.1702	173832386	173833079	+	upstream	225	GAS5-AS1	SRR3929041_DMSO_Rep2_R1_peak_8358	100506046
chr1	173836292	173838335	2044	216	274.2218	39.34497	173837220	173855774	+	overlapStart	0	ZBTB37	SRR3929041_DMSO_Rep2_R1_peak_8359	84614
chr1	173836292	173838335	2044	216	274.2218	39.34497	173836017	173836076	-	upstream	215	SNORD75	SRR3929041_DMSO_Rep2_R1_peak_8359	692195
chr1	173836292	173838335	2044	216	274.2218	39.34497	173836812	173836883	-	includeFeature	0	SNORD74	SRR3929041_DMSO_Rep2_R1_peak_8359	619498
chr1	173836292	173838335	2044	216	274.2218	39.34497	173833039	173837125	-	overlapStart	0	GAS5	SRR3929041_DMSO_Rep2_R1_peak_8359	60674
chr1	174128076	174129668	1593	317	453.08047	57.6576	174128552	174964445	+	overlapStart	0	RABGAP1L	SRR3929041_DMSO_Rep2_R1_peak_8367	9910
chr1	174967653	174968012	360	30	15.51495	5.62071	174968571	174981163	+	upstream	558	CACYBP	SRR3929041_DMSO_Rep2_R1_peak_8391	27101
chr1	174968231	174969878	1648	273	373.13422	49.67982	174968571	174981163	+	overlapStart	0	CACYBP	SRR3929041_DMSO_Rep2_R1_peak_8392	27101
chr1	174992093	174993161	1069	167	194.36392	30.46062	174982094	174992591	-	overlapStart	0	MRPS14	SRR3929041_DMSO_Rep2_R1_peak_8393	63931
chr1	176175454	176177041	1588	233	303.11081	42.4273	175913967	176176370	-	overlapStart	0	RFWD2	SRR3929041_DMSO_Rep2_R1_peak_8400	64326
chr1	178006998	178007249	252	23	9.95544	4.35152	177975275	178007142	-	overlapStart	0	CRYZL2P	SRR3929041_DMSO_Rep2_R1_peak_8409	730102
chr1	178006998	178007249	252	23	9.95544	4.35152	177897489	178007142	-	overlapStart	0	SEC16B	SRR3929041_DMSO_Rep2_R1_peak_8409	89866
chr1	178061147	178061545	399	23	9.95544	4.35152	178062864	178448648	+	upstream	1318	RASAL2	SRR3929041_DMSO_Rep2_R1_peak_8414	9462
chr1	178062250	178064112	1863	170	199.09138	31.00456	178062864	178448648	+	overlapStart	0	RASAL2	SRR3929041_DMSO_Rep2_R1_peak_8415	9462
chr1	178062250	178064112	1863	170	199.09138	31.00456	178060643	178063128	-	overlapStart	0	RASAL2-AS1	SRR3929041_DMSO_Rep2_R1_peak_8415	100302401
chr1	178064250	178064770	521	21	8.51472	3.98889	178060643	178063128	-	upstream	1121	RASAL2-AS1	SRR3929041_DMSO_Rep2_R1_peak_8416	100302401
chr1	178067471	178067790	320	43	27.53349	7.97778	178060643	178063128	-	upstream	4342	RASAL2-AS1	SRR3929041_DMSO_Rep2_R1_peak_8417	100302401
chr1	178478437	178478848	412	34	19.00315	6.34596	178482212	178517734	+	upstream	3363	TEX35	SRR3929041_DMSO_Rep2_R1_peak_8442	84066
chr1	178507523	178508456	934	139	151.41954	25.38385	178511931	178518024	+	upstream	3474	C1orf220	SRR3929041_DMSO_Rep2_R1_peak_8446	400798
chr1	178511172	178512690	1519	130	138.10962	23.75203	178511931	178518024	+	overlapStart	0	C1orf220	SRR3929041_DMSO_Rep2_R1_peak_8447	400798
chr1	178694013	178695816	1804	91	83.80281	16.68082	178694300	178889237	+	overlapStart	0	RALGPS2	SRR3929041_DMSO_Rep2_R1_peak_8459	55103
chr1	178840037	178840583	547	89	81.18887	16.31819	178818670	178840215	-	overlapStart	0	ANGPTL1	SRR3929041_DMSO_Rep2_R1_peak_8465	9068
chr1	178994620	178996245	1626	187	226.29964	34.08689	178995074	179045702	+	overlapStart	0	FAM20B	SRR3929041_DMSO_Rep2_R1_peak_8472	9917
chr1	179046522	179046873	352	35	19.90643	6.52728	179051112	179065129	+	upstream	4238	TOR3A	SRR3929041_DMSO_Rep2_R1_peak_8479	64222
chr1	179048245	179048706	462	95	89.08658	17.40607	179051112	179065129	+	upstream	2405	TOR3A	SRR3929041_DMSO_Rep2_R1_peak_8480	64222
chr1	179050703	179052351	1649	189	229.54558	34.44951	179051112	179065129	+	overlapStart	0	TOR3A	SRR3929041_DMSO_Rep2_R1_peak_8481	64222
chr1	179197792	179199336	1545	53	37.93398	9.79091	179068462	179198819	-	overlapStart	0	ABL2	SRR3929041_DMSO_Rep2_R1_peak_8496	27
chr1	179199412	179199736	325	32	17.23335	5.98334	179068462	179198819	-	upstream	592	ABL2	SRR3929041_DMSO_Rep2_R1_peak_8497	27
chr1	179201039	179201425	387	42	26.54363	7.79647	179068462	179198819	-	upstream	2219	ABL2	SRR3929041_DMSO_Rep2_R1_peak_8498	27
chr1	179202664	179203125	462	97	91.75562	17.7687	179068462	179198819	-	upstream	3844	ABL2	SRR3929041_DMSO_Rep2_R1_peak_8499	27
chr1	179261467	179261858	392	62	47.9811	11.42273	179262849	179327814	+	upstream	990	SOAT1	SRR3929041_DMSO_Rep2_R1_peak_8501	6646
chr1	179262394	179263348	955	245	323.82773	44.60305	179262849	179327814	+	overlapStart	0	SOAT1	SRR3929041_DMSO_Rep2_R1_peak_8502	6646
chr1	179334621	179335607	987	152	171.08304	27.74092	179334855	179523870	+	overlapStart	0	AXDND1	SRR3929041_DMSO_Rep2_R1_peak_8505	126859
chr1	179560698	179561245	548	29	14.67601	5.4394	179560748	179660407	+	overlapStart	0	TDRD5	SRR3929041_DMSO_Rep2_R1_peak_8511	163589
chr1	179846541	179847274	734	164	189.65965	29.91668	179809102	179846941	-	overlapStart	0	TOR1AIP2	SRR3929041_DMSO_Rep2_R1_peak_8525	163590
chr1	179846541	179847274	734	164	189.65965	29.91668	179851177	179889212	+	upstream	3902	TOR1AIP1	SRR3929041_DMSO_Rep2_R1_peak_8525	26092
chr1	179850877	179852479	1603	351	516.68896	63.82225	179809102	179846941	-	upstream	3935	TOR1AIP2	SRR3929041_DMSO_Rep2_R1_peak_8526	163590
chr1	179850877	179852479	1603	351	516.68896	63.82225	179851177	179889212	+	overlapStart	0	TOR1AIP1	SRR3929041_DMSO_Rep2_R1_peak_8526	26092
chr1	179922856	179924706	1851	442	693.61633	80.32176	179923908	180084015	+	overlapStart	0	CEP350	SRR3929041_DMSO_Rep2_R1_peak_8533	9857
chr1	180120623	180121083	461	31	16.36753	5.80202	180123968	180167169	+	upstream	2884	QSOX1	SRR3929041_DMSO_Rep2_R1_peak_8540	5768
chr1	180123337	180124392	1056	107	105.35836	19.58183	180123968	180167169	+	overlapStart	0	QSOX1	SRR3929041_DMSO_Rep2_R1_peak_8541	5768
chr1	180198340	180201101	2762	47	31.58795	8.70303	180199433	180244188	+	overlapStart	0	LHX4	SRR3929041_DMSO_Rep2_R1_peak_8547	89884
chr1	180471180	180472646	1467	193	236.06474	35.17477	180257352	180472022	-	overlapStart	0	ACBD6	SRR3929041_DMSO_Rep2_R1_peak_8563	84320
chr1	180600743	180602021	1279	312	443.85544	56.75104	180601146	180859415	+	overlapStart	0	XPR1	SRR3929041_DMSO_Rep2_R1_peak_8569	9213
chr1	180880767	180882857	2091	112	112.31217	20.48839	180882313	180919922	+	overlapStart	0	KIAA1614	SRR3929041_DMSO_Rep2_R1_peak_8577	57710
chr1	180990924	180992767	1844	172	202.25575	31.36719	180942176	180992046	-	overlapStart	0	STX6	SRR3929041_DMSO_Rep2_R1_peak_8584	10228
chr1	181002540	181003375	836	101	97.14622	18.49395	181002561	181031074	+	overlapStart	0	MR1	SRR3929041_DMSO_Rep2_R1_peak_8585	3140
chr1	181053375	181053725	351	51	35.78523	9.42829	181057638	181059979	+	upstream	3912	IER5	SRR3929041_DMSO_Rep2_R1_peak_8594	51278
chr1	181056130	181056433	304	29	14.67601	5.4394	181057638	181059979	+	upstream	1204	IER5	SRR3929041_DMSO_Rep2_R1_peak_8595	51278
chr1	181056548	181056831	284	22	9.22602	4.1702	181057638	181059979	+	upstream	806	IER5	SRR3929041_DMSO_Rep2_R1_peak_8596	51278
chr1	181057259	181059767	2509	276	378.49298	50.22376	181057638	181059979	+	overlapStart	0	IER5	SRR3929041_DMSO_Rep2_R1_peak_8597	51278
chr1	182360162	182361736	1575	297	416.3902	54.03134	182350839	182361341	-	overlapStart	0	GLUL	SRR3929041_DMSO_Rep2_R1_peak_8622	2752
chr1	182365776	182366333	558	62	47.9811	11.42273	182350839	182361341	-	upstream	4434	GLUL	SRR3929041_DMSO_Rep2_R1_peak_8623	2752
chr1	182557760	182558627	868	169	197.51302	30.82325	182542769	182558394	-	overlapStart	0	RNASEL	SRR3929041_DMSO_Rep2_R1_peak_8625	6041
chr1	182573108	182573951	844	131	139.57564	23.93335	182567758	182573548	-	overlapStart	0	RGS16	SRR3929041_DMSO_Rep2_R1_peak_8628	6004
chr1	182579697	182580201	505	77	65.92374	14.14243	182584275	182585764	+	upstream	4073	LINC01686	SRR3929041_DMSO_Rep2_R1_peak_8629	284648
chr1	182583771	182585881	2111	124	129.38388	22.66415	182584275	182585764	+	includeFeature	0	LINC01686	SRR3929041_DMSO_Rep2_R1_peak_8630	284648
chr1	182753734	182754062	329	53	37.93398	9.79091	182758584	182799519	+	upstream	4521	NPL	SRR3929041_DMSO_Rep2_R1_peak_8635	80896
chr1	182755805	182756185	381	52	36.85556	9.6096	182758584	182799519	+	upstream	2398	NPL	SRR3929041_DMSO_Rep2_R1_peak_8636	80896
chr1	182758020	182759204	1185	164	189.65965	29.91668	182758584	182799519	+	overlapStart	0	NPL	SRR3929041_DMSO_Rep2_R1_peak_8637	80896
chr1	182807984	182809340	1357	163	188.09676	29.73537	182808439	182857117	+	overlapStart	0	DHX9	SRR3929041_DMSO_Rep2_R1_peak_8638	1660
chr1	182925061	182925796	736	100	95.79212	18.31264	182869000	182922553	-	upstream	2507	SHCBP1L	SRR3929041_DMSO_Rep2_R1_peak_8640	81626
chr1	182991325	182993641	2317	88	79.88907	16.13688	182992595	183114727	+	overlapStart	0	LAMC1	SRR3929041_DMSO_Rep2_R1_peak_8643	3915
chr1	183149396	183150447	1052	139	151.41954	25.38385	183155174	183214262	+	upstream	4726	LAMC2	SRR3929041_DMSO_Rep2_R1_peak_8664	3918
chr1	183387371	183387753	383	44	28.53305	8.15909	183217372	183387634	-	overlapStart	0	NMNAT2	SRR3929041_DMSO_Rep2_R1_peak_8688	23057
chr1	183439265	183439644	380	52	36.85556	9.6096	183441506	183523328	+	upstream	1861	SMG7	SRR3929041_DMSO_Rep2_R1_peak_8691	9887
chr1	183440053	183442356	2304	325	467.91129	59.10811	183441506	183523328	+	overlapStart	0	SMG7	SRR3929041_DMSO_Rep2_R1_peak_8692	9887
chr1	183440053	183442356	2304	325	467.91129	59.10811	183430011	183441117	-	overlapStart	0	SMG7-AS1	SRR3929041_DMSO_Rep2_R1_peak_8692	284649
chr1	183602187	183602391	205	26	12.24554	4.89546	183605208	183897666	+	upstream	2816	RGL1	SRR3929041_DMSO_Rep2_R1_peak_8704	23179
chr1	183602706	183603297	592	136	146.95427	24.83991	183605208	183897666	+	upstream	1910	RGL1	SRR3929041_DMSO_Rep2_R1_peak_8705	23179
chr1	183604334	183605626	1293	197	242.61966	35.90002	183605208	183897666	+	overlapStart	0	RGL1	SRR3929041_DMSO_Rep2_R1_peak_8706	23179
chr1	183604334	183605626	1293	197	242.61966	35.90002	183595328	183605076	-	overlapStart	0	ARPC5	SRR3929041_DMSO_Rep2_R1_peak_8706	10092
chr1	183624645	183625060	416	57	42.32569	10.51617	183615411	183622448	-	upstream	2196	APOBEC4	SRR3929041_DMSO_Rep2_R1_peak_8707	403314
chr1	184005654	184006973	1320	62	47.9811	11.42273	183898796	184006878	-	overlapStart	0	COLGALT2	SRR3929041_DMSO_Rep2_R1_peak_8749	23127
chr1	184019916	184021725	1810	157	178.77553	28.64749	184020811	184043344	+	overlapStart	0	TSEN15	SRR3929041_DMSO_Rep2_R1_peak_8750	116461
chr1	184355219	184356603	1385	192	234.43158	34.99345	184356150	184598155	+	overlapStart	0	C1orf21	SRR3929041_DMSO_Rep2_R1_peak_8775	81563
chr1	184723233	184724984	1752	623	1068.4248	113.13945	184659625	184724041	-	overlapStart	0	EDEM3	SRR3929041_DMSO_Rep2_R1_peak_8797	80267
chr1	184942728	184944063	1336	73	61.00665	13.41718	184760159	184943718	-	overlapStart	0	FAM129A	SRR3929041_DMSO_Rep2_R1_peak_8822	116496
chr1	185009567	185009813	247	23	9.95544	4.35152	185014551	185071740	+	upstream	4737	RNF2	SRR3929041_DMSO_Rep2_R1_peak_8826	6045
chr1	185014173	185015542	1370	153	172.61592	27.92224	185014551	185071740	+	overlapStart	0	RNF2	SRR3929041_DMSO_Rep2_R1_peak_8827	6045
chr1	185125233	185126857	1625	461	731.64282	83.76671	185126192	185260913	+	overlapStart	0	SWT1	SRR3929041_DMSO_Rep2_R1_peak_8829	54823
chr1	185125233	185126857	1625	461	731.64282	83.76671	185087218	185126230	-	overlapStart	0	TRMT1L	SRR3929041_DMSO_Rep2_R1_peak_8829	81627
chr1	185284930	185287146	2217	134	143.99318	24.47729	185265522	185286461	-	overlapStart	0	IVNS1ABP	SRR3929041_DMSO_Rep2_R1_peak_8838	10625
chr1	185306498	185306755	258	23	9.95544	4.35152	185292979	185304171	-	upstream	2326	GS1-279B7.1	SRR3929041_DMSO_Rep2_R1_peak_8839	100288079
chr1	185308321	185308792	472	58	43.44245	10.69748	185292979	185304171	-	upstream	4149	GS1-279B7.1	SRR3929041_DMSO_Rep2_R1_peak_8840	100288079
chr1	185702061	185702424	364	37	21.74809	6.8899	185703683	186160085	+	upstream	1258	HMCN1	SRR3929041_DMSO_Rep2_R1_peak_8873	83872
chr1	185702852	185703957	1106	133	142.51743	24.29597	185703683	186160085	+	overlapStart	0	HMCN1	SRR3929041_DMSO_Rep2_R1_peak_8874	83872
chr1	186343585	186345307	1723	372	556.69751	67.62984	186344890	186390503	+	overlapStart	0	ODR4	SRR3929041_DMSO_Rep2_R1_peak_8920	54953
chr1	186343585	186345307	1723	372	556.69751	67.62984	186280786	186344864	-	overlapStart	0	TPR	SRR3929041_DMSO_Rep2_R1_peak_8920	7175
chr1	186449506	186451027	1522	32	17.23335	5.98334	186029867	186446655	-	upstream	2850	MIR548F1	SRR3929041_DMSO_Rep2_R1_peak_8925	100302192
chr1	186649166	186650524	1359	158	180.32234	28.8288	186640944	186649559	-	overlapStart	0	PTGS2	SRR3929041_DMSO_Rep2_R1_peak_8941	5743
chr1	186797864	186798573	710	75	63.45385	13.77981	186798032	186958113	+	overlapStart	0	PLA2G4A	SRR3929041_DMSO_Rep2_R1_peak_8947	5321
chr1	190446826	190448337	1512	51	35.78523	9.42829	190066797	190446759	-	upstream	66	BRINP3	SRR3929041_DMSO_Rep2_R1_peak_9037	339479
chr1	190448755	190448982	228	22	9.22602	4.1702	190066797	190446759	-	upstream	1995	BRINP3	SRR3929041_DMSO_Rep2_R1_peak_9038	339479
chr1	192122358	192122819	462	116	117.94428	21.21365	192127592	192154945	+	upstream	4772	RGS18	SRR3929041_DMSO_Rep2_R1_peak_9064	64407
chr1	192542667	192543022	356	38	22.68587	7.07122	192544857	192549159	+	upstream	1834	RGS1	SRR3929041_DMSO_Rep2_R1_peak_9088	5996
chr1	192600926	192601132	207	18	6.49753	3.44495	192605268	192629440	+	upstream	4135	RGS13	SRR3929041_DMSO_Rep2_R1_peak_9091	6003
chr1	192601360	192601631	272	29	14.67601	5.4394	192605268	192629440	+	upstream	3636	RGS13	SRR3929041_DMSO_Rep2_R1_peak_9092	6003
chr1	192774563	192775381	819	96	90.41887	17.58738	192778169	192781407	+	upstream	2787	RGS2	SRR3929041_DMSO_Rep2_R1_peak_9103	5997
chr1	192776430	192778878	2449	249	330.79044	45.32831	192778169	192781407	+	overlapStart	0	RGS2	SRR3929041_DMSO_Rep2_R1_peak_9104	5997
chr1	193027554	193029422	1869	358	529.96625	65.09145	193028552	193060906	+	overlapStart	0	TROVE2	SRR3929041_DMSO_Rep2_R1_peak_9122	6738
chr1	193027554	193029422	1869	358	529.96625	65.09145	192981496	193029237	-	overlapStart	0	UCHL5	SRR3929041_DMSO_Rep2_R1_peak_9122	51377
chr1	193029537	193029745	209	18	6.49753	3.44495	192981496	193029237	-	upstream	299	UCHL5	SRR3929041_DMSO_Rep2_R1_peak_9123	51377
chr1	193090664	193091988	1325	338	492.19196	61.46518	193091088	193223942	+	overlapStart	0	CDC73	SRR3929041_DMSO_Rep2_R1_peak_9127	79577
chr1	193155403	193155955	553	39	23.63457	7.25253	193147860	193155743	-	overlapStart	0	B3GALT2	SRR3929041_DMSO_Rep2_R1_peak_9129	8707
chr1	196577214	196578860	1647	292	407.30707	53.12477	196194913	196577499	-	overlapStart	0	KCNT2	SRR3929041_DMSO_Rep2_R1_peak_9218	343450
chr1	196620824	196621320	497	83	73.46384	15.23031	196621008	196716634	+	overlapStart	0	CFH	SRR3929041_DMSO_Rep2_R1_peak_9219	3075
chr1	197115268	197116246	979	166	192.79323	30.27931	197053257	197115824	-	overlapStart	0	ASPM	SRR3929041_DMSO_Rep2_R1_peak_9239	259266
chr1	197169417	197169629	213	17	5.86706	3.26364	197170592	197447585	+	upstream	962	CRB1	SRR3929041_DMSO_Rep2_R1_peak_9242	23418
chr1	197169820	197171397	1578	252	336.0307	45.87225	197170592	197447585	+	overlapStart	0	CRB1	SRR3929041_DMSO_Rep2_R1_peak_9243	23418
chr1	197169820	197171397	1578	252	336.0307	45.87225	197122814	197169672	-	upstream	147	ZBTB41	SRR3929041_DMSO_Rep2_R1_peak_9243	360023
chr1	197743755	197744763	1009	67	53.80727	12.3293	197473879	197744623	-	overlapStart	0	DENND1B	SRR3929041_DMSO_Rep2_R1_peak_9268	163486
chr1	197744905	197745928	1024	81	70.92925	14.86768	197473879	197744623	-	upstream	281	DENND1B	SRR3929041_DMSO_Rep2_R1_peak_9269	163486
chr1	197871380	197872499	1120	202	250.8624	36.80658	197871682	197876497	+	overlapStart	0	C1orf53	SRR3929041_DMSO_Rep2_R1_peak_9277	388722
chr1	197877937	197878270	334	33	18.11201	6.16465	197881635	197901715	+	upstream	3364	LHX9	SRR3929041_DMSO_Rep2_R1_peak_9278	56956
chr1	198124145	198124872	728	152	171.08304	27.74092	198126108	198291548	+	upstream	1235	NEK7	SRR3929041_DMSO_Rep2_R1_peak_9294	140609
chr1	198125226	198127271	2046	120	123.63548	21.9389	198126108	198291548	+	overlapStart	0	NEK7	SRR3929041_DMSO_Rep2_R1_peak_9295	140609
chr1	198905879	198906901	1023	263	355.37543	47.86669	198777132	198906558	-	overlapStart	0	MIR181A1HG	SRR3929041_DMSO_Rep2_R1_peak_9357	100131234
chr1	200344000	200344375	376	27	13.04082	5.07677	200311672	200342920	-	upstream	1079	LINC00862	SRR3929041_DMSO_Rep2_R1_peak_9443	554279
chr1	200378228	200379662	1435	155	175.69017	28.28486	200375420	200379166	-	overlapStart	0	ZNF281	SRR3929041_DMSO_Rep2_R1_peak_9447	23528
chr1	200589452	200590730	1279	156	177.23149	28.46618	200520625	200589862	-	overlapStart	0	KIF14	SRR3929041_DMSO_Rep2_R1_peak_9461	9928
chr1	200638315	200639919	1605	218	277.59143	39.7076	200610119	200639126	-	overlapStart	0	DDX59	SRR3929041_DMSO_Rep2_R1_peak_9463	83479
chr1	200643545	200643916	372	47	31.58795	8.70303	200610119	200639126	-	upstream	4418	DDX59	SRR3929041_DMSO_Rep2_R1_peak_9464	83479
chr1	200707484	200709046	1563	139	151.41954	25.38385	200708686	200829831	+	overlapStart	0	CAMSAP2	SRR3929041_DMSO_Rep2_R1_peak_9466	23271
chr1	200857606	200857907	302	20	7.8223	3.80758	200860627	200884864	+	upstream	2719	C1orf106	SRR3929041_DMSO_Rep2_R1_peak_9469	55765
chr1	200859928	200861056	1129	87	78.5941	15.95556	200860627	200884864	+	overlapStart	0	C1orf106	SRR3929041_DMSO_Rep2_R1_peak_9470	55765
chr1	200991829	200993089	1261	125	130.82968	22.84547	200938514	200992828	-	overlapStart	0	KIF21B	SRR3929041_DMSO_Rep2_R1_peak_9487	23046
chr1	200994497	200995467	971	183	219.83548	33.36163	200938514	200992828	-	upstream	1668	KIF21B	SRR3929041_DMSO_Rep2_R1_peak_9488	23046
chr1	201083114	201083983	870	284	392.85132	51.67427	201008640	201081694	-	upstream	1419	CACNA1S	SRR3929041_DMSO_Rep2_R1_peak_9492	779
chr1	201088376	201088656	281	23	9.95544	4.35152	201083081	201084500	-	upstream	3875	ASCL5	SRR3929041_DMSO_Rep2_R1_peak_9493	647219
chr1	201139598	201140807	1210	175	207.02098	31.91113	201103900	201140702	-	overlapStart	0	TMEM9	SRR3929041_DMSO_Rep2_R1_peak_9498	252839
chr1	201248522	201248759	238	22	9.22602	4.1702	201252580	201302121	+	upstream	3820	PKP1	SRR3929041_DMSO_Rep2_R1_peak_9513	5317
chr1	201346968	201347313	346	32	17.23335	5.98334	201328136	201346828	-	upstream	139	TNNT2	SRR3929041_DMSO_Rep2_R1_peak_9525	7139
chr1	201399631	201399889	259	18	6.49753	3.44495	201372895	201398994	-	upstream	636	TNNI1	SRR3929041_DMSO_Rep2_R1_peak_9532	7135
chr1	201437328	201438980	1653	240	315.16409	43.69649	201434607	201438299	-	overlapStart	0	PHLDA3	SRR3929041_DMSO_Rep2_R1_peak_9542	23612
chr1	201474558	201476728	2171	127	133.73155	23.20809	201452658	201476387	-	overlapStart	0	CSRP1	SRR3929041_DMSO_Rep2_R1_peak_9553	1465
chr1	201486855	201487111	257	23	9.95544	4.35152	201489032	201489720	+	upstream	1920	RPS10P7	SRR3929041_DMSO_Rep2_R1_peak_9555	376693
chr1	201617035	201618451	1417	43	27.53349	7.97778	201617450	201796102	+	overlapStart	0	NAV1	SRR3929041_DMSO_Rep2_R1_peak_9587	89796
chr1	201683131	201684523	1393	299	420.03363	54.39397	201688636	201688755	+	upstream	4112	MIR5191	SRR3929041_DMSO_Rep2_R1_peak_9602	100847050
chr1	201684779	201684986	208	25	11.46583	4.71414	201688636	201688755	+	upstream	3649	MIR5191	SRR3929041_DMSO_Rep2_R1_peak_9603	100847050
chr1	201796067	201796343	277	25	11.46583	4.71414	201798288	201853422	+	upstream	1944	IPO9	SRR3929041_DMSO_Rep2_R1_peak_9626	55705
chr1	201796908	201797183	276	22	9.22602	4.1702	201798288	201853422	+	upstream	1104	IPO9	SRR3929041_DMSO_Rep2_R1_peak_9627	55705
chr1	201797727	201799004	1278	110	109.51894	20.12577	201798288	201853422	+	overlapStart	0	IPO9	SRR3929041_DMSO_Rep2_R1_peak_9628	55705
chr1	201854543	201855057	515	74	62.22738	13.59849	201857797	201861715	+	upstream	2739	SHISA4	SRR3929041_DMSO_Rep2_R1_peak_9632	149345
chr1	201857157	201858237	1081	145	160.43288	26.47173	201857797	201861715	+	overlapStart	0	SHISA4	SRR3929041_DMSO_Rep2_R1_peak_9633	149345
chr1	201915366	201916279	914	188	227.92145	34.2682	201865584	201915716	-	overlapStart	0	LMOD1	SRR3929041_DMSO_Rep2_R1_peak_9640	25802
chr1	201918662	201919011	350	37	21.74809	6.8899	201865584	201915716	-	upstream	2945	LMOD1	SRR3929041_DMSO_Rep2_R1_peak_9641	25802
chr1	201924016	201925038	1023	389	589.46252	70.71216	201924619	201939789	+	overlapStart	0	TIMM17A	SRR3929041_DMSO_Rep2_R1_peak_9642	10440
chr1	201949840	201950104	265	27	13.04082	5.07677	201951766	201975275	+	upstream	1661	RNPEP	SRR3929041_DMSO_Rep2_R1_peak_9644	6051
chr1	201951387	201952697	1311	105	102.60458	19.2192	201951766	201975275	+	overlapStart	0	RNPEP	SRR3929041_DMSO_Rep2_R1_peak_9645	6051
chr1	201975181	201975409	229	25	11.46583	4.71414	201977073	201986315	+	upstream	1663	ELF3	SRR3929041_DMSO_Rep2_R1_peak_9647	1999
chr1	202087955	202088503	549	174	205.4301	31.72981	202092029	202098634	+	upstream	3525	GPR37L1	SRR3929041_DMSO_Rep2_R1_peak_9659	9283
chr1	202091766	202092004	239	21	8.51472	3.98889	202092029	202098634	+	upstream	24	GPR37L1	SRR3929041_DMSO_Rep2_R1_peak_9660	9283
chr1	202112623	202114456	1834	56	41.21634	10.33485	202102532	202113871	-	overlapStart	0	ARL8A	SRR3929041_DMSO_Rep2_R1_peak_9662	127829
chr1	202114508	202114758	251	32	17.23335	5.98334	202102532	202113871	-	upstream	636	ARL8A	SRR3929041_DMSO_Rep2_R1_peak_9663	127829
chr1	202136857	202137056	200	19	7.1496	3.62626	202137179	202158577	+	upstream	122	PTPRVP	SRR3929041_DMSO_Rep2_R1_peak_9667	148713
chr1	202158085	202158454	370	56	41.21634	10.33485	202163118	202288889	+	upstream	4663	LGR6	SRR3929041_DMSO_Rep2_R1_peak_9669	59352
chr1	202159061	202159267	207	18	6.49753	3.44495	202163118	202288889	+	upstream	3850	LGR6	SRR3929041_DMSO_Rep2_R1_peak_9670	59352
chr1	202161880	202162480	601	49	33.66945	9.06566	202163118	202288889	+	upstream	637	LGR6	SRR3929041_DMSO_Rep2_R1_peak_9671	59352
chr1	202310679	202311640	962	258	346.55725	46.96012	202300785	202311094	-	overlapStart	0	UBE2T	SRR3929041_DMSO_Rep2_R1_peak_9694	29089
chr1	202312925	202313201	277	28	13.85114	5.25808	202300785	202311094	-	upstream	1830	UBE2T	SRR3929041_DMSO_Rep2_R1_peak_9695	29089
chr1	202312925	202313201	277	28	13.85114	5.25808	202317830	202557697	+	upstream	4628	PPP1R12B	SRR3929041_DMSO_Rep2_R1_peak_9695	4660
chr1	202317383	202318625	1243	409	628.4201	74.33842	202317830	202557697	+	overlapStart	0	PPP1R12B	SRR3929041_DMSO_Rep2_R1_peak_9696	4660
chr1	202679359	202680089	731	57	42.32569	10.51617	202559725	202679551	-	overlapStart	0	SYT2	SRR3929041_DMSO_Rep2_R1_peak_9728	127833
chr1	202682184	202682499	316	22	9.22602	4.1702	202559725	202679551	-	upstream	2632	SYT2	SRR3929041_DMSO_Rep2_R1_peak_9729	127833
chr1	202776129	202776388	260	27	13.04082	5.07677	202780074	202781041	+	upstream	3685	PCAT6	SRR3929041_DMSO_Rep2_R1_peak_9732	100506696
chr1	202776835	202777934	1100	32	17.23335	5.98334	202696532	202777549	-	overlapStart	0	KDM5B	SRR3929041_DMSO_Rep2_R1_peak_9733	10765
chr1	202776835	202777934	1100	32	17.23335	5.98334	202780074	202781041	+	upstream	2139	PCAT6	SRR3929041_DMSO_Rep2_R1_peak_9733	100506696
chr1	202779650	202780787	1138	166	192.79323	30.27931	202696532	202777549	-	upstream	2100	KDM5B	SRR3929041_DMSO_Rep2_R1_peak_9734	10765
chr1	202779650	202780787	1138	166	192.79323	30.27931	202780074	202781041	+	overlapStart	0	PCAT6	SRR3929041_DMSO_Rep2_R1_peak_9734	100506696
chr1	202781490	202781789	300	18	6.49753	3.44495	202696532	202777549	-	upstream	3940	KDM5B	SRR3929041_DMSO_Rep2_R1_peak_9735	10765
chr1	202790552	202790981	430	33	18.11201	6.16465	202794329	202795421	+	upstream	3347	MGAT4EP	SRR3929041_DMSO_Rep2_R1_peak_9736	641515
chr1	202829961	202831244	1284	196	240.97762	35.7187	202830882	202844369	+	overlapStart	0	LOC148709	SRR3929041_DMSO_Rep2_R1_peak_9738	148709
chr1	202857462	202858578	1117	217	275.90561	39.52628	202847410	202858385	-	overlapStart	0	RABIF	SRR3929041_DMSO_Rep2_R1_peak_9739	5877
chr1	202926886	202927995	1110	203	252.51738	36.9879	202909960	202927700	-	overlapStart	0	ADIPOR1	SRR3929041_DMSO_Rep2_R1_peak_9741	51094
chr1	202928437	202928697	261	36	20.82151	6.70859	202909960	202927700	-	upstream	736	ADIPOR1	SRR3929041_DMSO_Rep2_R1_peak_9742	51094
chr1	202936023	202937169	1147	44	28.53305	8.15909	202931001	202936404	-	overlapStart	0	CYB5R1	SRR3929041_DMSO_Rep2_R1_peak_9743	51706
chr1	202938056	202938490	435	70	57.37965	12.87324	202931001	202936404	-	upstream	1651	CYB5R1	SRR3929041_DMSO_Rep2_R1_peak_9744	51706
chr1	202975530	202977038	1509	183	219.83548	33.36163	202976534	202993197	+	overlapStart	0	TMEM183A	SRR3929041_DMSO_Rep2_R1_peak_9745	92703
chr1	202975530	202977038	1509	183	219.83548	33.36163	202955580	202976393	-	overlapStart	0	NA	SRR3929041_DMSO_Rep2_R1_peak_9745	401980
chr1	203060081	203060364	284	26	12.24554	4.89546	203052257	203055166	-	upstream	4914	MYOG	SRR3929041_DMSO_Rep2_R1_peak_9757	4656
chr1	203095444	203095820	377	49	33.66945	9.06566	203096836	203136533	+	upstream	1015	ADORA1	SRR3929041_DMSO_Rep2_R1_peak_9759	134
chr1	203096478	203097755	1278	100	95.79212	18.31264	203096836	203136533	+	overlapStart	0	ADORA1	SRR3929041_DMSO_Rep2_R1_peak_9760	134
chr1	203146672	203146895	224	24	10.70226	4.53283	203136939	203144942	-	upstream	1729	MYBPH	SRR3929041_DMSO_Rep2_R1_peak_9770	4608
chr1	203147106	203147614	509	38	22.68587	7.07122	203136939	203144942	-	upstream	2163	MYBPH	SRR3929041_DMSO_Rep2_R1_peak_9771	4608
chr1	203242152	203242821	670	86	77.30405	15.77425	203181959	203241937	-	upstream	214	CHIT1	SRR3929041_DMSO_Rep2_R1_peak_9781	1118
chr1	203274173	203275239	1067	111	110.91363	20.30708	203274664	203278729	+	overlapStart	0	BTG2	SRR3929041_DMSO_Rep2_R1_peak_9786	7832
chr1	203274173	203275239	1067	111	110.91363	20.30708	203267886	203274453	-	overlapStart	0	LINC01136	SRR3929041_DMSO_Rep2_R1_peak_9786	730227
chr1	203275340	203276033	694	55	40.11451	10.15354	203267886	203274453	-	upstream	886	LINC01136	SRR3929041_DMSO_Rep2_R1_peak_9787	730227
chr1	203323359	203323859	501	40	24.59394	7.43384	203309752	203320289	-	upstream	3069	FMOD	SRR3929041_DMSO_Rep2_R1_peak_9797	2331
chr1	203595630	203596440	811	156	177.23149	28.46618	203595915	203713209	+	overlapStart	0	ATP2B4	SRR3929041_DMSO_Rep2_R1_peak_9838	493
chr1	203764419	203765703	1285	226	291.14822	41.1581	203764751	203823256	+	overlapStart	0	ZC3H11A	SRR3929041_DMSO_Rep2_R1_peak_9852	9877
chr1	203764419	203765703	1285	226	291.14822	41.1581	203766651	203769590	+	upstream	947	ZBED6	SRR3929041_DMSO_Rep2_R1_peak_9852	100381270
chr1	203827118	203827487	370	45	29.54212	8.34041	203830727	203840280	+	upstream	3239	SNRPE	SRR3929041_DMSO_Rep2_R1_peak_9855	6635
chr1	203830100	203831174	1075	348	511.01706	63.27832	203830727	203840280	+	overlapStart	0	SNRPE	SRR3929041_DMSO_Rep2_R1_peak_9856	6635
chr1	204041972	204043228	1257	131	139.57564	23.93335	204042246	204096871	+	overlapStart	0	SOX13	SRR3929041_DMSO_Rep2_R1_peak_9866	9580
chr1	204120435	204121884	1450	89	81.18887	16.31819	204100190	204121307	-	overlapStart	0	ETNK2	SRR3929041_DMSO_Rep2_R1_peak_9875	55224
chr1	204164772	204165896	1125	116	117.94428	21.21365	204159469	204165619	-	overlapStart	0	KISS1	SRR3929041_DMSO_Rep2_R1_peak_9878	3814
chr1	204167303	204168461	1159	89	81.18887	16.31819	204159469	204165619	-	upstream	1683	KISS1	SRR3929041_DMSO_Rep2_R1_peak_9879	3814
chr1	204328503	204329467	965	105	102.60458	19.2192	204187979	204329057	-	overlapStart	0	PLEKHA6	SRR3929041_DMSO_Rep2_R1_peak_9901	22874
chr1	204330359	204330692	334	40	24.59394	7.43384	204187979	204329057	-	upstream	1301	PLEKHA6	SRR3929041_DMSO_Rep2_R1_peak_9902	22874
chr1	204332350	204333122	773	85	76.01894	15.59294	204187979	204329057	-	upstream	3292	PLEKHA6	SRR3929041_DMSO_Rep2_R1_peak_9903	22874
chr1	204379579	204381436	1858	158	180.32234	28.8288	204372492	204380944	-	overlapStart	0	PPP1R15B	SRR3929041_DMSO_Rep2_R1_peak_9907	84919
chr1	204462719	204464354	1636	212	267.50662	38.61972	204391758	204463852	-	overlapStart	0	PIK3C2B	SRR3929041_DMSO_Rep2_R1_peak_9920	5287
chr1	204485048	204486196	1149	263	355.37543	47.86669	204485507	204677661	+	overlapStart	0	MDM4	SRR3929041_DMSO_Rep2_R1_peak_9923	4194
chr1	205090847	205091769	923	200	247.55882	36.44396	205055270	205091150	-	overlapStart	0	RBBP5	SRR3929041_DMSO_Rep2_R1_peak_9932	5929
chr1	205179848	205181161	1314	272	371.35114	49.49851	205111631	205180727	-	overlapStart	0	DSTYK	SRR3929041_DMSO_Rep2_R1_peak_9940	25778
chr1	205195565	205197874	2310	203	252.51738	36.9879	205197038	205242471	+	overlapStart	0	TMCC2	SRR3929041_DMSO_Rep2_R1_peak_9941	9911
chr1	205290126	205291260	1135	196	240.97762	35.7187	205271191	205290883	-	overlapStart	0	NUAK2	SRR3929041_DMSO_Rep2_R1_peak_9960	81788
chr1	205294498	205294897	400	67	53.80727	12.3293	205271191	205290883	-	upstream	3614	NUAK2	SRR3929041_DMSO_Rep2_R1_peak_9961	81788
chr1	205325857	205326245	389	41	25.5637	7.61516	205305193	205326218	-	overlapStart	0	KLHDC8A	SRR3929041_DMSO_Rep2_R1_peak_9968	55220
chr1	205338796	205339079	284	37	21.74809	6.8899	205342380	205356568	+	upstream	3300	LEMD1-AS1	SRR3929041_DMSO_Rep2_R1_peak_9970	284576
chr1	205341004	205341907	904	225	289.44687	40.97679	205342380	205356568	+	upstream	472	LEMD1-AS1	SRR3929041_DMSO_Rep2_R1_peak_9971	284576
chr1	205417786	205418172	387	22	9.22602	4.1702	205417430	205417526	-	upstream	259	MIR135B	SRR3929041_DMSO_Rep2_R1_peak_9980	442891
chr1	205418262	205418648	387	18	6.49753	3.44495	205417430	205417526	-	upstream	735	MIR135B	SRR3929041_DMSO_Rep2_R1_peak_9981	442891
chr1	205418717	205419836	1120	68	54.99185	12.51061	205417430	205417526	-	upstream	1190	MIR135B	SRR3929041_DMSO_Rep2_R1_peak_9982	442891
chr1	205469383	205469604	222	18	6.49753	3.44495	205473684	205501921	+	upstream	4079	CDK18	SRR3929041_DMSO_Rep2_R1_peak_9994	5129
chr1	205473343	205474238	896	108	106.74127	19.76314	205473684	205501921	+	overlapStart	0	CDK18	SRR3929041_DMSO_Rep2_R1_peak_9995	5129
chr1	205537870	205538412	543	27	13.04082	5.07677	205538112	205572046	+	overlapStart	0	MFSD4A	SRR3929041_DMSO_Rep2_R1_peak_10008	148808
chr1	205648831	205650110	1280	71	58.5827	13.05455	205566695	205649630	-	overlapStart	0	ELK4	SRR3929041_DMSO_Rep2_R1_peak_10024	2005
chr1	205648831	205650110	1280	71	58.5827	13.05455	205592804	205649630	-	overlapStart	0	SLC45A3	SRR3929041_DMSO_Rep2_R1_peak_10024	85414
chr1	205719191	205719884	694	160	183.42407	29.19143	205681947	205719372	-	overlapStart	0	NUCKS1	SRR3929041_DMSO_Rep2_R1_peak_10030	64710
chr1	205744008	205745087	1080	112	112.31217	20.48839	205737114	205744610	-	overlapStart	0	RAB29	SRR3929041_DMSO_Rep2_R1_peak_10034	8934
chr1	205781266	205782979	1714	188	227.92145	34.2682	205758221	205782161	-	overlapStart	0	SLC41A1	SRR3929041_DMSO_Rep2_R1_peak_10037	254428
chr1	206137909	206138429	521	337	490.31641	61.28387	206138911	206155074	+	upstream	481	FAM72A	SRR3929041_DMSO_Rep2_R1_peak_10052	729533
chr1	206223567	206224162	596	42	26.54363	7.79647	206224283	206231482	+	upstream	120	AVPR1B	SRR3929041_DMSO_Rep2_R1_peak_10054	553
chr1	206643195	206644845	1651	149	166.50133	27.19698	206643586	206670223	+	overlapStart	0	IKBKE	SRR3929041_DMSO_Rep2_R1_peak_10069	9641
chr1	206676967	206677984	1018	248	329.04715	45.14699	206680879	206762616	+	upstream	2894	RASSF5	SRR3929041_DMSO_Rep2_R1_peak_10076	83593
chr1	206678119	206678318	200	20	7.8223	3.80758	206680879	206762616	+	upstream	2560	RASSF5	SRR3929041_DMSO_Rep2_R1_peak_10077	83593
chr1	206679470	206679724	255	25	11.46583	4.71414	206680879	206762616	+	upstream	1154	RASSF5	SRR3929041_DMSO_Rep2_R1_peak_10078	83593
chr1	206680460	206681134	675	39	23.63457	7.25253	206680879	206762616	+	overlapStart	0	RASSF5	SRR3929041_DMSO_Rep2_R1_peak_10079	83593
chr1	206785398	206786225	828	203	252.51738	36.9879	206764974	206785904	-	overlapStart	0	EIF2D	SRR3929041_DMSO_Rep2_R1_peak_10091	1939
chr1	206804388	206804825	438	69	56.18268	12.69193	206808881	206857760	+	upstream	4055	DYRK3	SRR3929041_DMSO_Rep2_R1_peak_10092	8444
chr1	206807013	206808057	1045	49	33.66945	9.06566	206808881	206857760	+	upstream	823	DYRK3	SRR3929041_DMSO_Rep2_R1_peak_10093	8444
chr1	206808536	206809611	1076	188	227.92145	34.2682	206808881	206857760	+	overlapStart	0	DYRK3	SRR3929041_DMSO_Rep2_R1_peak_10094	8444
chr1	206857834	206858438	605	44	28.53305	8.15909	206858365	206907630	+	overlapStart	0	MAPKAPK2	SRR3929041_DMSO_Rep2_R1_peak_10097	9261
chr1	207065894	207066399	506	45	29.54212	8.34041	207070788	207077484	+	upstream	4388	IL24	SRR3929041_DMSO_Rep2_R1_peak_10132	11009
chr1	207066762	207067068	307	27	13.04082	5.07677	207070788	207077484	+	upstream	3719	IL24	SRR3929041_DMSO_Rep2_R1_peak_10133	11009
chr1	207069080	207070011	932	75	63.45385	13.77981	207070788	207077484	+	upstream	776	IL24	SRR3929041_DMSO_Rep2_R1_peak_10134	11009
chr1	207206118	207206377	260	31	16.36753	5.80202	207207761	207254368	+	upstream	1383	PFKFB2	SRR3929041_DMSO_Rep2_R1_peak_10153	5208
chr1	207206118	207206377	260	31	16.36753	5.80202	207191866	207206101	-	upstream	16	C1orf116	SRR3929041_DMSO_Rep2_R1_peak_10153	79098
chr1	207208406	207208634	229	19	7.1496	3.62626	207191866	207206101	-	upstream	2304	C1orf116	SRR3929041_DMSO_Rep2_R1_peak_10154	79098
chr1	207226075	207227097	1023	225	289.44687	40.97679	207217194	207226325	-	overlapStart	0	YOD1	SRR3929041_DMSO_Rep2_R1_peak_10158	55432
chr1	207257751	207258439	689	99	94.4423	18.13132	207262212	207273337	+	upstream	3772	C4BPB	SRR3929041_DMSO_Rep2_R1_peak_10160	725
chr1	207261380	207262347	968	141	154.41185	25.74648	207262212	207273337	+	overlapStart	0	C4BPB	SRR3929041_DMSO_Rep2_R1_peak_10161	725
chr1	207490060	207490259	200	21	8.51472	3.98889	207494817	207534311	+	upstream	4557	CD55	SRR3929041_DMSO_Rep2_R1_peak_10187	1604
chr1	207494203	207496040	1838	220	280.9689	40.07022	207494817	207534311	+	overlapStart	0	CD55	SRR3929041_DMSO_Rep2_R1_peak_10188	1604
chr1	207627310	207628342	1033	44	28.53305	8.15909	207627645	207663240	+	overlapStart	0	CR2	SRR3929041_DMSO_Rep2_R1_peak_10196	1380
chr1	207669346	207669950	605	33	18.11201	6.16465	207669473	207815110	+	overlapStart	0	CR1	SRR3929041_DMSO_Rep2_R1_peak_10199	1378
chr1	207818101	207818749	649	142	155.91258	25.92779	207818458	207898053	+	overlapStart	0	CR1L	SRR3929041_DMSO_Rep2_R1_peak_10207	1379
chr1	207924998	207926264	1267	191	232.80063	34.81214	207925383	207968861	+	overlapStart	0	CD46	SRR3929041_DMSO_Rep2_R1_peak_10216	4179
chr1	207979139	207979511	373	29	14.67601	5.4394	207975197	207975868	-	upstream	3270	MIR29C	SRR3929041_DMSO_Rep2_R1_peak_10221	407026
chr1	208084212	208084717	506	48	32.62433	8.88435	208059883	208084683	-	overlapStart	0	CD34	SRR3929041_DMSO_Rep2_R1_peak_10234	947
chr1	208416400	208418052	1653	64	50.29182	11.78536	208195588	208417665	-	overlapStart	0	PLXNA2	SRR3929041_DMSO_Rep2_R1_peak_10290	5362
chr1	208418424	208418976	553	128	135.18758	23.38941	208195588	208417665	-	upstream	758	PLXNA2	SRR3929041_DMSO_Rep2_R1_peak_10291	5362
chr1	209753985	209754216	232	23	9.95544	4.35152	209757045	209787284	+	upstream	2828	CAMK1G	SRR3929041_DMSO_Rep2_R1_peak_10339	57172
chr1	209756800	209757181	382	66	52.62899	12.14799	209757045	209787284	+	overlapStart	0	CAMK1G	SRR3929041_DMSO_Rep2_R1_peak_10340	57172
chr1	209798436	209798929	494	45	29.54212	8.34041	209796789	209796855	-	upstream	1580	MIR4260	SRR3929041_DMSO_Rep2_R1_peak_10345	100422894
chr1	209800756	209801392	637	76	64.686	13.96112	209796789	209796855	-	upstream	3900	MIR4260	SRR3929041_DMSO_Rep2_R1_peak_10346	100422894
chr1	209826097	209826863	767	37	21.74809	6.8899	209788218	209825820	-	upstream	276	LAMB3	SRR3929041_DMSO_Rep2_R1_peak_10350	3914
chr1	209848389	209849523	1135	68	54.99185	12.51061	209848670	209849735	+	overlapStart	0	G0S2	SRR3929041_DMSO_Rep2_R1_peak_10353	50486
chr1	209957501	209958304	804	234	304.82724	42.60861	209955662	209957890	-	overlapStart	0	C1orf74	SRR3929041_DMSO_Rep2_R1_peak_10362	148304
chr1	209981258	209982096	839	319	456.78009	58.02023	209958968	209979520	-	upstream	1737	IRF6	SRR3929041_DMSO_Rep2_R1_peak_10365	3664
chr1	209996471	209997311	841	54	39.02035	9.97223	210001312	210030910	+	upstream	4000	DIEXF	SRR3929041_DMSO_Rep2_R1_peak_10366	27042
chr1	210000961	210001711	751	74	62.22738	13.59849	210001312	210030910	+	overlapStart	0	DIEXF	SRR3929041_DMSO_Rep2_R1_peak_10367	27042
chr1	210110959	210112114	1156	113	113.71455	20.66971	210111519	210337633	+	overlapStart	0	SYT14	SRR3929041_DMSO_Rep2_R1_peak_10381	255928
chr1	210405453	210407931	2479	78	67.16702	14.32374	210406195	210416440	+	overlapStart	0	SERTAD4	SRR3929041_DMSO_Rep2_R1_peak_10391	56256
chr1	210405453	210407931	2479	78	67.16702	14.32374	210404804	210407466	-	overlapStart	0	SERTAD4-AS1	SRR3929041_DMSO_Rep2_R1_peak_10391	574036
chr1	210409499	210411020	1522	147	163.46124	26.83436	210404804	210407466	-	upstream	2032	SERTAD4-AS1	SRR3929041_DMSO_Rep2_R1_peak_10392	574036
chr1	210501526	210501730	205	18	6.49753	3.44495	210501596	210849638	+	overlapStart	0	HHAT	SRR3929041_DMSO_Rep2_R1_peak_10406	55733
chr1	211306654	211307910	1257	405	620.59412	73.61317	210851657	211307457	-	overlapStart	0	KCNH1	SRR3929041_DMSO_Rep2_R1_peak_10463	3756
chr1	211308621	211309063	443	87	78.5941	15.95556	210851657	211307457	-	upstream	1163	KCNH1	SRR3929041_DMSO_Rep2_R1_peak_10464	3756
chr1	211431600	211434521	2922	116	117.94428	21.21365	211432708	211489725	+	overlapStart	0	RCOR3	SRR3929041_DMSO_Rep2_R1_peak_10470	55758
chr1	211496708	211497189	482	63	49.1331	11.60405	211499957	211548286	+	upstream	2767	TRAF5	SRR3929041_DMSO_Rep2_R1_peak_10471	7188
chr1	211499709	211501189	1481	53	37.93398	9.79091	211499957	211548286	+	overlapStart	0	TRAF5	SRR3929041_DMSO_Rep2_R1_peak_10472	7188
chr1	211552189	211552561	373	58	43.44245	10.69748	211556097	211605877	+	upstream	3535	LINC00467	SRR3929041_DMSO_Rep2_R1_peak_10478	84791
chr1	211555801	211556797	997	156	177.23149	28.46618	211556097	211605877	+	overlapStart	0	LINC00467	SRR3929041_DMSO_Rep2_R1_peak_10479	84791
chr1	211750655	211753314	2660	178	211.80835	32.45507	211748381	211752099	-	overlapStart	0	SLC30A1	SRR3929041_DMSO_Rep2_R1_peak_10488	7779
chr1	211848635	211849375	741	229	296.26373	41.70204	211831599	211848972	-	overlapStart	0	NEK2	SRR3929041_DMSO_Rep2_R1_peak_10505	4751
chr1	212003418	212004554	1137	87	78.5941	15.95556	211916799	212004114	-	overlapStart	0	LPGAT1	SRR3929041_DMSO_Rep2_R1_peak_10515	9926
chr1	212203781	212204999	1219	131	139.57564	23.93335	212208919	212278187	+	upstream	3919	DTL	SRR3929041_DMSO_Rep2_R1_peak_10523	51514
chr1	212208033	212209357	1325	230	297.97269	41.88335	212208919	212278187	+	overlapStart	0	DTL	SRR3929041_DMSO_Rep2_R1_peak_10524	51514
chr1	212208033	212209357	1325	230	297.97269	41.88335	212113741	212209002	-	overlapStart	0	INTS7	SRR3929041_DMSO_Rep2_R1_peak_10524	25896
chr1	212454845	212455324	480	48	32.62433	8.88435	212458879	212535205	+	upstream	3554	PPP2R5A	SRR3929041_DMSO_Rep2_R1_peak_10542	5525
chr1	212457846	212459898	2053	322	462.33966	58.56417	212458879	212535205	+	overlapStart	0	PPP2R5A	SRR3929041_DMSO_Rep2_R1_peak_10543	5525
[truncated: 21,342 more rows]

## Sheet: Plot
Promoters	68.02 %
immediateDownstream	2.3 %
fiveUTRs	0.45 %
threeUTRs	0.91 %
Exons	1.67 %
Introns	6.97 %
Intergenic.Region	19.68 %

## Sheet: GO
GO ID	GO Term	GO Type	P value	adj. P value
GO:0007389	pattern specification process	BP	0.000337	0.0097
GO:0009205	purine ribonucleoside triphosphate metabolic process	BP	1.25e-05	0.0006
GO:0034645	cellular macromolecule biosynthetic process	BP	1.65e-14	5.37e-12
GO:0034644	cellular response to UV	BP	0.000246	0.00751
GO:0010557	positive regulation of macromolecule biosynthetic process	BP	2.2e-08	2.13e-06
GO:0001841	neural tube formation	BP	4.35e-06	0.000235
GO:0010556	regulation of macromolecule biosynthetic process	BP	1.01e-07	8.23e-06
GO:0001843	neural tube closure	BP	3.74e-06	0.000208
GO:0033554	cellular response to stress	BP	6.06e-22	6.05e-19
GO:0017076	purine nucleotide binding	MF	1.08e-11	3.3e-09
GO:0030163	protein catabolic process	BP	1.01e-10	1.73e-08
GO:0033674	positive regulation of kinase activity	BP	0.000169	0.00543
GO:0034641	cellular nitrogen compound metabolic process	BP	3.78e-18	2.36e-15
GO:0071822	protein complex subunit organization	BP	4.13e-11	7.28e-09
GO:0043009	chordate embryonic development	BP	1.01e-07	8.23e-06
GO:0071826	ribonucleoprotein complex subunit organization	BP	9.15e-09	9.66e-07
GO:1905037	autophagosome organization	BP	0.000118	0.00407
GO:0043241	protein complex disassembly	BP	1.18e-06	7.25e-05
GO:0044451	nucleoplasm part	CC	4.79e-21	5.18e-19
GO:0042273	ribosomal large subunit biogenesis	BP	5.51e-06	0.000285
GO:0042274	ribosomal small subunit biogenesis	BP	1.97e-05	0.000871
GO:0045786	negative regulation of cell cycle	BP	3.61e-11	6.69e-09
GO:0044452	nucleolar part	CC	2.81e-08	1.08e-06
GO:0044455	mitochondrial membrane part	CC	1.17e-06	3.52e-05
GO:0046872	metal ion binding	MF	9.22e-05	0.00504
GO:0044454	nuclear chromosome part	CC	0.000261	0.00471
GO:0044212	transcription regulatory region DNA binding	MF	8.19e-07	7.6e-05
GO:0031248	protein acetyltransferase complex	CC	1.54e-06	4.36e-05
GO:0031124	mRNA 3'-end processing	BP	1.04e-05	0.000516
GO:1901800	positive regulation of proteasomal protein catabolic process	BP	1.83e-05	0.000824
GO:0035601	protein deacylation	BP	4.79e-06	0.000254
GO:0035966	response to topologically incorrect protein	BP	6.49e-06	0.000331
GO:0035967	cellular response to topologically incorrect protein	BP	0.000139	0.00467
GO:0018393	internal peptidyl-lysine acetylation	BP	0.000247	0.00753
GO:0010564	regulation of cell cycle process	BP	9.15e-08	7.58e-06
GO:0030030	cell projection organization	BP	3.54e-07	2.49e-05
GO:0018394	peptidyl-lysine acetylation	BP	0.000104	0.00369
GO:0019362	pyridine nucleotide metabolic process	BP	0.000241	0.0074
GO:0001736	establishment of planar polarity	BP	1.61e-06	9.6e-05
GO:0070972	protein localization to endoplasmic reticulum	BP	3.9e-08	3.73e-06
GO:0030031	cell projection assembly	BP	1.18e-05	0.000566
GO:0031123	RNA 3'-end processing	BP	1.37e-07	1.08e-05
GO:0001738	morphogenesis of a polarized epithelium	BP	3.08e-07	2.23e-05
GO:0032210	regulation of telomere maintenance via telomerase	BP	0.000163	0.00532
GO:0019003	GDP binding	MF	1.79e-05	0.00119
GO:0070727	cellular macromolecule localization	BP	4.67e-27	1.17e-23
GO:0007032	endosome organization	BP	0.000168	0.00543
GO:0009451	RNA modification	BP	2.54e-07	1.88e-05
GO:0007030	Golgi organization	BP	4.92e-09	5.9e-07
GO:0022411	cellular component disassembly	BP	6.91e-09	7.78e-07
GO:0043130	ubiquitin binding	MF	3.25e-06	0.000262
GO:0007033	vacuole organization	BP	1.21e-06	7.38e-05
GO:0007034	vacuolar transport	BP	0.000307	0.00902
GO:0007006	mitochondrial membrane organization	BP	4.16e-07	2.91e-05
GO:0032204	regulation of telomere maintenance	BP	0.000114	0.00397
GO:0032446	protein modification by small protein conjugation	BP	7.73e-15	2.63e-12
GO:0034504	protein localization to nucleus	BP	5.38e-05	0.0021
GO:0007007	inner mitochondrial membrane organization	BP	4.41e-05	0.00179
GO:0006399	tRNA metabolic process	BP	1.56e-10	2.63e-08
GO:0007004	telomere maintenance via telomerase	BP	0.000233	0.00722
GO:0007005	mitochondrion organization	BP	6.29e-17	3.49e-14
GO:0034622	cellular macromolecular complex assembly	BP	8.21e-09	8.92e-07
GO:0001701	in utero embryonic development	BP	6.96e-05	0.00262
GO:1990204	oxidoreductase complex	CC	0.000191	0.00373
GO:0032200	telomere organization	BP	1.97e-05	0.000871
GO:0034620	cellular response to unfolded protein	BP	4.8e-05	0.00192
GO:0044237	cellular metabolic process	BP	4.61e-05	0.00186
GO:0022406	membrane docking	BP	8.45e-09	9.11e-07
GO:0042059	negative regulation of epidermal growth factor receptor signaling pathway	BP	0.000169	0.00543
GO:0000976	transcription regulatory region sequence-specific DNA binding	MF	4.39e-05	0.00254
GO:0022402	cell cycle process	BP	3.69e-14	1.13e-11
GO:0000975	regulatory region DNA binding	MF	6.85e-07	6.5e-05
GO:0000731	DNA synthesis involved in DNA repair	BP	0.000246	0.00751
GO:0006270	DNA replication initiation	BP	0.000271	0.00809
GO:0043021	ribonucleoprotein complex binding	MF	8.73e-06	0.000643
GO:0006397	mRNA processing	BP	4.34e-11	7.57e-09
GO:0008213	protein alkylation	BP	0.000237	0.0073
GO:0009301	snRNA transcription	BP	3.27e-07	2.32e-05
GO:0042176	regulation of protein catabolic process	BP	3.77e-11	6.89e-09
GO:0006396	RNA processing	BP	6.75e-31	5.06e-27
GO:0007017	microtubule-based process	BP	5.35e-12	1.08e-09
GO:1902911	protein kinase complex	CC	0.000492	0.00823
GO:0007018	microtubule-based movement	BP	3.44e-05	0.00144
GO:0032436	positive regulation of proteasomal ubiquitin-dependent protein catabolic process	BP	1.63e-05	0.000746
GO:0034613	cellular protein localization	BP	1.58e-26	3.39e-23
GO:0034976	response to endoplasmic reticulum stress	BP	3.29e-09	4.08e-07
GO:0006289	nucleotide-excision repair	BP	5.06e-06	0.000267
GO:0008589	regulation of smoothened signaling pathway	BP	0.000156	0.00519
GO:0008104	protein localization	BP	4.05e-16	2.02e-13
GO:0032434	regulation of proteasomal ubiquitin-dependent protein catabolic process	BP	6.11e-06	0.000314
GO:0060828	regulation of canonical Wnt signaling pathway	BP	0.000262	0.00792
GO:0032555	purine ribonucleotide binding	MF	2.9e-11	7.75e-09
GO:0061912	selective autophagy	BP	0.000214	0.00668
GO:0016070	RNA metabolic process	BP	1.78e-25	2.66e-22
GO:0032559	adenyl ribonucleotide binding	MF	9.82e-11	1.9e-08
GO:0016071	mRNA metabolic process	BP	7.52e-15	2.62e-12
GO:0030490	maturation of SSU-rRNA	BP	2.53e-05	0.00108
GO:0016072	rRNA metabolic process	BP	3.83e-15	1.44e-12
GO:0016073	snRNA metabolic process	BP	6.68e-08	5.82e-06
GO:0018130	heterocycle biosynthetic process	BP	2.54e-15	1.06e-12
GO:0016197	endosomal transport	BP	1.15e-09	1.6e-07
GO:0061919	process utilizing autophagic mechanism	BP	6.46e-13	1.56e-10
GO:0032553	ribonucleotide binding	MF	1.87e-11	5.33e-09
GO:0030496	midbody	CC	1.53e-05	0.000391
GO:0031461	cullin-RING ubiquitin ligase complex	CC	0.000603	0.00991
GO:0001838	embryonic epithelial tube formation	BP	6.74e-05	0.00256
GO:0071840	cellular component organization or biogenesis	BP	2.42e-19	1.91e-16
GO:0044248	cellular catabolic process	BP	1.27e-09	1.73e-07
GO:0000989	transcription factor activity, transcription factor binding	MF	1.36e-10	2.52e-08
GO:0044249	cellular biosynthetic process	BP	1.01e-09	1.44e-07
GO:0000988	transcription factor activity, protein binding	MF	4.15e-11	9.83e-09
GO:0070507	regulation of microtubule cytoskeleton organization	BP	0.000161	0.00528
GO:0048729	tissue morphogenesis	BP	4.49e-06	0.000241
GO:0006283	transcription-coupled nucleotide-excision repair	BP	6.93e-05	0.00261
GO:0043393	regulation of protein binding	BP	0.0003	0.00881
GO:0006284	base-excision repair	BP	0.000271	0.00809
GO:0007010	cytoskeleton organization	BP	3.3e-05	0.00139
GO:0009792	embryo development ending in birth or egg hatching	BP	5.77e-08	5.21e-06
GO:0000982	transcription factor activity, RNA polymerase II core promoter proximal region sequence-specific binding	MF	2.11e-05	0.00137
GO:0006281	DNA repair	BP	1.73e-17	9.96e-15
GO:0006282	regulation of DNA repair	BP	2.1e-05	0.000914
GO:0009790	embryo development	BP	4.86e-08	4.52e-06
GO:0045333	cellular respiration	BP	1.74e-09	2.31e-07
GO:0051186	cofactor metabolic process	BP	0.00023	0.00716
GO:0036503	ERAD pathway	BP	8.16e-05	0.00303
GO:0003700	DNA binding transcription factor activity	MF	1.84e-06	0.000154
GO:0003824	catalytic activity	MF	0.000188	0.00966
GO:0090304	nucleic acid metabolic process	BP	2.24e-30	1.12e-26
GO:0032386	regulation of intracellular transport	BP	5.11e-06	0.000269
GO:0071900	regulation of protein serine/threonine kinase activity	BP	3.18e-05	0.00135
GO:1903050	regulation of proteolysis involved in cellular protein catabolic process	BP	6.24e-10	9.45e-08
GO:0043565	sequence-specific DNA binding	MF	2.68e-05	0.00166
GO:0070936	protein K48-linked ubiquitination	BP	0.000315	0.00919
GO:0000315	organellar large ribosomal subunit	CC	3.25e-05	0.000776
GO:0043209	myelin sheath	CC	0.000427	0.00722
GO:0006091	generation of precursor metabolites and energy	BP	1.05e-07	8.44e-06
GO:1903052	positive regulation of proteolysis involved in cellular protein catabolic process	BP	4.36e-07	3.03e-05
GO:0000313	organellar ribosome	CC	1.32e-06	3.86e-05
GO:0008033	tRNA processing	BP	1.73e-09	2.31e-07
GO:1905114	cell surface receptor signaling pathway involved in cell-cell signaling	BP	1.3e-05	0.000617
GO:0007062	sister chromatid cohesion	BP	7.99e-07	5.1e-05
GO:0044770	cell cycle phase transition	BP	1.02e-07	8.23e-06
GO:1905475	regulation of protein localization to membrane	BP	0.000161	0.00528
GO:0009126	purine nucleoside monophosphate metabolic process	BP	1.87e-06	0.000109
GO:0044772	mitotic cell cycle phase transition	BP	1.03e-09	1.45e-07
GO:0045862	positive regulation of proteolysis	BP	1.85e-05	0.000829
GO:0009124	nucleoside monophosphate biosynthetic process	BP	0.000327	0.00945
GO:0044774	mitotic DNA integrity checkpoint	BP	2.01e-07	1.52e-05
GO:0009123	nucleoside monophosphate metabolic process	BP	2.85e-07	2.08e-05
GO:0044773	mitotic DNA damage checkpoint	BP	8.79e-07	5.58e-05
GO:0032259	methylation	BP	0.000289	0.00856
GO:0097193	intrinsic apoptotic signaling pathway	BP	7.65e-08	6.48e-06
GO:0051196	regulation of coenzyme metabolic process	BP	0.000242	0.00742
GO:0001650	fibrillar center	CC	1.16e-05	0.000305
GO:0051193	regulation of cofactor metabolic process	BP	0.000242	0.00742
GO:0018193	peptidyl-amino acid modification	BP	5.33e-07	3.6e-05
GO:0015934	large ribosomal subunit	CC	9.1e-08	3.29e-06
GO:0033108	mitochondrial respiratory chain complex assembly	BP	6.68e-08	5.82e-06
GO:1990234	transferase complex	CC	2.7e-19	2.76e-17
GO:0001655	urogenital system development	BP	0.000203	0.00638
GO:0003712	transcription cofactor activity	MF	1.44e-10	2.56e-08
GO:0015931	nucleobase-containing compound transport	BP	0.000168	0.00543
GO:0030071	regulation of mitotic metaphase/anaphase transition	BP	0.000134	0.00454
GO:0003713	transcription coactivator activity	MF	1.97e-08	2.8e-06
GO:0044424	intracellular part	CC	0.000186	0.00368
GO:0000209	protein polyubiquitination	BP	4.44e-07	3.05e-05
GO:0044786	cell cycle DNA replication	BP	5.33e-05	0.00208
GO:0070925	organelle assembly	BP	3.74e-10	5.9e-08
GO:0044428	nuclear part	CC	7.08e-58	4.35e-55
GO:0044427	chromosomal part	CC	5.53e-13	3.39e-11
GO:0044429	mitochondrial part	CC	4.94e-18	4.79e-16
GO:0044783	G1 DNA damage checkpoint	BP	8.5e-05	0.00312
GO:0097190	apoptotic signaling pathway	BP	1.18e-06	7.28e-05
GO:0044782	cilium organization	BP	1.68e-06	9.98e-05
GO:0008168	methyltransferase activity	MF	3.2e-05	0.0019
GO:0044422	organelle part	CC	3.41e-26	6.29e-24
GO:0035639	purine ribonucleoside triphosphate binding	MF	8.38e-12	2.75e-09
GO:0007049	cell cycle	BP	3.07e-20	2.71e-17
GO:0034660	ncRNA metabolic process	BP	1.3e-27	3.91e-24
GO:0031397	negative regulation of protein ubiquitination	BP	1.16e-05	0.000561
GO:0031398	positive regulation of protein ubiquitination	BP	1.34e-05	0.00063
GO:0031396	regulation of protein ubiquitination	BP	6.55e-07	4.31e-05
GO:0043467	regulation of generation of precursor metabolites and energy	BP	1.1e-06	6.8e-05
GO:0043227	membrane-bounded organelle	CC	4.23e-05	0.000999
GO:0000779	condensed chromosome, centromeric region	CC	4.06e-07	1.29e-05
GO:0043229	intracellular organelle	CC	2.53e-10	1.26e-08
GO:0000777	condensed chromosome kinetochore	CC	1.09e-06	3.35e-05
GO:0043228	non-membrane-bounded organelle	CC	1.67e-15	1.34e-13
GO:0000776	kinetochore	CC	1.99e-09	8.54e-08
GO:0000775	chromosome, centromeric region	CC	1.72e-09	7.53e-08
GO:0007164	establishment of tissue polarity	BP	1.61e-06	9.6e-05
GO:0042254	ribosome biogenesis	BP	1.98e-15	8.49e-13
GO:0008134	transcription factor binding	MF	3.88e-14	2.07e-11
GO:0051098	regulation of binding	BP	2.18e-07	1.64e-05
GO:0030178	negative regulation of Wnt signaling pathway	BP	8.72e-05	0.00319
GO:0051099	positive regulation of binding	BP	1.44e-05	0.000674
GO:0007059	chromosome segregation	BP	1.8e-06	0.000106
GO:0034655	nucleobase-containing compound catabolic process	BP	5.13e-06	0.000269
GO:0010467	gene expression	BP	4.44e-09	5.37e-07
GO:0099111	microtubule-based transport	BP	3.96e-08	3.74e-06
GO:0099118	microtubule-based protein transport	BP	1.99e-05	0.000875
GO:0031023	microtubule organizing center organization	BP	8.59e-05	0.00315
GO:0034654	nucleobase-containing compound biosynthetic process	BP	3.81e-15	1.44e-12
GO:0030055	cell-substrate junction	CC	7.28e-08	2.68e-06
GO:0044446	intracellular organelle part	CC	5.49e-31	1.44e-28
GO:0065003	macromolecular complex assembly	BP	7.04e-09	7.87e-07
GO:0000428	DNA-directed RNA polymerase complex	CC	0.000117	0.00251
GO:0007050	cell cycle arrest	BP	4.71e-08	4.42e-06
GO:0008380	RNA splicing	BP	3.97e-13	1.04e-10
GO:0000422	autophagy of mitochondrion	BP	5.52e-05	0.00214
GO:0043470	regulation of carbohydrate catabolic process	BP	0.000168	0.00543
GO:0000785	chromatin	CC	2.67e-06	7.44e-05
GO:0008022	protein C-terminus binding	MF	5.82e-05	0.00327
GO:0045892	negative regulation of transcription, DNA-templated	BP	2.64e-07	1.95e-05
GO:0043232	intracellular non-membrane-bounded organelle	CC	1.67e-15	1.34e-13
GO:0043231	intracellular membrane-bounded organelle	CC	9.23e-25	1.21e-22
GO:0045893	positive regulation of transcription, DNA-templated	BP	6.76e-09	7.68e-07
GO:0043234	protein complex	CC	6.78e-12	3.78e-10
GO:0044444	cytoplasmic part	CC	5.2e-09	2.18e-07
GO:0043233	organelle lumen	CC	3.41e-52	1.05e-49
GO:0005801	cis-Golgi network	CC	1.97e-05	0.000491
GO:0005924	cell-substrate adherens junction	CC	2.94e-08	1.11e-06
GO:0005925	focal adhesion	CC	1.96e-08	7.86e-07
GO:0072524	pyridine-containing compound metabolic process	BP	0.000271	0.00809
GO:0033036	macromolecule localization	BP	1.32e-11	2.53e-09
GO:0072401	signal transduction involved in DNA integrity checkpoint	BP	4.66e-05	0.00187
GO:0071427	mRNA-containing ribonucleoprotein complex export from nucleus	BP	0.000168	0.00543
GO:0071426	ribonucleoprotein complex export from nucleus	BP	6.22e-06	0.000318
GO:0009161	ribonucleoside monophosphate metabolic process	BP	9.53e-07	5.98e-05
GO:0032182	ubiquitin-like protein binding	MF	1.18e-05	0.00084
GO:0031090	organelle membrane	CC	1.79e-07	5.89e-06
GO:1901991	negative regulation of mitotic cell cycle phase transition	BP	4.43e-07	3.05e-05
GO:1901990	regulation of mitotic cell cycle phase transition	BP	8e-09	8.81e-07
GO:0009167	purine ribonucleoside monophosphate metabolic process	BP	2.13e-06	0.000124
GO:0061630	ubiquitin protein ligase activity	MF	2.1e-05	0.00137
GO:0019080	viral gene expression	BP	8.35e-10	1.22e-07
GO:0045271	respiratory chain complex I	CC	0.000209	0.00388
GO:0004842	ubiquitin-protein transferase activity	MF	7.11e-08	8.44e-06
GO:1903829	positive regulation of cellular protein localization	BP	1.56e-06	9.37e-05
GO:0019083	viral transcription	BP	2.93e-09	3.69e-07
GO:1903827	regulation of cellular protein localization	BP	5.32e-08	4.84e-06
GO:0005813	centrosome	CC	1.87e-14	1.27e-12
GO:0035567	non-canonical Wnt signaling pathway	BP	0.000102	0.00364
GO:0005815	microtubule organizing center	CC	3.54e-13	2.33e-11
GO:0097711	ciliary basal body-plasma membrane docking	BP	7.63e-08	6.48e-06
GO:0098803	respiratory chain complex	CC	7.61e-05	0.00167
GO:0098800	inner mitochondrial membrane protein complex	CC	3.07e-06	8.44e-05
GO:0005819	spindle	CC	1.39e-09	6.38e-08
GO:0033260	nuclear DNA replication	BP	2.6e-06	0.000149
GO:0034470	ncRNA processing	BP	4.66e-24	5.37e-21
GO:0009056	catabolic process	BP	1.4e-07	1.1e-05
GO:0046483	heterocycle metabolic process	BP	1.18e-25	1.96e-22
GO:0000123	histone acetyltransferase complex	CC	1.23e-05	0.000319
GO:0000122	negative regulation of transcription from RNA polymerase II promoter	BP	3.24e-08	3.12e-06
GO:0016817	hydrolase activity, acting on acid anhydrides	MF	8.67e-07	7.87e-05
GO:0009059	macromolecule biosynthetic process	BP	8.14e-13	1.94e-10
GO:0016818	hydrolase activity, acting on acid anhydrides, in phosphorus-containing anhydrides	MF	4.33e-07	4.74e-05
GO:0009058	biosynthetic process	BP	9.23e-10	1.33e-07
GO:0009057	macromolecule catabolic process	BP	5.54e-13	1.38e-10
GO:0010257	NADH dehydrogenase complex assembly	BP	5.33e-05	0.00208
GO:1902749	regulation of cell cycle G2/M phase transition	BP	1.19e-09	1.63e-07
GO:0003723	RNA binding	MF	4.1e-20	4.37e-17
GO:0071453	cellular response to oxygen levels	BP	9.24e-05	0.00336
GO:0010256	endomembrane system organization	BP	1.09e-13	3.15e-11
GO:0010498	proteasomal protein catabolic process	BP	2.67e-13	7.15e-11
GO:0070125	mitochondrial translational elongation	BP	8.45e-08	7.08e-06
GO:0071456	cellular response to hypoxia	BP	0.000193	0.0061
GO:0070126	mitochondrial translational termination	BP	5.28e-08	4.84e-06
GO:0072422	signal transduction involved in DNA damage checkpoint	BP	4.66e-05	0.00187
GO:1990837	sequence-specific double-stranded DNA binding	MF	1.56e-06	0.000133
GO:0072659	protein localization to plasma membrane	BP	6.94e-05	0.00261
GO:0072657	protein localization to membrane	BP	3.87e-11	7e-09
GO:0090175	regulation of establishment of planar polarity	BP	2.67e-06	0.000152
GO:0022008	neurogenesis	BP	0.000337	0.0097
GO:0009144	purine nucleoside triphosphate metabolic process	BP	5.22e-06	0.000273
GO:0046496	nicotinamide nucleotide metabolic process	BP	0.000241	0.0074
GO:0009141	nucleoside triphosphate metabolic process	BP	4.19e-06	0.000229
GO:0060562	epithelial tube morphogenesis	BP	9.11e-06	0.000455
GO:0080135	regulation of cellular response to stress	BP	1.57e-07	1.22e-05
GO:0045047	protein targeting to ER	BP	2.27e-07	1.7e-05
GO:0010389	regulation of G2/M transition of mitotic cell cycle	BP	1.96e-09	2.56e-07
GO:0015833	peptide transport	BP	3.73e-09	4.55e-07
GO:0005912	adherens junction	CC	2.18e-08	8.53e-07
GO:0003735	structural constituent of ribosome	MF	1.34e-08	2.03e-06
GO:0032392	DNA geometric change	BP	0.000142	0.00475
GO:0072413	signal transduction involved in mitotic cell cycle checkpoint	BP	7.15e-05	0.00267
GO:0033365	protein localization to organelle	BP	1.21e-17	7.26e-15
GO:0070469	respiratory chain	CC	0.000329	0.00566
GO:0007093	mitotic cell cycle checkpoint	BP	6.46e-10	9.56e-08
GO:0051726	regulation of cell cycle	BP	5.05e-16	2.44e-13
GO:0000228	nuclear chromosome	CC	7.63e-05	0.00167
GO:0000226	microtubule cytoskeleton organization	BP	5.32e-08	4.84e-06
GO:0007091	metaphase/anaphase transition of mitotic cell cycle	BP	8.32e-05	0.00307
GO:0051603	proteolysis involved in cellular protein catabolic process	BP	6.48e-10	9.56e-08
GO:0007098	centrosome cycle	BP	0.000131	0.00446
GO:0044085	cellular component biogenesis	BP	2.11e-19	1.76e-16
GO:0044087	regulation of cellular component biogenesis	BP	1.33e-05	0.000626
GO:0045296	cadherin binding	MF	1.33e-14	8.08e-12
GO:0055029	nuclear DNA-directed RNA polymerase complex	CC	0.000137	0.00285
GO:0005840	ribosome	CC	4.88e-10	2.36e-08
GO:0035257	nuclear hormone receptor binding	MF	1.16e-05	0.00084
GO:0016740	transferase activity	MF	2.07e-13	7.36e-11
GO:0016741	transferase activity, transferring one-carbon groups	MF	3.21e-05	0.0019
GO:0090150	establishment of protein localization to membrane	BP	8.05e-09	8.81e-07
GO:0000278	mitotic cell cycle	BP	1.19e-18	7.76e-16
GO:0042073	intraciliary transport	BP	4.08e-05	0.00167
GO:0043161	proteasome-mediated ubiquitin-dependent protein catabolic process	BP	1.22e-11	2.38e-09
GO:0000398	mRNA splicing, via spliceosome	BP	8.37e-12	1.65e-09
GO:0044257	cellular protein catabolic process	BP	2.14e-10	3.53e-08
GO:0043168	anion binding	MF	1.5e-07	1.73e-05
GO:0000151	ubiquitin ligase complex	CC	1.09e-05	0.000291
GO:0043167	ion binding	MF	5.24e-07	5.37e-05
GO:0060606	tube closure	BP	3.02e-06	0.00017
GO:0005730	nucleolus	CC	3.3e-23	4.04e-21
GO:0003676	nucleic acid binding	MF	6.47e-28	1.38e-24
GO:0044260	cellular macromolecule metabolic process	BP	2.13e-09	2.75e-07
GO:0003677	DNA binding	MF	2.79e-19	2.38e-16
GO:0044380	protein localization to cytoskeleton	BP	0.000134	0.00454
GO:0005737	cytoplasm	CC	0.00029	0.00513
GO:0005739	mitochondrion	CC	1.56e-21	1.8e-19
GO:0036211	protein modification process	BP	3.58e-05	0.00148
GO:0070646	protein modification by small protein removal	BP	0.000185	0.0059
GO:0070647	protein modification by small protein conjugation or removal	BP	6.51e-15	2.38e-12
GO:0198738	cell-cell signaling by wnt	BP	1.36e-06	8.25e-05
GO:0000045	autophagosome assembly	BP	0.000203	0.00638
GO:0000166	nucleotide binding	MF	1.67e-13	6.47e-11
GO:0044265	cellular macromolecule catabolic process	BP	8.03e-14	2.41e-11
GO:0044389	ubiquitin-like protein ligase binding	MF	5.28e-07	5.37e-05
GO:0035239	tube morphogenesis	BP	3.22e-06	0.000181
GO:0044271	cellular nitrogen compound biosynthetic process	BP	5.29e-12	1.08e-09
GO:0044270	cellular nitrogen compound catabolic process	BP	0.00011	0.00386
GO:0061726	mitochondrion disassembly	BP	5.52e-05	0.00214
GO:0044391	ribosomal subunit	CC	1.24e-09	5.87e-08
GO:0006913	nucleocytoplasmic transport	BP	6.78e-08	5.88e-06
GO:0140110	transcription regulator activity	MF	5.09e-11	1.14e-08
GO:0006914	autophagy	BP	6.46e-13	1.56e-10
GO:2000112	regulation of cellular macromolecule biosynthetic process	BP	8.58e-09	9.19e-07
GO:0005829	cytosol	CC	1.25e-25	1.91e-23
GO:0071897	DNA biosynthetic process	BP	2.93e-05	0.00125
GO:0015980	energy derivation by oxidation of organic compounds	BP	1.2e-08	1.22e-06
GO:0016604	nuclear body	CC	7.88e-13	4.53e-11
GO:0001104	RNA polymerase II transcription cofactor activity	MF	4.49e-05	0.00256
GO:0000377	RNA splicing, via transesterification reactions with bulged adenosine as nucleophile	BP	8.37e-12	1.65e-09
GO:0000375	RNA splicing, via transesterification reactions	BP	5e-12	1.04e-09
GO:0016607	nuclear speck	CC	1.59e-07	5.53e-06
GO:1901988	negative regulation of cell cycle phase transition	BP	0.000168	0.00543
GO:1901987	regulation of cell cycle phase transition	BP	5.93e-07	3.91e-05
GO:0140101	catalytic activity, acting on a tRNA	MF	2.19e-05	0.0014
GO:0033044	regulation of chromosome organization	BP	7.62e-09	8.47e-07
GO:0033043	regulation of organelle organization	BP	1.73e-10	2.88e-08
GO:1990778	protein localization to cell periphery	BP	1.06e-05	0.000521
GO:0015630	microtubule cytoskeleton	CC	6.37e-17	5.87e-15
GO:0050839	cell adhesion molecule binding	MF	3.99e-08	5.32e-06
GO:0009199	ribonucleoside triphosphate metabolic process	BP	1.37e-05	0.00064
GO:0005762	mitochondrial large ribosomal subunit	CC	3.25e-05	0.000776
GO:0006611	protein export from nucleus	BP	1.16e-07	9.24e-06
GO:0006732	coenzyme metabolic process	BP	0.000176	0.00563
GO:0006974	cellular response to DNA damage stimulus	BP	1.25e-24	1.56e-21
GO:0005761	mitochondrial ribosome	CC	1.32e-06	3.86e-05
GO:0004672	protein kinase activity	MF	6.18e-07	6.07e-05
GO:0000070	mitotic sister chromatid segregation	BP	5.97e-05	0.0023
GO:0004674	protein serine/threonine kinase activity	MF	6.14e-09	9.71e-07
GO:0006614	SRP-dependent cotranslational protein targeting to membrane	BP	1.59e-06	9.55e-05
GO:0006977	DNA damage response, signal transduction by p53 class mediator resulting in cell cycle arrest	BP	0.000135	0.00457
GO:0030964	NADH dehydrogenase complex	CC	0.000209	0.00388
GO:0005524	ATP binding	MF	6.85e-11	1.46e-08
GO:0140014	mitotic nuclear division	BP	1.53e-06	9.26e-05
GO:0005765	lysosomal membrane	CC	6.9e-05	0.00157
GO:0006612	protein targeting to membrane	BP	1.6e-05	0.000736
GO:0006733	oxidoreduction coenzyme metabolic process	BP	5.17e-05	0.00204
GO:0006613	cotranslational protein targeting to membrane	BP	5.42e-07	3.64e-05
GO:0051304	chromosome separation	BP	0.000203	0.00639
GO:0071156	regulation of cell cycle arrest	BP	8.9e-06	0.000446
GO:0042826	histone deacetylase binding	MF	7.5e-05	0.00416
GO:0072001	renal system development	BP	0.000292	0.0086
GO:0051301	cell division	BP	6.12e-09	7.15e-07
GO:0071158	positive regulation of cell cycle arrest	BP	1.56e-05	0.000721
GO:0016301	kinase activity	MF	3.45e-06	0.000268
GO:0035295	tube development	BP	9.14e-05	0.00333
GO:1902680	positive regulation of RNA biosynthetic process	BP	6.25e-09	7.21e-07
GO:1902562	H4 histone acetyltransferase complex	CC	8.94e-05	0.00194
GO:0048013	ephrin receptor signaling pathway	BP	0.00029	0.00856
GO:0001047	core promoter binding	MF	0.00015	0.00797
GO:0000077	DNA damage checkpoint	BP	1.1e-08	1.12e-06
GO:0000075	cell cycle checkpoint	BP	4.71e-12	1e-09
GO:2000027	regulation of organ morphogenesis	BP	5.42e-06	0.000281
GO:0005654	nucleoplasm	CC	9.06e-62	1.67e-58
GO:0005774	vacuolar membrane	CC	0.000207	0.00388
GO:0005776	autophagosome	CC	2.21e-05	0.000543
GO:0006986	response to unfolded protein	BP	9.07e-07	5.74e-05
GO:0005657	replication fork	CC	5.02e-05	0.00117
GO:0051436	negative regulation of ubiquitin-protein ligase activity involved in mitotic cell cycle	BP	0.000104	0.00369
GO:2001233	regulation of apoptotic signaling pathway	BP	1.67e-05	0.000759
GO:0072594	establishment of protein localization to organelle	BP	3.2e-11	5.99e-09
GO:0072599	establishment of protein localization to endoplasmic reticulum	BP	5.78e-07	3.85e-05
GO:0016772	transferase activity, transferring phosphorus-containing groups	MF	2.01e-09	3.29e-07
GO:0016773	phosphotransferase activity, alcohol group as acceptor	MF	1.22e-06	0.000106
GO:0043933	macromolecular complex subunit organization	BP	3.02e-12	6.65e-10
GO:1901360	organic cyclic compound metabolic process	BP	1.53e-21	1.43e-18
GO:0051427	hormone receptor binding	MF	3.2e-05	0.0019
GO:0016779	nucleotidyltransferase activity	MF	1.39e-05	0.000972
GO:1901362	organic cyclic compound biosynthetic process	BP	2.13e-14	6.8e-12
GO:0030705	cytoskeleton-dependent intracellular transport	BP	5.89e-08	5.26e-06
GO:1901363	heterocyclic compound binding	MF	5.47e-28	1.38e-24
GO:1900034	regulation of cellular response to heat	BP	0.000114	0.00397
GO:0000086	G2/M transition of mitotic cell cycle	BP	9.12e-09	9.66e-07
GO:0005740	mitochondrial envelope	CC	5.38e-13	3.39e-11
GO:0003682	chromatin binding	MF	9.63e-11	1.9e-08
GO:0005743	mitochondrial inner membrane	CC	1.32e-10	6.77e-09
GO:0098732	macromolecule deacylation	BP	1.55e-05	0.000719
GO:0006839	mitochondrial transport	BP	6.51e-06	0.000331
GO:0005747	mitochondrial respiratory chain complex I	CC	0.000209	0.00388
GO:0098852	lytic vacuole membrane	CC	6.9e-05	0.00157
GO:0051444	negative regulation of ubiquitin-protein transferase activity	BP	3.48e-05	0.00145
GO:0042733	embryonic digit morphogenesis	BP	1.72e-05	0.000783
GO:0051438	regulation of ubiquitin-protein transferase activity	BP	0.000139	0.00467
GO:0051439	regulation of ubiquitin-protein ligase activity involved in mitotic cell cycle	BP	8.5e-05	0.00312
GO:0061136	regulation of proteasomal protein catabolic process	BP	1.38e-08	1.36e-06
GO:0005874	microtubule	CC	0.000199	0.00386
GO:0005634	nucleus	CC	2.52e-27	5.15e-25
GO:0005876	spindle microtubule	CC	0.000255	0.00464
GO:0006725	cellular aromatic compound metabolic process	BP	1.96e-23	2.1e-20
GO:0005515	protein binding	MF	9.08e-14	4.31e-11
GO:0005635	nuclear envelope	CC	0.000138	0.00285
GO:0071166	ribonucleoprotein complex localization	BP	4.34e-06	0.000235
GO:0005759	mitochondrial matrix	CC	7.58e-13	4.5e-11
GO:0051338	regulation of transferase activity	BP	5e-08	4.63e-06
GO:0005758	mitochondrial intermembrane space	CC	0.000568	0.00942
GO:0002009	morphogenesis of an epithelium	BP	4.36e-07	3.03e-05
GO:0006605	protein targeting	BP	5.36e-09	6.32e-07
GO:0035148	tube formation	BP	0.000115	0.00401
GO:0097659	nucleic acid-templated transcription	BP	7.99e-16	3.63e-13
GO:2001252	positive regulation of chromosome organization	BP	5.9e-07	3.91e-05
GO:0060271	cilium assembly	BP	7.67e-07	4.91e-05
GO:0016874	ligase activity	MF	9.62e-05	0.00519
GO:0019901	protein kinase binding	MF	7.12e-08	8.44e-06
GO:0019900	kinase binding	MF	6.1e-10	1.04e-07
GO:0019902	phosphatase binding	MF	4.4e-05	0.00254
GO:1903321	negative regulation of protein modification by small protein conjugation or removal	BP	0.000285	0.00847
GO:1903322	positive regulation of protein modification by small protein conjugation or removal	BP	2.58e-06	0.000148
GO:0019904	protein domain specific binding	MF	1.11e-06	9.9e-05
GO:1901265	nucleoside phosphate binding	MF	1.53e-13	6.47e-11
GO:1903320	regulation of protein modification by small protein conjugation or removal	BP	5.1e-07	3.48e-05
GO:0003690	double-stranded DNA binding	MF	5.22e-08	6.56e-06
GO:0000184	nuclear-transcribed mRNA catabolic process, nonsense-mediated decay	BP	5.5e-07	3.68e-05
GO:0006413	translational initiation	BP	5.16e-05	0.00204
GO:0031974	membrane-enclosed lumen	CC	3.41e-52	1.05e-49
GO:1902403	signal transduction involved in mitotic DNA integrity checkpoint	BP	7.15e-05	0.00267
GO:2000058	regulation of protein ubiquitination involved in ubiquitin-dependent protein catabolic process	BP	0.000326	0.00945
GO:0045184	establishment of protein localization	BP	4.06e-11	7.25e-09
GO:0006414	translational elongation	BP	1.1e-07	8.81e-06
GO:0031975	envelope	CC	1.63e-14	1.16e-12
GO:0006415	translational termination	BP	1.95e-08	1.89e-06
GO:0051865	protein autoubiquitination	BP	0.000312	0.00914
GO:0140053	mitochondrial gene expression	BP	4.2e-13	1.09e-10
GO:2001022	positive regulation of response to DNA damage stimulus	BP	6.91e-07	4.5e-05
GO:0140056	organelle localization by membrane tethering	BP	1.1e-08	1.12e-06
GO:2001020	regulation of response to DNA damage stimulus	BP	1.22e-08	1.22e-06
GO:2001141	regulation of RNA biosynthetic process	BP	3.06e-12	6.65e-10
GO:0016462	pyrophosphatase activity	MF	5.18e-07	5.37e-05
GO:0030880	RNA polymerase complex	CC	0.000226	0.00416
GO:0036064	ciliary basal body	CC	0.000387	0.0066
GO:0046034	ATP metabolic process	BP	6.85e-06	0.000347
GO:0005681	spliceosomal complex	CC	1.51e-09	6.77e-08
GO:0060341	regulation of cellular localization	BP	3.24e-06	0.000181
GO:1902402	signal transduction involved in mitotic DNA damage checkpoint	BP	7.15e-05	0.00267
GO:0006890	retrograde vesicle-mediated transport, Golgi to ER	BP	0.000171	0.00548
GO:1901796	regulation of signal transduction by p53 class mediator	BP	1.47e-08	1.44e-06
GO:1902400	intracellular signal transduction involved in G1 DNA damage checkpoint	BP	0.000109	0.00385
GO:0006302	double-strand break repair	BP	3.3e-07	2.33e-05
GO:1903506	regulation of nucleic acid-templated transcription	BP	8.39e-13	1.96e-10
GO:0006301	postreplication repair	BP	0.000163	0.00532
GO:0031966	mitochondrial membrane	CC	1.1e-11	5.94e-10
GO:0031967	organelle envelope	CC	1.63e-14	1.16e-12
GO:1903507	negative regulation of nucleic acid-templated transcription	BP	4.72e-06	0.000253
GO:0061659	ubiquitin-like protein ligase activity	MF	2.26e-05	0.00142
GO:1903508	positive regulation of nucleic acid-templated transcription	BP	6.76e-09	7.68e-07
GO:0031965	nuclear membrane	CC	7.34e-05	0.00165
GO:0072431	signal transduction involved in mitotic G1 DNA damage checkpoint	BP	0.000109	0.00385
GO:0098840	protein transport along microtubule	BP	1.99e-05	0.000875
GO:0016570	histone modification	BP	1.03e-09	1.45e-07
GO:0021915	neural tube development	BP	1.29e-05	0.000611
GO:0070013	intracellular organelle lumen	CC	3.41e-52	1.05e-49
GO:0016331	morphogenesis of embryonic epithelium	BP	0.000159	0.00526
GO:0016573	histone acetylation	BP	1.09e-05	0.000534
GO:0016575	histone deacetylation	BP	9.76e-05	0.00351
GO:0036294	cellular response to decreased oxygen levels	BP	7.62e-05	0.00284
GO:1990904	ribonucleoprotein complex	CC	9.83e-26	1.65e-23
GO:0050657	nucleic acid transport	BP	0.000169	0.00543
GO:0050658	RNA transport	BP	0.000169	0.00543
GO:0042802	identical protein binding	MF	1.42e-05	0.000975
GO:0002181	cytoplasmic translation	BP	1.79e-06	0.000106
GO:0005694	chromosome	CC	1.84e-15	1.41e-13
GO:1901565	organonitrogen compound catabolic process	BP	5.05e-06	0.000267
GO:1902532	negative regulation of intracellular signal transduction	BP	0.000119	0.00411
GO:0006511	ubiquitin-dependent protein catabolic process	BP	1.05e-08	1.09e-06
GO:0006996	organelle organization	BP	4.74e-34	7.11e-30
GO:0070161	anchoring junction	CC	1.46e-07	5.17e-06
GO:0006997	nucleus organization	BP	1.29e-05	0.000611
GO:0006998	nuclear envelope organization	BP	2.34e-05	0.001
GO:0071013	catalytic step 2 spliceosome	CC	6.62e-07	2.07e-05
GO:0050434	positive regulation of viral transcription	BP	0.000271	0.00809
GO:0051641	cellular localization	BP	1.02e-24	1.39e-21
GO:0098813	nuclear chromosome segregation	BP	1.11e-05	0.000541
GO:0051640	organelle localization	BP	6.51e-10	9.56e-08
GO:0016567	protein ubiquitination	BP	4.96e-13	1.26e-10
GO:0016569	covalent chromatin modification	BP	1.02e-08	1.07e-06
GO:0048598	embryonic morphogenesis	BP	6.54e-05	0.0025
GO:0048475	coated membrane	CC	0.000318	0.00552
GO:1901575	organic substance catabolic process	BP	3.98e-06	0.000219
GO:0001067	regulatory region nucleic acid binding	MF	6.26e-07	6.07e-05
GO:1901214	regulation of neuron death	BP	0.00016	0.00528
GO:0061695	transferase complex, transferring phosphorus-containing groups	CC	3.01e-07	9.72e-06
GO:1901576	organic substance biosynthetic process	BP	4.28e-10	6.62e-08
GO:0006401	RNA catabolic process	BP	7.52e-07	4.84e-05
GO:0006402	mRNA catabolic process	BP	1.45e-07	1.14e-05
GO:0006886	intracellular protein transport	BP	7.23e-19	4.93e-16
GO:0006400	tRNA modification	BP	1.03e-05	0.00051
GO:1902679	negative regulation of RNA biosynthetic process	BP	8.07e-06	0.000407
GO:0006405	RNA export from nucleus	BP	5.1e-05	0.00202
GO:0070271	protein complex biogenesis	BP	2.88e-07	2.1e-05
GO:0006406	mRNA export from nucleus	BP	0.000168	0.00543
GO:0006403	RNA localization	BP	1.05e-06	6.51e-05
GO:0006888	ER to Golgi vesicle-mediated transport	BP	1.15e-05	0.000557
GO:0051656	establishment of organelle localization	BP	6.75e-05	0.00256
GO:0072332	intrinsic apoptotic signaling pathway by p53 class mediator	BP	4.25e-05	0.00173
GO:0072331	signal transduction by p53 class mediator	BP	4.74e-12	1e-09
GO:0051650	establishment of vesicle localization	BP	9.53e-05	0.00344
GO:0072698	protein localization to microtubule cytoskeleton	BP	0.000271	0.00809
GO:0019941	modification-dependent protein catabolic process	BP	5.23e-09	6.22e-07
GO:0014020	primary neural tube formation	BP	2.1e-05	0.000914
GO:0051649	establishment of localization in cell	BP	3.44e-19	2.58e-16
GO:0051648	vesicle localization	BP	0.000133	0.00453
GO:0030968	endoplasmic reticulum unfolded protein response	BP	1.73e-05	0.000784
GO:0001076	transcription factor activity, RNA polymerase II transcription factor binding	MF	0.000196	0.00995
GO:0006457	protein folding	BP	0.000271	0.00809
GO:0030684	preribosome	CC	1.77e-07	5.89e-06
GO:0032984	macromolecular complex disassembly	BP	8.02e-08	6.75e-06
GO:0032989	cellular component morphogenesis	BP	6.56e-05	0.0025
GO:0008637	apoptotic mitochondrial changes	BP	0.000119	0.0041
GO:0009968	negative regulation of signal transduction	BP	0.000213	0.00664
GO:0008757	S-adenosylmethionine-dependent methyltransferase activity	MF	1.45e-05	0.000983
GO:0140097	catalytic activity, acting on DNA	MF	0.000172	0.00897
GO:0140098	catalytic activity, acting on RNA	MF	4.36e-08	5.64e-06
GO:0046907	intracellular transport	BP	5.98e-26	1.12e-22
GO:0051028	mRNA transport	BP	0.000285	0.00847
GO:0032981	mitochondrial respiratory chain complex I assembly	BP	5.33e-05	0.00208
GO:0017111	nucleoside-triphosphatase activity	MF	5.19e-06	0.000389
GO:0017112	Rab guanyl-nucleotide exchange factor activity	MF	0.000154	0.00812
GO:0042795	snRNA transcription from RNA polymerase II promoter	BP	3.27e-07	2.32e-05
GO:0045944	positive regulation of transcription from RNA polymerase II promoter	BP	1.15e-05	0.000556
GO:0018205	peptidyl-lysine modification	BP	9.06e-08	7.55e-06
GO:0019899	enzyme binding	MF	1.55e-16	1.1e-13
GO:0010948	negative regulation of cell cycle process	BP	3.01e-05	0.00128
GO:0008630	intrinsic apoptotic signaling pathway in response to DNA damage	BP	6.69e-05	0.00255
GO:0097031	mitochondrial respiratory chain complex I biogenesis	BP	5.33e-05	0.00208
GO:0010604	positive regulation of macromolecule metabolic process	BP	1.96e-05	0.00087
GO:0031400	negative regulation of protein modification process	BP	1.77e-07	1.36e-05
GO:0030554	adenyl nucleotide binding	MF	4.08e-11	9.83e-09
GO:0031647	regulation of protein stability	BP	0.000262	0.00792
GO:0006109	regulation of carbohydrate metabolic process	BP	0.000207	0.00647
GO:0097159	organic cyclic compound binding	MF	2.18e-24	3.09e-21
GO:0051276	chromosome organization	BP	1.32e-14	4.4e-12
GO:0043412	macromolecule modification	BP	2.41e-06	0.000139
GO:0043414	macromolecule methylation	BP	6.42e-05	0.00246
GO:0000922	spindle pole	CC	0.000181	0.00362
GO:0042326	negative regulation of phosphorylation	BP	0.000155	0.00516
GO:0036094	small molecule binding	MF	1.45e-08	2.13e-06
GO:0006464	cellular protein modification process	BP	3.58e-05	0.00148
GO:0006461	protein complex assembly	BP	3.09e-07	2.23e-05
GO:0097367	carbohydrate derivative binding	MF	2.77e-07	3.11e-05
GO:0016482	cytosolic transport	BP	5.1e-05	0.00202
GO:0051168	nuclear export	BP	4.54e-07	3.11e-05
GO:0016241	regulation of macroautophagy	BP	1.99e-07	1.52e-05
GO:0051169	nuclear transport	BP	6.53e-08	5.76e-06
GO:0043543	protein acylation	BP	1.92e-05	0.000857
GO:0120031	plasma membrane bounded cell projection assembly	BP	1.26e-05	0.000601
GO:1905330	regulation of morphogenesis of an epithelium	BP	8.12e-06	0.000409
GO:0043549	regulation of kinase activity	BP	5.09e-05	0.00202
GO:0120036	plasma membrane bounded cell projection organization	BP	3.27e-07	2.32e-05
GO:0006310	DNA recombination	BP	0.00033	0.00953
GO:0051054	positive regulation of DNA metabolic process	BP	9.48e-06	0.000472
GO:0031984	organelle subcompartment	CC	0.000119	0.00251
GO:0006325	chromatin organization	BP	7.35e-07	4.75e-05
GO:0004386	helicase activity	MF	3.45e-06	0.000268
GO:0051052	regulation of DNA metabolic process	BP	9.73e-07	6.08e-05
GO:0051173	positive regulation of nitrogen compound metabolic process	BP	1.46e-05	0.000681
GO:0031625	ubiquitin protein ligase binding	MF	3.63e-06	0.000276
GO:0010821	regulation of mitochondrion organization	BP	0.000126	0.00434
GO:0022904	respiratory electron transport chain	BP	4.35e-06	0.000235
GO:0016592	mediator complex	CC	0.000148	0.00299
GO:0031981	nuclear lumen	CC	3.62e-60	3.33e-57
GO:0019985	translesion synthesis	BP	0.000271	0.00809
GO:0000902	cell morphogenesis	BP	2.07e-05	0.000906
GO:0015031	protein transport	BP	3.15e-10	5.08e-08
GO:0045732	positive regulation of protein catabolic process	BP	1.7e-07	1.32e-05
GO:0046700	heterocycle catabolic process	BP	3.37e-05	0.00142
GO:0019866	organelle inner membrane	CC	8.86e-11	4.66e-09
GO:0016236	macroautophagy	BP	1.36e-12	3.08e-10
GO:0044403	symbiosis, encompassing mutualism through parasitism	BP	2.24e-05	0.000969
GO:0045859	regulation of protein kinase activity	BP	0.000193	0.0061
GO:0045739	positive regulation of DNA repair	BP	8.32e-05	0.00307
GO:1903047	mitotic cell cycle process	BP	2.13e-16	1.14e-13
GO:1904375	regulation of protein localization to cell periphery	BP	0.00029	0.00856
GO:0030529	intracellular ribonucleoprotein complex	CC	1.61e-25	2.28e-23
GO:0009889	regulation of biosynthetic process	BP	1.75e-05	0.000792
GO:0006259	DNA metabolic process	BP	3.18e-15	1.25e-12
GO:0098791	Golgi subcompartment	CC	0.000281	0.00502
GO:0007224	smoothened signaling pathway	BP	5.94e-08	5.27e-06
GO:0009887	animal organ morphogenesis	BP	0.000315	0.00919
GO:0010638	positive regulation of organelle organization	BP	7.12e-07	4.62e-05
GO:0032543	mitochondrial translation	BP	1.59e-11	3.01e-09
GO:0007346	regulation of mitotic cell cycle	BP	5.44e-11	9.37e-09
GO:0006139	nucleobase-containing compound metabolic process	BP	1.61e-28	6.03e-25
GO:0051348	negative regulation of transferase activity	BP	3.48e-06	0.000194
GO:0098798	mitochondrial protein complex	CC	1.67e-07	5.68e-06
GO:0031570	DNA integrity checkpoint	BP	1.81e-09	2.38e-07
GO:0051347	positive regulation of transferase activity	BP	5.24e-07	3.55e-05
GO:0022618	ribonucleoprotein complex assembly	BP	7.21e-08	6.18e-06
GO:0031331	positive regulation of cellular catabolic process	BP	2.29e-09	2.91e-07
GO:0031571	mitotic G1 DNA damage checkpoint	BP	0.000104	0.00369
GO:0031572	G2 DNA damage checkpoint	BP	9.53e-05	0.00344
GO:0051101	regulation of DNA binding	BP	1.07e-05	0.000527
GO:0022626	cytosolic ribosome	CC	0.000147	0.00299
GO:0000956	nuclear-transcribed mRNA catabolic process	BP	7.21e-08	6.18e-06
GO:0019219	regulation of nucleobase-containing compound metabolic process	BP	1.06e-12	2.43e-10
GO:0010508	positive regulation of autophagy	BP	5.59e-05	0.00216
GO:1903578	regulation of ATP metabolic process	BP	3.76e-05	0.00155
GO:1904668	positive regulation of ubiquitin protein ligase activity	BP	0.000142	0.00475
GO:0010628	positive regulation of gene expression	BP	6.88e-07	4.5e-05
GO:1904667	negative regulation of ubiquitin protein ligase activity	BP	0.000138	0.00466
GO:1904666	regulation of ubiquitin protein ligase activity	BP	0.000118	0.00407
GO:0031325	positive regulation of cellular metabolic process	BP	1.51e-05	0.000703
GO:0032774	RNA biosynthetic process	BP	2.79e-15	1.13e-12
GO:0031328	positive regulation of cellular biosynthetic process	BP	5.79e-06	0.000298
GO:0072395	signal transduction involved in cell cycle checkpoint	BP	3.76e-05	0.00155
GO:0030117	membrane coat	CC	0.000318	0.00552
GO:0031329	regulation of cellular catabolic process	BP	9.15e-14	2.69e-11
GO:0031326	regulation of cellular biosynthetic process	BP	2.24e-05	0.000969
GO:0016050	vesicle organization	BP	4.3e-05	0.00175
GO:0044819	mitotic G1/S transition checkpoint	BP	0.000104	0.00369
GO:0051236	establishment of RNA localization	BP	0.000114	0.00397
GO:0001933	negative regulation of protein phosphorylation	BP	6.4e-05	0.00246
GO:0098687	chromosomal region	CC	7.07e-09	2.89e-07
GO:0022607	cellular component assembly	BP	1.71e-13	4.67e-11
GO:0016055	Wnt signaling pathway	BP	9.26e-07	5.83e-05
GO:0030111	regulation of Wnt signaling pathway	BP	0.000139	0.00467
GO:0000959	mitochondrial RNA metabolic process	BP	9.53e-05	0.00344
GO:0000724	double-strand break repair via homologous recombination	BP	0.000326	0.00945
GO:0042886	amide transport	BP	1.22e-08	1.22e-06
GO:0000723	telomere maintenance	BP	2.08e-05	0.000909
GO:1902493	acetyltransferase complex	CC	1.54e-06	4.36e-05
GO:0022613	ribonucleoprotein complex biogenesis	BP	7.03e-19	4.93e-16
GO:0006261	DNA-dependent DNA replication	BP	3.3e-09	4.08e-07
GO:0006383	transcription from RNA polymerase III promoter	BP	0.00013	0.00446
GO:0009891	positive regulation of biosynthetic process	BP	1.59e-05	0.00073
GO:1902494	catalytic complex	CC	2.5e-28	5.74e-26
GO:0006260	DNA replication	BP	1.34e-08	1.33e-06
GO:0009896	positive regulation of catabolic process	BP	2.95e-10	4.81e-08
GO:0008565	protein transporter activity	MF	2.23e-06	0.000183
GO:0009411	response to UV	BP	3.02e-06	0.00017
GO:0010639	negative regulation of organelle organization	BP	8.98e-05	0.00328
GO:0009894	regulation of catabolic process	BP	3.2e-16	1.65e-13
GO:0009893	positive regulation of metabolic process	BP	0.000252	0.00766
GO:0006357	regulation of transcription from RNA polymerase II promoter	BP	2.15e-09	2.75e-07
GO:0032886	regulation of microtubule-based process	BP	0.000203	0.00638
GO:0006479	protein methylation	BP	0.000237	0.0073
GO:0048193	Golgi vesicle transport	BP	1.73e-09	2.31e-07
GO:0006355	regulation of transcription, DNA-templated	BP	1.38e-12	3.08e-10
GO:0006476	protein deacetylation	BP	3.22e-05	0.00136
GO:0006119	oxidative phosphorylation	BP	2.39e-06	0.000138
GO:0043618	regulation of transcription from RNA polymerase II promoter in response to stress	BP	0.000102	0.00364
GO:0051128	regulation of cellular component organization	BP	1.42e-07	1.12e-05
GO:0010970	transport along microtubule	BP	3.96e-08	3.74e-06
GO:0016043	cellular component organization	BP	6.88e-16	3.22e-13
GO:0042773	ATP synthesis coupled electron transport	BP	2.85e-05	0.00122
GO:0043620	regulation of DNA-templated transcription in response to stress	BP	3.64e-05	0.0015
GO:0042775	mitochondrial ATP synthesis coupled electron transport	BP	3.48e-05	0.00145
GO:0043623	cellular protein complex assembly	BP	1.11e-05	0.000542
GO:0019439	aromatic compound catabolic process	BP	0.000205	0.00642
GO:0019438	aromatic compound biosynthetic process	BP	2.3e-14	7.18e-12
GO:0043624	cellular protein complex disassembly	BP	1.91e-05	0.000856
GO:0006353	DNA-templated transcription, termination	BP	4.79e-06	0.000254
GO:0006354	DNA-templated transcription, elongation	BP	3.78e-05	0.00155
GO:0006475	internal protein amino acid acetylation	BP	0.00012	0.00413
GO:0042770	signal transduction in response to DNA damage	BP	9.95e-09	1.04e-06
GO:0006351	transcription, DNA-templated	BP	1.36e-15	5.99e-13
GO:0006110	regulation of glycolytic process	BP	0.000233	0.00722
GO:0006473	protein acetylation	BP	4.46e-05	0.0018
GO:0006368	transcription elongation from RNA polymerase II promoter	BP	0.000326	0.00945
GO:0051252	regulation of RNA metabolic process	BP	1.61e-13	4.48e-11
GO:0006369	termination of RNA polymerase II transcription	BP	4.38e-06	0.000236
GO:0051253	negative regulation of RNA metabolic process	BP	2.93e-06	0.000166
GO:0006366	transcription from RNA polymerase II promoter	BP	1.31e-13	3.7e-11
GO:0010506	regulation of autophagy	BP	5.85e-08	5.26e-06
GO:1903008	organelle disassembly	BP	3.94e-06	0.000217
GO:0031300	intrinsic component of organelle membrane	CC	5.15e-06	0.00014
GO:0031301	integral component of organelle membrane	CC	1.65e-05	0.000417
GO:0098781	ncRNA transcription	BP	9.47e-08	7.8e-06
GO:0044839	cell cycle G2/M phase transition	BP	6.15e-09	7.15e-07
GO:0000819	sister chromatid segregation	BP	1.22e-06	7.41e-05
GO:0016032	viral process	BP	2.7e-07	1.98e-05
GO:0051254	positive regulation of RNA metabolic process	BP	4.14e-10	6.46e-08
GO:0030330	DNA damage response, signal transduction by p53 class mediator	BP	2.01e-07	1.52e-05
GO:0032991	macromolecular complex	CC	3.36e-16	2.95e-14
GO:0043632	modification-dependent macromolecule catabolic process	BP	3.53e-09	4.34e-07
GO:0019787	ubiquitin-like protein transferase activity	MF	2.93e-08	4.04e-06
GO:0017004	cytochrome complex assembly	BP	0.000345	0.0099
GO:0045930	negative regulation of mitotic cell cycle	BP	1.91e-06	0.000111
GO:0042787	protein ubiquitination involved in ubiquitin-dependent protein catabolic process	BP	5.23e-06	0.000273
GO:1903362	regulation of cellular protein catabolic process	BP	5.32e-10	8.15e-08
GO:0045934	negative regulation of nucleobase-containing compound metabolic process	BP	2.26e-05	0.000972
GO:0060070	canonical Wnt signaling pathway	BP	0.000159	0.00526
GO:0045935	positive regulation of nucleobase-containing compound metabolic process	BP	3.51e-10	5.6e-08
GO:0060071	Wnt signaling pathway, planar cell polarity pathway	BP	3.94e-06	0.000217
GO:1903364	positive regulation of cellular protein catabolic process	BP	2.34e-07	1.75e-05
GO:0006364	rRNA processing	BP	7.16e-15	2.55e-12
GO:0006120	mitochondrial electron transport, NADH to ubiquinone	BP	0.000106	0.00373

## Sheet: Pathways
KEGG ID	Pathway Name	P value	adj. P value
hsa05200	Pathways in cancer	1.40231e-10	3.21129e-08
hsa04110	Cell cycle	1.42222e-09	1.62844e-07
hsa04141	Protein processing in endoplasmic reticulum	1.41549e-08	1.08049e-06
hsa03040	Spliceosome	8.24442e-08	3.77594e-06
hsa04722	Neurotrophin signaling pathway	8.24442e-08	3.77594e-06
hsa04520	Adherens junction	3.28234e-06	0.000125276
hsa04810	Regulation of actin cytoskeleton	7.09845e-06	0.000215877
hsa04120	Ubiquitin mediated proteolysis	7.54157e-06	0.000215877
hsa05016	Huntington's disease	1.62746e-05	0.000396649
hsa05220	Chronic myeloid leukemia	1.73209e-05	0.000396649
hsa03010	Ribosome	1.90766e-05	0.000397141
hsa04510	Focal adhesion	2.62047e-05	0.000500074
hsa05215	Prostate cancer	2.97516e-05	0.000524086
hsa05212	Pancreatic cancer	3.58111e-05	0.000585767
hsa03013	RNA transport	5.13393e-05	0.00078378
hsa04360	Axon guidance	6.58252e-05	0.000909352
hsa05131	Shigellosis	6.7831e-05	0.000909352
hsa05222	Small cell lung cancer	7.14775e-05	0.000909352
hsa04350	TGF-beta signaling pathway	8.87481e-05	0.00106965
hsa00240	Pyrimidine metabolism	0.000126518	0.00144863
hsa04310	Wnt signaling pathway	0.000143553	0.00156542
hsa04012	ErbB signaling pathway	0.000155365	0.00161721
hsa00280	Valine, leucine and isoleucine degradation	0.000169454	0.00168717
hsa03030	DNA replication	0.000201045	0.00185495
hsa04144	Endocytosis	0.000202506	0.00185495
hsa04115	p53 signaling pathway	0.000234034	0.0020613
hsa04146	Peroxisome	0.000257346	0.00218267
hsa00510	N-Glycan biosynthesis	0.000268092	0.00219261
hsa05219	Bladder cancer	0.000288673	0.00227952
hsa03018	RNA degradation	0.000426088	0.00325247
hsa04910	Insulin signaling pathway	0.000456216	0.00336657
hsa03410	Base excision repair	0.000470437	0.00336657
hsa01100	Metabolic pathways	0.000516464	0.00354889
hsa05211	Renal cell carcinoma	0.00052691	0.00354889
hsa04114	Oocyte meiosis	0.000551945	0.0036113
hsa05010	Alzheimer's disease	0.000903537	0.0057475
hsa00310	Lysine degradation	0.000929574	0.00575331
hsa00020	Citrate cycle (TCA cycle)	0.00109284	0.00658578
hsa04010	MAPK signaling pathway	0.00135359	0.00794797
hsa04914	Progesterone-mediated oocyte maturation	0.00150854	0.00848525
hsa00520	Amino sugar and nucleotide sugar metabolism	0.00151919	0.00848525
