# Supplementary material for: GUAVA: A Graphical User Interface for the Analysis and Visualization of ATAC-seq Data
Source: Front Genet. 2018 Jul 17;9:250. doi: 10.3389/fgene.2018.00250 (PMC6056626; doi:10.3389/fgene.2018.00250)
Supplement: Supplementary file 3 [file Data_Sheet_2.xlsx]

## Sheet: Summary
Data Sheet S2. ATAC-seq differential analysis program.
Parameter	Value
Project Name	T47D
Genome build	hg19
Analysis Method	DESeq2
P value	0.001
Fold change	2
Upstream	5000
Downstream	3000
Control_REP_I	SRR3929040_DMSO_Rep1_R1_aligned_ATACseq.bam
Control_REP_II	SRR3929040_DMSO_Rep1_R1_peaks.narrowPeak
Control_REP_I	SRR3929041_DMSO_Rep2_R1_aligned_ATACseq.bam
Control_REP_II	SRR3929041_DMSO_Rep2_R1_peaks.narrowPeak
Treatment_REP_I	SRR3929042_BYL719_Rep1_R1_aligned_ATACseq.bam
Treatment_REP_II	SRR3929042_BYL719_Rep1_R1_peaks.narrowPeak
Treatment_REP_I	SRR3929043_BYL719_Rep2_R1_aligned_ATACseq.bam
Treatment_REP_II	SRR3929043_BYL719_Rep2_R1_peaks.narrowPeak

## Sheet: AnnotatedPeaks
name	Chr	Peak Start	Peak End	length	Gene Start	Gene End	location	distance	Entrez id	Gene symbol	End	baseMean	log2FoldChange	lfcSE	stat	pvalue	padj	regulation
Peak_1	chr1	10241	10642	402	11874	14409	upstream	1231	100287102	DDX11L1	10642	28.9285	2.94471	0.794691	3.70548	0.000210992	0.000956713	gained-open
Peak_100171	chr9	77698061	77698742	682	77703398	77762114	upstream	4655	26578	OSTF1	77698742	98.8629	4.23087	0.749603	5.64414	1.66006e-08	3.43602e-07	gained-open
Peak_100244	chr9	80263089	80263853	765	80037995	80263232	overlapStart	0	9630	GNA14	80263853	73.8952	3.84782	0.869953	4.42303	9.73273e-06	7.00871e-05	gained-open
Peak_100313	chr9	82185917	82187094	1178	82186878	82341656	overlapStart	0	7091	TLE4	82187094	266.521	-6.11397	1.04751	-5.83667	5.32537e-09	1.3249e-07	gained-close
Peak_100374	chr9	84305447	84305970	524	84198598	84303596	upstream	1850	7088	TLE1	84305970	71.7308	4.34425	0.75469	5.75635	8.59535e-09	1.96728e-07	gained-open
Peak_100415	chr9	85676804	85678532	1729	85594500	85678043	overlapStart	0	158158	RASEF	85678532	512.319	4.56049	0.820795	5.55619	2.75724e-08	5.23106e-07	gained-open
Peak_100449	chr9	86573869	86574497	629	86553227	86571901	upstream	1967	84267	C9orf64	86574497	46.9507	-4.30776	1.09843	-3.92175	8.79088e-05	0.000454841	gained-close
Peak_100464	chr9	86986537	86987477	941	86890765	86983413	upstream	3123	64078	SLC28A3	86987477	108.452	-3.9987	1.03162	-3.87615	0.000106121	0.00053262	gained-close
Peak_100497	chr9	88357992	88358974	983	88161454	88356944	upstream	1047	23287	AGTPBP1	88358974	94.6785	-3.92629	0.838242	-4.68395	2.81399e-06	2.44137e-05	gained-close
Peak_100552	chr9	89656783	89657283	501	89623366	89657041	overlapStart	0	440173	LOC440173	89657283	48.5194	4.95684	0.906046	5.47085	4.47884e-08	7.85312e-07	gained-open
Peak_100590	chr9	90477393	90478201	809	90472958	90473971	upstream	3421	392364	LOC392364	90478201	57.4092	-3.26135	0.908777	-3.58872	0.000332304	0.00140198	gained-close
Peak_100592	chr9	90493771	90494546	776	90497772	90503814	upstream	3225	286234	SPATA31E1	90494546	37.5741	-3.87456	1.04507	-3.70747	0.00020934	0.000950656	gained-close
Peak_100612	chr9	91148796	91150548	1753	91150016	91190704	overlapStart	0	158046	NXNL2	91150548	308.2	2.83881	0.736944	3.85213	0.000117093	0.000579534	gained-open
Peak_100617	chr9	91266709	91267784	1076	91261836	91267075	overlapStart	0	286238	LOC286238	91267784	104.688	-4.89231	1.05549	-4.63509	3.56782e-06	2.98513e-05	gained-close
Peak_100623	chr9	91361171	91362055	885	91360751	91360820	upstream	350	100423015	MIR4289	91362055	114.222	-6.60715	1.2789	-5.16626	2.38824e-07	3.10864e-06	gained-close
Peak_100624	chr9	91362641	91363190	550	91360751	91360820	upstream	1820	100423015	MIR4289	91363190	37.5903	-4.43508	1.14389	-3.87719	0.00010567	0.000530658	gained-close
Peak_100671	chr9	92219592	92221657	2066	92219927	92221469	includeFeature	0	10912	GADD45G	92221657	210.946	3.41525	0.69323	4.92658	8.36833e-07	8.79874e-06	gained-open
Peak_100684	chr9	93404905	93405584	680	93372114	93405108	overlapStart	0	54769	DIRAS2	93405584	134.417	4.03796	0.816302	4.94665	7.55013e-07	8.07973e-06	gained-open
Peak_100686	chr9	93563671	93564612	942	93564012	93660842	overlapStart	0	6850	SYK	93564612	127.264	5.24494	0.743006	7.05908	1.67603e-12	1.58903e-10	gained-open
Peak_100697	chr9	93839914	93840258	345	93825576	93837414	upstream	2499	100129316	LOC100129316	93840258	31.0749	4.22585	0.843589	5.00937	5.46075e-07	6.1727e-06	gained-open
Peak_100788	chr9	95639765	95640694	930	95607313	95640320	overlapStart	0	83744	ZNF484	95640694	107.722	-2.87804	0.781025	-3.68495	0.000228751	0.00102396	gained-close
Peak_100796	chr9	95853671	95854488	818	95858450	95875565	upstream	3961	84270	CARD19	95854488	70.0555	-2.97192	0.857017	-3.46775	0.000524827	0.00206119	gained-close
Peak_100897	chr9	98224675	98225571	897	98225891	98232301	upstream	319	100507346	LOC100507346	98225571	47.7297	-3.30818	0.957064	-3.45659	0.000547064	0.00213356	gained-close
Peak_100949	chr9	99482589	99483268	680	99488103	99489749	upstream	4834	441455	LOC441455	99483268	63.1118	3.97586	0.754535	5.26928	1.36957e-07	1.96954e-06	gained-open
Peak_100965	chr9	100069387	100069756	370	100069603	100139577	overlapStart	0	100499483	CCDC180	100069756	44.9497	4.11053	0.824816	4.98357	6.2422e-07	6.89919e-06	gained-open
Peak_1010	chr1	23520575	23521741	1167	23518388	23521222	overlapStart	0	3352	HTR1D	23521741	74.987	-5.04589	1.05291	-4.79232	1.64865e-06	1.55844e-05	gained-close
Peak_10100	chr10	5545055	5545894	840	5540658	5541533	upstream	3521	51806	CALML5	5545894	181.135	6.1475	0.747483	8.22427	1.96388e-16	8.3002e-14	gained-open
Peak_101002	chr9	100883450	100883737	288	100831569	100881488	upstream	1961	9830	TRIM14	100883737	23.0998	3.80289	0.871754	4.36235	1.28674e-05	8.87245e-05	gained-open
Peak_101029	chr9	101558222	101559293	1072	101493611	101558794	overlapStart	0	203286	ANKS6	101559293	92.3091	-3.67794	0.864395	-4.25493	2.09117e-05	0.000134814	gained-close
Peak_101075	chr9	102668162	102668579	418	102668915	102736818	upstream	335	55014	STX17	102668579	29.0289	3.46507	0.811816	4.2683	1.96969e-05	0.000128097	gained-open
Peak_1011	chr1	23523214	23523909	696	23518388	23521222	upstream	1991	3352	HTR1D	23523909	82.3125	-2.76559	0.773248	-3.57659	0.000348105	0.00145853	gained-close
Peak_101101	chr9	103790652	103791734	1083	103791031	104087417	overlapStart	0	54886	PLPPR1	103791734	199.237	4.0464	0.735277	5.50323	3.72888e-08	6.72643e-07	gained-open
Peak_101112	chr9	104248188	104249862	1675	104237608	104249475	overlapStart	0	84302	TMEM246	104249862	86.0814	-3.05351	0.786892	-3.88047	0.000104257	0.000524664	gained-close
Peak_101159	chr9	106853981	106854364	384	106856541	106903700	upstream	2176	10592	SMC2	106854364	50.3528	4.8564	0.810389	5.99268	2.06408e-09	5.99062e-08	gained-open
Peak_101176	chr9	107509420	107511227	1808	107509969	107535189	overlapStart	0	25934	NIPSNAP3A	107511227	649.823	2.40292	0.70096	3.42805	0.000607944	0.00232964	gained-open
Peak_101177	chr9	107525836	107527064	1229	107526451	107553175	overlapStart	0	55335	NIPSNAP3B	107527064	240.73	3.42442	0.82815	4.13502	3.54918e-05	0.000211428	gained-open
Peak_1012	chr1	23524751	23525378	628	23518388	23521222	upstream	3528	3352	HTR1D	23525378	38.123	-4.46297	1.18806	-3.75652	0.000172293	0.000805605	gained-close
Peak_101258	chr9	110042788	110043124	337	110045517	110094475	upstream	2392	5887	RAD23B	110043124	30.3844	3.75495	0.823879	4.55765	5.17296e-06	4.09194e-05	gained-open
Peak_101400	chr9	112968652	112970646	1995	112961846	112970413	overlapStart	0	401546	C9orf152	112970646	273.516	5.04449	0.713202	7.07301	1.51603e-12	1.45969e-10	gained-open
Peak_101426	chr9	113804250	113804677	428	113636054	113801526	upstream	2723	1902	LPAR1	113804677	38.0012	5.91516	0.955387	6.19137	5.96426e-10	2.13075e-08	gained-open
Peak_10143	chr10	6195349	6195581	233	6194171	6194225	upstream	1123	100628560	MIR3155B	6195581	19.4587	4.65269	0.98423	4.72724	2.27592e-06	2.04695e-05	gained-open
Peak_101508	chr9	115652900	115653358	459	115641200	115653193	overlapStart	0	57864	SLC46A2	115653358	40.6346	4.3503	0.819309	5.30972	1.09794e-07	1.64127e-06	gained-open
Peak_101525	chr9	116104041	116104317	277	116077931	116102620	upstream	1420	114987	WDR31	116104317	28.5623	4.43315	0.870465	5.09286	3.52708e-07	4.30248e-06	gained-open
Peak_101526	chr9	116111603	116112409	807	116111812	116133513	overlapStart	0	54836	BSPRY	116112409	125.872	4.37813	0.758807	5.76976	7.93849e-09	1.84422e-07	gained-open
Peak_101529	chr9	116143964	116144689	726	116135698	116139233	upstream	4730	81932	HDHD3	116144689	60.1985	7.1467	1.03262	6.92093	4.48697e-12	3.60733e-10	gained-open
Peak_10154	chr10	6316939	6317867	929	6319650	6377937	upstream	1782	399715	LOC399715	6317867	109.272	-3.41253	0.866734	-3.93723	8.24271e-05	0.000431029	gained-close
Peak_101573	chr9	116842943	116843473	531	116822408	116840752	upstream	2190	259	AMBP	116843473	50.1017	4.2939	0.791502	5.425	5.79541e-08	9.71792e-07	gained-open
Peak_101576	chr9	116861366	116862173	808	116853918	116861507	overlapStart	0	113220	KIF12	116862173	53.0917	3.29462	0.783117	4.20705	2.58721e-05	0.000161606	gained-open
Peak_101602	chr9	117159653	117161163	1511	117096433	117160752	overlapStart	0	80709	AKNA	117161163	539.644	2.45282	0.712685	3.44166	0.000578154	0.00223419	gained-open
Peak_101603	chr9	117161500	117162264	765	117096433	117160752	upstream	747	80709	AKNA	117162264	56.039	4.32011	0.824259	5.2412	1.59539e-07	2.23355e-06	gained-open
Peak_101604	chr9	117163551	117164098	548	117096433	117160752	upstream	2798	80709	AKNA	117164098	49.326	4.14222	0.786996	5.26333	1.41471e-07	2.02312e-06	gained-open
Peak_101613	chr9	117269970	117270445	476	117164360	117267736	upstream	2233	25861	WHRN	117270445	75.6407	2.8097	0.810457	3.46681	0.000526675	0.00206753	gained-open
Peak_101617	chr9	117349244	117350511	1268	117349994	117361152	overlapStart	0	9550	ATP6V1G1	117350511	688.089	2.53021	0.696166	3.63449	0.000278527	0.00120943	gained-open
Peak_101620	chr9	117370290	117370704	415	117373706	117408703	upstream	3001	203197	TMEM268	117370704	36.5428	3.75137	0.804466	4.66318	3.11359e-06	2.6577e-05	gained-open
Peak_101621	chr9	117372708	117375954	3247	117373706	117408703	overlapStart	0	203197	TMEM268	117375954	542.507	2.70952	0.667265	4.06063	4.89396e-05	0.000277405	gained-open
Peak_101629	chr9	117443745	117444686	942	117428714	117444369	overlapStart	0	100505478	TEX48	117444686	137.176	2.81889	0.690446	4.0827	4.45149e-05	0.000256413	gained-open
Peak_101637	chr9	117567819	117569033	1215	117546915	117568408	overlapStart	0	9966	TNFSF15	117569033	226.929	2.7628	0.706712	3.90936	9.25391e-05	0.000474905	gained-open
Peak_101706	chr9	118687748	118688079	332	118650544	118687377	upstream	370	58483	LINC00474	118688079	30.1623	4.62802	0.898903	5.14852	2.62552e-07	3.36506e-06	gained-open
Peak_101720	chr9	118912092	118912550	459	118916071	119164600	upstream	3520	5069	PAPPA	118912550	67.3582	3.63048	0.74589	4.86731	1.13129e-06	1.13656e-05	gained-open
Peak_101801	chr9	120175188	120177617	2430	119187504	120177317	overlapStart	0	23245	ASTN2	120177617	365.912	2.96743	0.824469	3.5992	0.000319197	0.00135587	gained-open
Peak_101836	chr9	122130973	122131867	895	121928908	122131739	overlapStart	0	1620	BRINP1	122131867	86.7478	4.36639	0.743554	5.87232	4.29725e-09	1.10978e-07	gained-open
Peak_101837	chr9	122133065	122133534	470	121928908	122131739	upstream	1325	1620	BRINP1	122133534	58.3231	4.03327	0.822579	4.90321	9.42845e-07	9.73635e-06	gained-open
Peak_101904	chr9	123690962	123691782	821	123664671	123691451	overlapStart	0	7185	TRAF1	123691782	95.7178	4.61131	0.80153	5.75314	8.76025e-09	1.99894e-07	gained-open
Peak_101945	chr9	124260400	124262495	2096	124207269	124262306	overlapStart	0	2681	GGTA1P	124262495	288.589	2.4366	0.718455	3.39144	0.000695273	0.00260946	gained-open
Peak_102014	chr9	125372109	125372482	374	125377017	125377961	upstream	4534	158131	OR1Q1	125372482	31.8768	3.61924	0.803104	4.50657	6.58847e-06	5.01561e-05	gained-open
Peak_102079	chr9	127018633	127019305	673	127019885	127114719	upstream	579	10783	NEK6	127019305	75.9078	-2.65067	0.775499	-3.41802	0.000630777	0.00240418	gained-close
Peak_10210	chr10	8091487	8093584	2098	8096667	8117164	upstream	3082	2625	GATA3	8093584	203.933	3.16376	0.737258	4.29126	1.77664e-05	0.000117076	gained-open
Peak_10211	chr10	8093706	8094262	557	8096667	8117164	upstream	2404	2625	GATA3	8094262	93.0955	6.60979	0.854236	7.73766	1.01264e-14	2.18378e-12	gained-open
Peak_102218	chr9	129883892	129885734	1843	129849628	129885044	overlapStart	0	23452	ANGPTL2	129885734	170.159	-3.18441	0.760865	-4.18526	2.84844e-05	0.000175424	gained-close
Peak_102253	chr9	130341020	130342198	1179	130267618	130341268	overlapStart	0	64855	FAM129B	130342198	159.023	-2.85427	0.75233	-3.7939	0.000148297	0.000709527	gained-close
Peak_102262	chr9	130469053	130469487	435	130469271	130476303	overlapStart	0	286207	CFAP157	130469487	67.509	3.07358	0.768242	4.0008	6.3128e-05	0.000343989	gained-open
Peak_102281	chr9	130681497	130682220	724	130670165	130679305	upstream	2191	27090	ST6GALNAC4	130682220	105.575	-3.11222	0.812228	-3.8317	0.000127259	0.000622733	gained-close
Peak_102317	chr9	131033377	131033834	458	131038425	131051268	upstream	4590	375757	SWI5	131033834	56.9022	4.93421	0.813468	6.06565	1.31422e-09	4.12114e-08	gained-open
Peak_102439	chr9	132600873	132601524	652	132589564	132597572	upstream	3300	51759	C9orf78	132601524	65.3553	-3.69883	0.890637	-4.15302	3.28123e-05	0.000197772	gained-close
Peak_102451	chr9	132814094	132814390	297	132815985	132902448	upstream	1594	57720	GPR107	132814390	24.3035	4.05815	0.881459	4.6039	4.1465e-06	3.39139e-05	gained-open
Peak_102564	chr9	135286534	135286902	369	135250937	135282238	upstream	4295	7270	TTF1	135286902	46.5891	2.91637	0.873433	3.33898	0.000840868	0.00306421	gained-open
Peak_102573	chr9	135547669	135548157	489	135469676	135545788	upstream	1880	64794	DDX31	135548157	64.0964	3.03025	0.878923	3.44769	0.000565403	0.00219386	gained-open
Peak_102638	chr9	136995986	136996662	677	137001210	137025094	upstream	4547	11091	WDR5	136996662	87.6115	3.00717	0.790006	3.80651	0.00014094	0.000679196	gained-open
Peak_102769	chr9	139872599	139873522	924	139877445	139880210	upstream	3922	401562	LCNL1	139873522	119.346	3.53466	0.776371	4.5528	5.29372e-06	4.16898e-05	gained-open
Peak_102774	chr9	139916387	139917209	823	139921916	139931234	upstream	4706	401563	C9orf139	139917209	277.845	3.74585	0.782286	4.78834	1.68165e-06	1.58464e-05	gained-open
Peak_102775	chr9	139920015	139920568	554	139921916	139931234	upstream	1347	401563	C9orf139	139920568	129.232	4.8068	0.751069	6.39994	1.55438e-10	6.97522e-09	gained-open
Peak_102779	chr9	139943108	139943463	356	139933909	139940676	upstream	2431	56654	NPDC1	139943463	38.929	3.85012	0.794645	4.84508	1.26558e-06	1.24801e-05	gained-open
Peak_102780	chr9	139948335	139948854	520	139942551	139948503	overlapStart	0	954	ENTPD2	139948854	70.9158	4.71816	0.856738	5.50713	3.64737e-08	6.60658e-07	gained-open
Peak_102785	chr9	139977715	139978517	803	139981379	140003639	upstream	2861	11253	MAN1B1	139978517	74.8956	-2.66916	0.794095	-3.36126	0.000775884	0.0028647	gained-close
Peak_102792	chr9	140063100	140064317	1218	140063638	140063722	includeFeature	0	100500811	MIR3621	140064317	120.508	2.80861	0.761581	3.68787	0.000226135	0.00101371	gained-open
Peak_102793	chr9	140067416	140068343	928	140063212	140064491	upstream	2924	389816	LRRC26	140068343	106.044	3.79923	0.782843	4.85311	1.21539e-06	1.20745e-05	gained-open
Peak_102804	chr9	140132432	140132826	395	140135711	140138159	upstream	2884	10383	TUBB4B	140132826	32.7254	3.29388	0.875744	3.76124	0.000169076	0.000792923	gained-open
Peak_102832	chr9	140444283	140445115	833	140446309	140447007	upstream	1193	64975	MRPL41	140445115	124.502	3.5219	0.741501	4.74969	2.03724e-06	1.86317e-05	gained-open
Peak_102832	chr9	140444283	140445115	833	140354405	140444986	overlapStart	0	375775	PNPLA7	140445115	124.502	3.5219	0.741501	4.74969	2.03724e-06	1.86317e-05	gained-open
Peak_102852	chrX	2851640	2851872	233	2822011	2847416	upstream	4223	414	ARSD	2851872	23.2057	4.77298	0.950444	5.02185	5.11763e-07	5.85246e-06	gained-open
Peak_102916	chrX	7894884	7895994	1111	7866804	7895780	overlapStart	0	8228	PNPLA4	7895994	425.169	3.27368	0.975471	3.35599	0.000790802	0.00291038	gained-open
Peak_102927	chrX	8699401	8700524	1124	8496915	8700227	overlapStart	0	3730	ANOS1	8700524	182.62	2.41306	0.716632	3.36722	0.0007593	0.00281235	gained-open
Peak_102956	chrX	9753577	9755571	1995	9754496	9917481	overlapStart	0	357	SHROOM2	9755571	176.835	3.69388	0.706782	5.22633	1.72905e-07	2.38513e-06	gained-open
Peak_102975	chrX	9979976	9980502	527	9983795	10112518	upstream	3292	55841	WWC3	9980502	49.0903	4.25701	0.804779	5.28966	1.22543e-07	1.79688e-06	gained-open
Peak_103018	chrX	10851054	10852217	1164	10413350	10851809	overlapStart	0	4281	MID1	10852217	276.139	6.14933	0.752011	8.17718	2.90552e-16	1.14094e-13	gained-open
Peak_103024	chrX	11129074	11130098	1025	11129406	11141204	overlapStart	0	3052	HCCS	11130098	262.481	2.37026	0.710501	3.33604	0.000849817	0.00309189	gained-open
Peak_103068	chrX	12989726	12990136	411	12993226	12995346	upstream	3089	7114	TMSB4X	12990136	38.2611	5.68031	0.932501	6.09148	1.11875e-09	3.60376e-08	gained-open
Peak_103107	chrX	13955638	13956924	1287	13789062	13956831	overlapStart	0	2824	GPM6B	13956924	184.387	4.2726	0.73483	5.81441	6.08493e-09	1.48061e-07	gained-open
Peak_103122	chrX	14890938	14892173	1236	14891527	14939459	overlapStart	0	158747	MOSPD2	14892173	1131.41	2.96813	0.766721	3.87119	0.000108304	0.000542102	gained-open
Peak_103122	chrX	14890938	14892173	1236	14861529	14891184	overlapStart	0	2187	FANCB	14892173	1131.41	2.96813	0.766721	3.87119	0.000108304	0.000542102	gained-open
Peak_103145	chrX	15625092	15625464	373	15579156	15620192	upstream	4899	59272	ACE2	15625464	37.1437	5.87032	0.957741	6.12934	8.82446e-10	2.96037e-08	gained-open
Peak_103150	chrX	15755646	15756782	1137	15756412	15805748	overlapStart	0	11238	CA5B	15756782	390.62	6.47536	0.725792	8.92178	4.58839e-19	5.96139e-16	gained-open
Peak_10316	chr10	11784032	11784838	807	11784356	11806065	overlapStart	0	79746	ECHDC3	11784838	126.168	3.52405	0.997038	3.53452	0.00040852	0.00166991	gained-open
Peak_103197	chrX	16964339	16965563	1225	16964814	17171403	overlapStart	0	9185	REPS2	16965563	277.736	2.77619	0.714487	3.88557	0.000102091	0.000515762	gained-open
Peak_103213	chrX	17753537	17753875	339	17755592	17773105	upstream	1716	6322	SCML1	17753875	32.7717	5.08793	0.891801	5.70523	1.16184e-08	2.54146e-07	gained-open
Peak_103218	chrX	17879168	17879596	429	17818169	17879457	overlapStart	0	10742	RAI2	17879596	32.3373	5.25979	0.935749	5.62093	1.89928e-08	3.84471e-07	gained-open
Peak_103233	chrX	18708077	18708376	300	18709045	18846034	upstream	668	5475	PPEF1	18708376	25.8883	5.33541	0.971996	5.48913	4.03926e-08	7.19749e-07	gained-open
Peak_103240	chrX	18904445	18905313	869	18908414	18913093	upstream	3100	100132163	PHKA2-AS1	18905313	125.054	3.78149	0.728801	5.18865	2.11829e-07	2.81613e-06	gained-open
Peak_103274	chrX	20284538	20285592	1055	20168029	20285523	overlapStart	0	6197	RPS6KA3	20285592	67.1627	-5.25517	1.18841	-4.42204	9.77749e-06	7.03372e-05	gained-close
Peak_103354	chrX	23799270	23799991	722	23801275	23804327	upstream	1283	6303	SAT1	23799991	76.142	-3.20752	0.848525	-3.78011	0.000156759	0.000743945	gained-close
Peak_103374	chrX	24163534	24165102	1569	24167762	24234372	upstream	2659	7543	ZFX	24165102	75.5803	-3.21967	0.831289	-3.8731	0.000107458	0.000538536	gained-close
Peak_103400	chrX	25039011	25039584	574	25021813	25034065	upstream	4945	170302	ARX	25039584	50.705	2.70635	0.784755	3.44865	0.000563386	0.00218692	gained-open
Peak_103509	chrX	35937519	35938279	761	35937851	36008269	overlapStart	0	170063	NA	35938279	99.6099	4.15023	0.830077	4.99981	5.73858e-07	6.42597e-06	gained-open
Peak_103526	chrX	37544581	37545585	1005	37545133	37591383	overlapStart	0	7504	XK	37545585	195.403	4.09069	0.694969	5.88616	3.95279e-09	1.03401e-07	gained-open
Peak_103550	chrX	38420263	38420964	702	38420731	38548172	overlapStart	0	7102	TSPAN7	38420964	93.9195	2.51734	0.732425	3.437	0.000588205	0.00226629	gained-open
Peak_103644	chrX	41301303	41302237	935	41306713	41334905	upstream	4475	60506	NYX	41302237	261.17	2.66068	0.740597	3.59262	0.000327372	0.00138456	gained-open
Peak_103684	chrX	44403367	44403627	261	44382885	44402221	upstream	1145	139341	FUNDC1	44403627	27.2703	6.4361	1.14322	5.62982	1.80402e-08	3.68786e-07	gained-open
Peak_103685	chrX	44404583	44405339	757	44382885	44402221	upstream	2361	139341	FUNDC1	44405339	108.61	7.01245	0.867558	8.08298	6.32049e-16	2.1596e-13	gained-open
Peak_103761	chrX	47225549	47225975	427	47229999	47273098	upstream	4023	7712	ZNF157	47225975	48.287	3.3439	0.836213	3.99887	6.36466e-05	0.000346402	gained-open
Peak_103768	chrX	47415380	47416066	687	47420499	47431320	upstream	4432	369	ARAF	47416066	96.5966	-4.23343	0.937556	-4.51539	6.31997e-06	4.84344e-05	gained-close
Peak_103778	chrX	47521565	47522074	510	47511191	47518579	upstream	2985	8409	UXT	47522074	26.7955	-5.47548	1.60901	-3.40301	0.000666469	0.00251814	gained-close
Peak_103809	chrX	48620137	48620687	551	48620154	48632064	overlapStart	0	392465	GLOD5	48620687	112.799	4.76147	0.73544	6.47432	9.52407e-11	4.61674e-09	gained-open
Peak_103819	chrX	48776111	48776907	797	48770459	48776413	overlapStart	0	11040	PIM2	48776907	225.383	3.08159	0.910989	3.38269	0.000717803	0.00268092	gained-open
Peak_103836	chrX	49022559	49023270	712	49028184	49031468	upstream	4913	5355	PLP2	49023270	52.2873	5.20203	0.849231	6.12558	9.03539e-10	3.01862e-08	gained-open
Peak_103837	chrX	49023421	49023773	353	49028184	49031468	upstream	4410	5355	PLP2	49023773	23.8928	4.38351	1.01964	4.2991	1.71497e-05	0.000113648	gained-open
Peak_103838	chrX	49028039	49029253	1215	49028184	49031468	overlapStart	0	5355	PLP2	49029253	166.953	2.57557	0.689982	3.73281	0.000189356	0.000872818	gained-open
Peak_103843	chrX	49087435	49087768	334	49091927	49106987	upstream	4158	28952	CCDC22	49087768	28.6245	4.33616	0.858702	5.04967	4.4258e-07	5.18435e-06	gained-open
Peak_103873	chrX	51238654	51240184	1531	51232863	51239459	overlapStart	0	55190	NUDT11	51240184	69.2883	-3.4965	0.871181	-4.01352	5.98192e-05	0.000328408	gained-close
Peak_103894	chrX	53077176	53078215	1040	53078506	53109796	upstream	290	54328	GPR173	53078215	89.9741	-4.6265	1.01147	-4.57406	4.78365e-06	3.83428e-05	gained-close
Peak_103944	chrX	54946984	54948630	1647	54946996	54957866	overlapStart	0	7216	TRO	54948630	45.8888	-2.9652	0.867253	-3.41907	0.000628361	0.00239636	gained-close
Peak_103960	chrX	56253977	56254534	558	56258822	56314322	upstream	4287	11279	KLF8	56254534	61.9761	5.73064	0.83877	6.83219	8.36262e-12	6.01994e-10	gained-open
Peak_103961	chrX	56255381	56255776	396	56258822	56314322	upstream	3045	11279	KLF8	56255776	43.4234	5.13315	0.935801	5.4853	4.12763e-08	7.32271e-07	gained-open
Peak_103962	chrX	56258544	56259362	819	56258822	56314322	overlapStart	0	11279	KLF8	56259362	155.836	5.79324	0.761891	7.60377	2.87626e-14	5.07021e-12	gained-open
Peak_103971	chrX	56765099	56765539	441	56763221	56764017	upstream	1081	442454	UQCRBP1	56765539	64.1772	4.42206	0.786193	5.62465	1.85888e-08	3.77946e-07	gained-open
Peak_103982	chrX	57308976	57309470	495	57313110	57515629	upstream	3639	158584	FAAH2	57309470	71.9911	5.28126	0.883301	5.979	2.24508e-09	6.44307e-08	gained-open
Peak_103983	chrX	57312825	57313914	1090	57313110	57515629	overlapStart	0	158584	FAAH2	57313914	340.716	7.1731	0.773417	9.27455	1.78372e-20	4.36547e-17	gained-open
Peak_104017	chrX	64887163	64889399	2237	64887511	64961793	overlapStart	0	4478	MSN	64889399	209.649	-4.61498	0.966509	-4.7749	1.798e-06	1.67464e-05	gained-close
Peak_104059	chrX	68723366	68724816	1451	68725078	68752351	upstream	261	27112	FAM155B	68724816	130.265	4.46167	0.720402	6.19331	5.8914e-10	2.11339e-08	gained-open
Peak_104123	chrX	72347454	72348112	659	72345876	72347919	overlapStart	0	645996	NAP1L6	72348112	61.0596	4.12517	0.85101	4.84738	1.25104e-06	1.2367e-05	gained-open
Peak_104156	chrX	74144403	74145514	1112	73952691	74145287	overlapStart	0	340533	NEXMIF	74145514	185.501	3.66825	0.750153	4.89	1.00836e-06	1.03105e-05	gained-open
Peak_104185	chrX	77914275	77915672	1398	77911566	77914825	overlapStart	0	203430	RTL3	77915672	115.907	-4.67922	1.07391	-4.35716	1.31758e-05	9.05385e-05	gained-close
Peak_104187	chrX	78002883	78003518	636	78003206	78012578	overlapStart	0	2846	LPAR4	78003518	22.572	-6.71684	1.64526	-4.08253	4.45486e-05	0.000256551	gained-close
Peak_1042	chr1	23903314	23904481	1168	23907985	23967056	upstream	3503	259283	MDS2	23904481	67.5436	-3.55172	0.856356	-4.14748	3.36157e-05	0.000201978	gained-close
Peak_104240	chrX	86771534	86773925	2392	86772715	86925050	overlapStart	0	56062	KLHL4	86773925	189.237	-3.12373	0.799686	-3.90619	9.37615e-05	0.000480066	gained-close
Peak_104255	chrX	90689436	90690382	947	90689597	90693583	overlapStart	0	140886	PABPC5	90690382	130.986	-6.28463	1.1862	-5.2981	1.17011e-07	1.73047e-06	gained-close
Peak_104261	chrX	92927603	92929434	1832	92929012	92967273	overlapStart	0	286499	FAM133A	92929434	121.333	-2.77072	0.799051	-3.46752	0.000525285	0.00206284	gained-close
Peak_104261	chrX	92927603	92929434	1832	92925925	92928682	overlapStart	0	4675	NAP1L3	92929434	121.333	-2.77072	0.799051	-3.46752	0.000525285	0.00206284	gained-close
Peak_104285	chrX	99898606	99900568	1963	99899163	99926296	overlapStart	0	27286	SRPX2	99900568	153.725	-5.17545	1.01702	-5.08881	3.60314e-07	4.3787e-06	gained-close
Peak_104318	chrX	101410706	101411188	483	101408679	101410986	overlapStart	0	340542	BEX5	101411188	79.0917	3.69305	0.868051	4.25442	2.09593e-05	0.00013503	gained-open
Peak_104361	chrX	102985569	102986605	1037	102962272	102983552	upstream	2016	441509	GLRA4	102986605	36.3424	-4.28671	1.11878	-3.83159	0.000127318	0.000622934	gained-close
Peak_104409	chrX	105936085	105936939	855	105937068	106040246	upstream	128	79589	RNF128	105936939	66.1702	3.941	0.798598	4.93489	8.01943e-07	8.49885e-06	gained-open
Peak_104427	chrX	106869987	106870517	531	106871654	106894256	upstream	1136	5631	PRPS1	106870517	55.5531	4.60945	0.782783	5.88854	3.89625e-09	1.021e-07	gained-open
Peak_104483	chrX	109472783	109473504	722	109468217	109468288	upstream	4494	692226	SNORD96B	109473504	125.248	4.45277	0.874006	5.09467	3.49343e-07	4.27134e-06	gained-open
Peak_104657	chrX	128659189	128659676	488	128580478	128657460	upstream	1728	6594	SMARCA1	128659676	59.7104	4.09645	0.759309	5.39498	6.85329e-08	1.11576e-06	gained-open
Peak_104701	chrX	130712495	130713349	855	130407483	130712873	overlapStart	0	3547	IGSF1	130713349	57.6205	5.5042	0.836761	6.57799	4.76864e-11	2.58948e-09	gained-open
Peak_104755	chrX	133683162	133685589	2428	133684054	133694428	overlapStart	0	100506757	LINC00629	133685589	89.2674	-5.26757	1.10007	-4.78841	1.68105e-06	1.58422e-05	gained-close
Peak_104755	chrX	133683162	133685589	2428	133680644	133680741	upstream	2420	494336	MIR424	133685589	89.2674	-5.26757	1.10007	-4.78841	1.68105e-06	1.58422e-05	gained-close
Peak_104760	chrX	133792322	133792869	548	133699873	133792513	overlapStart	0	10761	PLAC1	133792869	40.5979	3.46686	0.809948	4.28035	1.866e-05	0.000122169	gained-open
Peak_104778	chrX	134124415	134125508	1094	134124968	134126503	overlapStart	0	644538	SMIM10	134125508	92.4738	-4.96244	1.06096	-4.67733	2.90627e-06	2.50615e-05	gained-close
Peak_104814	chrX	135342876	135343585	710	135295379	135338641	upstream	4234	79649	MAP7D3	135343585	45.8415	-4.27109	1.09062	-3.91621	8.99519e-05	0.000463787	gained-close
Peak_104828	chrX	135865390	135865840	451	135747712	135863503	upstream	1886	9459	ARHGEF6	135865840	40.3965	4.03601	0.801334	5.03662	4.73829e-07	5.48042e-06	gained-open
Peak_104879	chrX	138913901	138915385	1485	138808505	138914447	overlapStart	0	286410	ATP11C	138915385	97.9053	-3.49595	0.794793	-4.39856	1.08972e-05	7.70853e-05	gained-close
Peak_10490	chr10	15901702	15902942	1241	15820175	15902519	overlapStart	0	80013	MINDY3	15902942	324.774	2.67385	0.691741	3.8654	0.000110909	0.000553249	gained-open
Peak_10491	chr10	15906428	15906756	329	15820175	15902519	upstream	3908	80013	MINDY3	15906756	37.4578	4.84493	0.857604	5.64937	1.61033e-08	3.34729e-07	gained-open
Peak_10499	chr10	16478300	16479586	1287	16478942	16555744	overlapStart	0	9317	PTER	16479586	803.132	3.52179	0.694017	5.0745	3.88523e-07	4.65529e-06	gained-open
Peak_104997	chrX	146336701	146336918	218	146331669	146331748	upstream	4952	100422847	MIR514B	146336918	23.3748	3.89512	0.870007	4.47712	7.56572e-06	5.63922e-05	gained-open
Peak_105005	chrX	147581911	147583201	1291	147582139	148082193	overlapStart	0	2334	AFF2	147583201	46.4654	-3.65537	0.969315	-3.77108	0.000162539	0.000766814	gained-close
Peak_105074	chrX	149857200	149859067	1868	149861435	149933575	upstream	2367	8776	MTMR1	149859067	434.061	-2.50861	0.690403	-3.63355	0.000279547	0.0012129	gained-close
Peak_105108	chrX	151142176	151143546	1371	151121596	151143151	overlapStart	0	2564	GABRE	151143546	48.7711	-2.90567	0.855378	-3.39694	0.000681434	0.00256502	gained-close
Peak_105161	chrX	153165929	153166867	939	153167985	153172620	upstream	1117	554	AVPR2	153166867	111.268	-3.06768	0.764706	-4.01157	6.03155e-05	0.000330667	gained-close
Peak_105195	chrX	153637147	153638260	1114	153639877	153650063	upstream	1616	6901	TAZ	153638260	111.411	-5.99645	1.09443	-5.47907	4.27562e-08	7.54963e-07	gained-close
Peak_105233	chrX	154038450	154038982	533	154006959	154033802	upstream	4647	4354	MPP1	154038982	18.0818	-6.39535	1.66411	-3.8431	0.000121491	0.000598189	gained-close
Peak_105244	chrX	154296394	154296868	475	154299695	154351349	upstream	2826	79184	BRCC3	154296868	39.6729	-6.08821	1.60521	-3.79278	0.000148968	0.000712206	gained-close
Peak_105252	chrX	154563822	154564388	567	154505500	154563986	overlapStart	0	1193	CLIC2	154564388	31.2659	-4.69516	1.31896	-3.55974	0.000371222	0.00153903	gained-close
Peak_10552	chr10	17428525	17429295	771	17428935	17452630	overlapStart	0	100128098	ST8SIA6-AS1	17429295	159.952	5.86435	0.831719	7.05088	1.77784e-12	1.6616e-10	gained-open
Peak_10557	chr10	17495257	17497444	2188	17362676	17496254	overlapStart	0	338596	ST8SIA6	17497444	399.485	2.79346	0.666942	4.18846	2.80855e-05	0.000173383	gained-open
Peak_10642	chr10	21461832	21462233	402	21462919	21463852	upstream	685	100128511	NEBL-AS1	21462233	32.8483	2.63993	0.784178	3.3665	0.000761288	0.00281822	gained-open
Peak_10643	chr10	21462762	21463746	985	21462919	21463852	overlapStart	0	100128511	NEBL-AS1	21463746	171.153	3.75586	0.716932	5.23879	1.61631e-07	2.25593e-06	gained-open
Peak_10643	chr10	21462762	21463746	985	21068903	21463116	overlapStart	0	10529	NEBL	21463746	171.153	3.75586	0.716932	5.23879	1.61631e-07	2.25593e-06	gained-open
Peak_10682	chr10	22535403	22536311	909	22541001	22547477	upstream	4689	100130992	LOC100130992	22536311	67.67	-4.53431	1.01725	-4.45741	8.29551e-06	6.10449e-05	gained-close
Peak_10693	chr10	22725618	22727102	1485	22724354	22726858	overlapStart	0	100499489	LOC100499489	22727102	71.3016	-4.0924	0.959643	-4.2645	2.00353e-05	0.000129944	gained-close
Peak_10728	chr10	23634736	23635280	545	23605520	23633772	upstream	963	256815	C10orf67	23635280	43.3864	-3.77635	0.983424	-3.84	0.000123033	0.000604462	gained-close
Peak_1091	chr1	24645729	24646162	434	24645812	24690970	overlapStart	0	57822	GRHL3	24646162	44.8039	3.86893	0.807601	4.79064	1.66251e-06	1.56998e-05	gained-open
Peak_10994	chr10	31323172	31323898	727	31133565	31320866	upstream	2305	220929	ZNF438	31323898	47.2914	-3.91026	0.967444	-4.04185	5.30315e-05	0.000297095	gained-close
Peak_11162	chr10	35929422	35931997	2576	35927177	35930362	overlapStart	0	8325	FZD8	35931997	1027.31	2.43039	0.679534	3.57656	0.000348142	0.00145863	gained-open
Peak_11226	chr10	38644818	38645506	689	38645308	38667433	overlapStart	0	158160	HSD17B7P2	38645506	77.5457	3.68293	0.736741	4.99894	5.76453e-07	6.45087e-06	gained-open
Peak_11230	chr10	42862475	42863847	1373	42827314	42863493	overlapStart	0	441666	LOC441666	42863847	865.638	2.96789	0.684945	4.33303	1.47072e-05	9.95598e-05	gained-open
Peak_11236	chr10	43133084	43134471	1388	43069631	43133992	overlapStart	0	7582	ZNF33B	43134471	1024.08	2.30547	0.697631	3.30472	0.000950714	0.0033926	gained-open
Peak_11237	chr10	43136160	43136790	631	43069631	43133992	upstream	2167	7582	ZNF33B	43136790	91.4202	5.26331	0.770615	6.83001	8.49106e-12	6.08602e-10	gained-open
Peak_11248	chr10	43570969	43571284	316	43572517	43625797	upstream	1232	5979	RET	43571284	22.8225	4.10253	0.883533	4.64333	3.42846e-06	2.88574e-05	gained-open
Peak_11249	chr10	43571912	43572897	986	43572517	43625797	overlapStart	0	5979	RET	43572897	98.8844	4.63007	0.766972	6.03681	1.57188e-09	4.79204e-08	gained-open
Peak_11298	chr10	44349515	44349991	477	44354859	44390881	upstream	4867	100506835	LINC00840	44349991	79.1408	3.081	0.829507	3.71425	0.000203806	0.000929214	gained-open
Peak_11445	chr10	50396507	50396902	396	50363891	50396407	upstream	99	170371	C10orf128	50396902	44.3181	4.99588	0.839115	5.95375	2.62059e-09	7.34841e-08	gained-open
Peak_11447	chr10	50605933	50606598	666	50574161	50604062	upstream	1870	644168	DRGX	50606598	117.389	4.5838	0.744956	6.15311	7.59773e-10	2.60786e-08	gained-open
Peak_11455	chr10	50746463	50748112	1650	50662526	50747169	overlapStart	0	2074	ERCC6	50748112	805.912	2.42486	0.697644	3.47579	0.000509355	0.00201116	gained-open
Peak_11455	chr10	50746463	50748112	1650	50723151	50747584	overlapStart	0	101243544	NA	50748112	805.912	2.42486	0.697644	3.47579	0.000509355	0.00201116	gained-open
Peak_11464	chr10	50887373	50887820	448	50887684	50916956	overlapStart	0	282966	C10orf53	50887820	52.5643	4.76048	0.79379	5.99716	2.008e-09	5.86667e-08	gained-open
Peak_11470	chr10	51547140	51547640	501	51549553	51562518	upstream	1912	4477	MSMB	51547640	40.9971	3.62379	0.793755	4.56537	4.98605e-06	3.96825e-05	gained-open
Peak_11499	chr10	52387343	52388063	721	52065345	52384923	upstream	2419	259230	SGMS1	52388063	47.2127	4.19972	0.815389	5.15057	2.59701e-07	3.33461e-06	gained-open
Peak_11508	chr10	52748442	52748853	412	52750911	54058110	upstream	2057	5592	PRKG1	52748853	37.3651	2.57617	0.765435	3.36563	0.000763685	0.0028255	gained-open
Peak_11548	chr10	54077793	54079518	1726	54056608	54073888	upstream	3904	100506939	PRKG1-AS1	54079518	117.53	-3.66098	0.788612	-4.64231	3.44529e-06	2.89713e-05	gained-close
Peak_1155	chr1	26198709	26198965	257	26187975	26197744	upstream	964	164091	PAQR7	26198965	28.6192	4.84302	0.936774	5.16989	2.34228e-07	3.05713e-06	gained-open
Peak_11611	chr10	57390683	57391619	937	55562533	57387702	upstream	2980	65217	PCDH15	57391619	513.459	4.33523	0.901034	4.8114	1.49878e-06	1.43743e-05	gained-open
Peak_11672	chr10	60025798	60029810	4013	60028862	60049019	overlapStart	0	55847	CISD1	60029810	1363.95	2.43779	0.709457	3.43614	0.000590064	0.00227187	gained-open
Peak_11672	chr10	60025798	60029810	4013	59951278	60027694	overlapStart	0	253430	IPMK	60029810	1363.95	2.43779	0.709457	3.43614	0.000590064	0.00227187	gained-open
Peak_1172	chr1	26503691	26504152	462	26503981	26516375	overlapStart	0	10256	CNKSR1	26504152	73.2317	5.16209	0.779321	6.62383	3.50001e-11	1.99964e-09	gained-open
Peak_11748	chr10	61725002	61725666	665	61715188	61720671	upstream	4330	283025	LINC01553	61725666	118.21	4.90271	0.752439	6.51576	7.23224e-11	3.64864e-09	gained-open
Peak_1175	chr1	26604865	26605248	384	26606213	26608013	upstream	964	83442	SH3BGRL3	26605248	11.7291	-5.77218	1.67355	-3.44907	0.000562529	0.002184	gained-close
Peak_11793	chr10	62492065	62493543	1479	61786056	62493284	overlapStart	0	288	ANK3	62493543	219.871	3.84349	0.913919	4.2055	2.60506e-05	0.000162496	gained-open
Peak_1183	chr1	26680466	26680962	497	26648350	26680621	overlapStart	0	55057	CRYBG2	26680962	61.5542	4.08303	0.804055	5.07805	3.81326e-07	4.58943e-06	gained-open
Peak_11845	chr10	63656717	63657061	345	63661013	63856707	upstream	3951	84159	ARID5B	63657061	34.3444	3.46334	0.816252	4.24298	2.2057e-05	0.000141031	gained-open
Peak_11882	chr10	64027844	64029118	1275	63942794	64028466	overlapStart	0	219790	RTKN2	64029118	336.668	2.73799	0.670734	4.08208	4.46338e-05	0.000256943	gained-open
Peak_12050	chr10	70289738	70290069	332	70242090	70287280	upstream	2457	8034	SLC25A16	70290069	27.773	6.46336	1.14156	5.66185	1.49748e-08	3.15446e-07	gained-open
Peak_121	chr1	2515303	2515664	362	2517899	2522908	upstream	2234	127281	FAM213B	2515664	41.5901	3.44503	0.785628	4.38506	1.15954e-05	8.12759e-05	gained-open
Peak_12162	chr10	73533121	73533611	491	73507314	73533337	overlapStart	0	64115	VSIR	73533611	56.2023	3.42471	0.862418	3.97105	7.15565e-05	0.000382218	gained-open
Peak_12167	chr10	73619905	73621017	1113	73621147	73995618	upstream	129	119504	ANAPC16	73621017	140.022	-2.65585	0.740096	-3.58851	0.000332567	0.00140292	gained-close
Peak_1219	chr1	27286685	27287180	496	27276047	27286901	overlapStart	0	126695	KDF1	27287180	62.6481	4.4985	0.785975	5.72347	1.04368e-08	2.3216e-07	gained-open
Peak_1220	chr1	27288190	27288754	565	27276047	27286901	upstream	1288	126695	KDF1	27288754	40.0515	-4.06158	1.04152	-3.89967	9.63222e-05	0.000491162	gained-close
Peak_12235	chr10	75420596	75421287	692	75404644	75415832	upstream	4763	79933	SYNPO2L	75421287	34.5139	-3.8346	1.06582	-3.59781	0.00032091	0.00136177	gained-close
Peak_12242	chr10	75575605	75576379	775	75561669	75571589	upstream	4015	8509	NDST2	75576379	72.0677	-4.86591	1.01759	-4.78182	1.73717e-06	1.62822e-05	gained-close
Peak_12252	chr10	75666196	75667193	998	75670862	75677258	upstream	3668	5328	PLAU	75667193	187.021	-3.98971	0.780248	-5.11339	3.16433e-07	3.93905e-06	gained-close
Peak_12254	chr10	75668627	75669436	810	75670862	75677258	upstream	1425	5328	PLAU	75669436	80.4697	-3.29455	0.803074	-4.10242	4.0885e-05	0.000238639	gained-close
Peak_12291	chr10	76581171	76581766	596	76586171	76792380	upstream	4404	23522	KAT6B	76581766	62.1176	4.82047	0.80085	6.01919	1.75287e-09	5.24505e-08	gained-open
Peak_12292	chr10	76583500	76584028	529	76586171	76792380	upstream	2142	23522	KAT6B	76584028	50.6514	3.5683	0.90455	3.94483	7.98559e-05	0.000419816	gained-open
Peak_12314	chr10	76993550	76996132	2583	76993729	76995770	includeFeature	0	118881	COMTD1	76996132	675.446	3.06656	0.662631	4.62786	3.69469e-06	3.07442e-05	gained-open
Peak_1251	chr1	27709758	27710023	266	27705596	27709805	overlapStart	0	388611	CD164L2	27710023	25.3492	4.71702	0.916864	5.14473	2.6791e-07	3.42289e-06	gained-open
Peak_12512	chr10	81102002	81102305	304	81107220	81115089	upstream	4914	10105	PPIF	81102305	23.7792	3.06355	0.837883	3.65629	0.000255888	0.00112538	gained-open
Peak_12551	chr10	82050672	82051016	345	82031576	82049434	upstream	1237	4143	MAT1A	82051016	31.8637	3.99487	0.820513	4.86875	1.12308e-06	1.12982e-05	gained-open
Peak_12555	chr10	82167345	82169172	1828	82167585	82192753	overlapStart	0	84293	FAM213A	82169172	285.636	3.3328	0.908104	3.67007	0.000242486	0.00107601	gained-open
Peak_12573	chr10	82295594	82296140	547	82297658	82406316	upstream	1517	387694	SH2D4B	82296140	59.5399	4.37193	0.773994	5.64853	1.61826e-08	3.36168e-07	gained-open
Peak_12673	chr10	86039512	86040297	786	86039736	86054415	overlapStart	0	170425	LINC00858	86040297	103.774	6.58582	0.881459	7.4715	7.92835e-14	1.20747e-11	gained-open
Peak_12678	chr10	86083418	86083675	258	86088410	86278276	upstream	4734	54462	CCSER2	86083675	21.2589	4.27457	0.909526	4.69977	2.60449e-06	2.28829e-05	gained-open
Peak_12751	chr10	88283158	88283542	385	88195013	88281541	upstream	1616	23063	WAPL	88283542	73.0397	4.17316	0.73982	5.64078	1.69279e-08	3.49442e-07	gained-open
Peak_12776	chr10	88720098	88720581	484	88695298	88717425	upstream	2672	79812	MMRN2	88720581	71.4367	3.43233	0.816817	4.20207	2.64482e-05	0.000164501	gained-open
Peak_12778	chr10	88726985	88727420	436	88728188	88730666	upstream	767	10974	ADIRF	88727420	31.9032	2.69045	0.776509	3.4648	0.00053063	0.00208077	gained-open
Peak_12780	chr10	88779871	88780095	225	88780046	88784487	overlapStart	0	643161	FAM25A	88780095	23.2158	3.15529	0.862398	3.65874	0.000253458	0.00111632	gained-open
Peak_12785	chr10	88852050	88852925	876	88854953	88951222	upstream	2027	54537	FAM35A	88852925	108.565	3.04635	0.763149	3.99181	6.5571e-05	0.000354949	gained-open
Peak_12815	chr10	89621320	89624673	3354	89623195	89728532	overlapStart	0	5728	PTEN	89624673	655.003	2.92993	0.66201	4.42581	9.60792e-06	6.92879e-05	gained-open
Peak_12815	chr10	89621320	89624673	3354	89618918	89623194	overlapStart	0	100144748	KLLN	89624673	655.003	2.92993	0.66201	4.42581	9.60792e-06	6.92879e-05	gained-open
Peak_12856	chr10	90611080	90611864	785	90579659	90611732	overlapStart	0	118932	ANKRD22	90611864	317.565	4.06154	0.784389	5.17798	2.24307e-07	2.95069e-06	gained-open
Peak_12857	chr10	90615714	90616162	449	90579659	90611732	upstream	3981	118932	ANKRD22	90616162	37.8193	5.01705	0.868175	5.77884	7.52161e-09	1.76687e-07	gained-open
Peak_12884	chr10	91061141	91062164	1024	91061706	91069033	overlapStart	0	3433	IFIT2	91062164	153.615	2.26402	0.683436	3.3127	0.000923991	0.00331486	gained-open
Peak_12895	chr10	91173826	91175437	1612	91174325	91180759	overlapStart	0	24138	IFIT5	91175437	342.148	2.51405	0.668109	3.76293	0.000167931	0.000788433	gained-open
Peak_12895	chr10	91173826	91175437	1612	90973326	91174382	overlapStart	0	3988	LIPA	91175437	342.148	2.51405	0.668109	3.76293	0.000167931	0.000788433	gained-open
Peak_12914	chr10	91403294	91405725	2432	91339254	91405329	overlapStart	0	53354	PANK1	91405725	1082.7	2.79497	0.661685	4.22403	2.39977e-05	0.000151589	gained-open
Peak_12916	chr10	91460684	91462230	1547	91451057	91457685	upstream	2998	283011	FLJ37201	91462230	1087.67	2.9484	0.673472	4.37791	1.19824e-05	8.35487e-05	gained-open
Peak_12916	chr10	91460684	91462230	1547	91461367	91534700	overlapStart	0	9585	KIF20B	91462230	1087.67	2.9484	0.673472	4.37791	1.19824e-05	8.35487e-05	gained-open
Peak_12964	chr10	92630415	92632525	2111	92631275	92668312	overlapStart	0	10556	RPP30	92632525	648.712	3.03578	0.663804	4.57331	4.80088e-06	3.84593e-05	gained-open
Peak_12973	chr10	92803005	92803413	409	92805565	92821916	upstream	2151	100874184	LINC00502	92803413	63.6635	3.21342	0.742359	4.32866	1.5002e-05	0.000101236	gained-open
Peak_12990	chr10	93168936	93171052	2117	93170096	93274520	overlapStart	0	143279	HECTD2	93171052	950.656	3.19057	0.664384	4.8023	1.56851e-06	1.49301e-05	gained-open
Peak_13018	chr10	93556014	93556445	432	93558151	93625232	upstream	1705	80351	TNKS2	93556445	51.829	4.31665	0.780674	5.52939	3.21347e-08	5.93922e-07	gained-open
Peak_13025	chr10	93667867	93669394	1528	93666345	93669258	overlapStart	0	143282	FGFBP3	93669394	485.318	2.78182	0.664494	4.18637	2.8345e-05	0.000174688	gained-open
Peak_13060	chr10	94831530	94832656	1127	94833232	94837641	upstream	575	1592	CYP26A1	94832656	130.952	5.01258	0.752707	6.6594	2.74943e-11	1.62098e-09	gained-open
Peak_13086	chr10	95326135	95326624	490	95326422	95349829	overlapStart	0	338557	FFAR4	95326624	65.852	4.77385	0.781137	6.11141	9.87568e-10	3.24172e-08	gained-open
Peak_13159	chr10	97054852	97055521	670	96997325	97050905	upstream	3946	9124	PDLIM1	97055521	50.3933	3.37632	0.849549	3.97425	7.06024e-05	0.000378139	gained-open
Peak_13198	chr10	98030793	98031797	1005	97951455	98031333	overlapStart	0	29760	BLNK	98031797	265.839	4.84607	0.865946	5.59627	2.19014e-08	4.32594e-07	gained-open
Peak_13199	chr10	98031875	98032913	1039	97951455	98031333	upstream	541	29760	BLNK	98032913	60.4134	4.12055	0.771007	5.34438	9.07289e-08	1.40064e-06	gained-open
Peak_13200	chr10	98035864	98036101	238	97951455	98031333	upstream	4530	29760	BLNK	98036101	24.0115	4.41551	0.946466	4.66526	3.08222e-06	2.63349e-05	gained-open
Peak_13236	chr10	99096627	99097546	920	99092254	99094458	upstream	2168	23401	FRAT2	99097546	89.6673	3.33399	0.742416	4.49073	7.09787e-06	5.34157e-05	gained-open
Peak_13242	chr10	99207627	99208472	846	99195666	99205768	upstream	1858	51013	EXOSC1	99208472	132.245	5.4867	0.783456	7.0032	2.50181e-12	2.20138e-10	gained-open
Peak_13251	chr10	99331367	99331745	379	99332256	99343641	upstream	510	26287	ANKRD2	99331745	31.8221	4.05948	0.848182	4.78609	1.70058e-06	1.59948e-05	gained-open
Peak_13264	chr10	99449252	99449892	641	99437181	99447015	upstream	2236	60370	AVPI1	99449892	59.1602	-3.3402	0.930867	-3.58827	0.000332883	0.00140392	gained-close
Peak_13277	chr10	99608791	99609234	444	99609995	99631335	upstream	760	401647	GOLGA7B	99609234	48.8053	3.71687	0.83238	4.46535	7.99386e-06	5.91394e-05	gained-open
Peak_13477	chr10	104181597	104182228	632	104162374	104179691	upstream	1905	5662	PSD	104182228	32.1874	3.08418	0.793152	3.88851	0.000100862	0.000510668	gained-open
Peak_13478	chr10	104182392	104182867	476	104162374	104179691	upstream	2700	5662	PSD	104182867	73.628	3.08393	0.743105	4.15006	3.32383e-05	0.000199996	gained-open
Peak_13482	chr10	104211015	104211356	342	104209594	104211300	overlapStart	0	79946	C10orf95	104211356	22.5732	3.10799	0.865201	3.59221	0.00032788	0.00138637	gained-open
Peak_13537	chr10	105032622	105033543	922	105036920	105050108	upstream	3376	9118	INA	105033543	143.558	-3.94904	0.878161	-4.49695	6.89367e-06	5.21325e-05	gained-close
Peak_13622	chr10	108924320	108924711	392	108333421	108924466	overlapStart	0	114815	SORCS1	108924711	38.0337	3.20728	0.852396	3.76266	0.000168115	0.000789158	gained-open
Peak_13697	chr10	112255557	112256664	1108	112257625	112271302	upstream	960	1847	DUSP5	112256664	78.4672	-2.85983	0.805146	-3.55194	0.000382396	0.00157789	gained-close
Peak_13712	chr10	112402976	112403253	278	112404155	112599227	upstream	901	282996	RBM20	112403253	22.1671	4.49236	0.921515	4.87497	1.08823e-06	1.09949e-05	gained-open
Peak_13741	chr10	112835820	112837281	1462	112836790	112840662	overlapStart	0	150	ADRA2A	112837281	162.603	2.40154	0.688039	3.49041	0.000482271	0.0019208	gained-open
Peak_13813	chr10	115425210	115426192	983	115348583	115423829	upstream	1380	4892	NRAP	115426192	192.968	2.964	0.694602	4.2672	1.97944e-05	0.000128612	gained-open
Peak_13835	chr10	115998949	115999599	651	115999013	116054259	overlapStart	0	340706	VWA2	115999599	59.0769	4.15748	0.845633	4.91641	8.81446e-07	9.19828e-06	gained-open
Peak_13899	chr10	118429734	118430431	698	118423207	118429775	overlapStart	0	143379	C10orf82	118430431	57.2723	4.31782	0.781804	5.52289	3.33462e-08	6.12975e-07	gained-open
Peak_13900	chr10	118430775	118431222	448	118423207	118429775	upstream	999	143379	C10orf82	118431222	44.6328	3.01625	0.770678	3.91377	9.08666e-05	0.000467541	gained-open
Peak_13909	chr10	118608535	118609597	1063	118609023	118642112	overlapStart	0	387712	ENO4	118609597	243.773	3.57767	0.681676	5.24834	1.53478e-07	2.16453e-06	gained-open
Peak_13942	chr10	119300672	119302394	1723	119301956	119309057	overlapStart	0	2018	EMX2	119302394	83.2839	-3.49324	0.948562	-3.68267	0.000230805	0.00103184	gained-close
Peak_14027	chr10	122215101	122215509	409	122216466	122349367	upstream	956	196051	PLPP4	122215509	42.2775	3.51539	0.777957	4.51875	6.22054e-06	4.77768e-05	gained-open
Peak_14047	chr10	123357311	123358465	1155	123237844	123357972	overlapStart	0	2263	FGFR2	123358465	218.839	5.46853	0.718834	7.6075	2.79448e-14	4.95929e-12	gained-open
Peak_14089	chr10	124610391	124611140	750	124612013	124658230	upstream	872	399815	LOC399815	124611140	21.4565	-6.64429	1.66169	-3.99851	6.37434e-05	0.000346768	gained-close
Peak_14090	chr10	124611644	124612517	874	124612013	124658230	overlapStart	0	399815	LOC399815	124612517	71.4804	-5.30121	1.09968	-4.82068	1.43068e-06	1.38168e-05	gained-close
Peak_14100	chr10	124910414	124911201	788	124913760	124924886	upstream	2558	9184	BUB3	124911201	57.9077	4.96064	0.812591	6.10472	1.02983e-09	3.36052e-08	gained-open
Peak_14108	chr10	125852249	125853275	1027	125767182	125853123	overlapStart	0	51363	CHST15	125853275	81.7275	3.34882	0.828243	4.04328	5.27087e-05	0.00029568	gained-open
Peak_14162	chr10	127589542	127590091	550	127524909	127585027	upstream	4514	55760	DHX32	127590091	62.7126	2.81056	0.730484	3.84753	0.000119315	0.000588983	gained-open
Peak_14191	chr10	128109923	128111686	1764	128102438	128110448	overlapStart	0	101101772	LINC00601	128111686	195.78	-3.81624	0.892832	-4.27431	1.91726e-05	0.000125128	gained-close
Peak_14213	chr10	128993959	128995425	1467	128933690	128994422	overlapStart	0	642938	FAM196A	128995425	180.979	2.44926	0.702924	3.48439	0.000493265	0.00195703	gained-open
Peak_14241	chr10	131264912	131266172	1261	131265454	131565783	overlapStart	0	4255	MGMT	131266172	257.684	3.64081	0.829132	4.39111	1.12772e-05	7.93476e-05	gained-open
Peak_14277	chr10	133797163	133797808	646	133781204	133795435	upstream	1727	664	BNIP3	133797808	81.4271	-4.22535	0.950275	-4.44645	8.73003e-06	6.38052e-05	gained-close
Peak_14287	chr10	133999005	133999483	479	134000414	134019280	upstream	930	10570	DPYSL4	133999483	76.6759	3.67776	0.767241	4.79349	1.63902e-06	1.55072e-05	gained-open
Peak_14316	chr10	134345713	134346862	1150	134351353	134596984	upstream	4490	3632	INPP5A	134346862	104.8	-3.9229	0.820318	-4.78217	1.73415e-06	1.62553e-05	gained-close
Peak_14326	chr10	134775766	134776038	273	134779038	134790001	upstream	2999	399829	LINC01168	134776038	26.6357	3.88047	0.855854	4.53403	5.78685e-06	4.4961e-05	gained-open
Peak_14364	chr11	416726	417613	888	405716	417397	overlapStart	0	59307	SIGIRR	417613	58.3054	4.53189	0.783818	5.78181	7.3901e-09	1.74142e-07	gained-open
Peak_14375	chr11	564222	564600	379	554850	560779	upstream	3442	256329	LMNTD2	564600	32.9651	4.44354	0.855935	5.19144	2.08674e-07	2.78015e-06	gained-open
Peak_14379	chr11	628355	628991	637	626313	627173	upstream	1181	6343	SCT	628991	28.5965	-5.60698	1.60048	-3.50331	0.00045951	0.00184326	gained-close
Peak_14382	chr11	704755	705383	629	706120	727727	upstream	736	64787	EPS8L2	705383	87.7042	4.54874	0.753067	6.04029	1.53839e-09	4.70084e-08	gained-open
Peak_14383	chr11	705673	706207	535	706120	727727	overlapStart	0	64787	EPS8L2	706207	47.3184	3.72206	0.826461	4.50362	6.68069e-06	5.07663e-05	gained-open
Peak_14398	chr11	825393	826307	915	826157	831991	overlapStart	0	283229	CRACR2B	826307	70.2032	3.54924	0.755475	4.69803	2.62685e-06	2.30587e-05	gained-open
Peak_14399	chr11	830187	830651	465	832952	838835	upstream	2300	977	CD151	830651	56.0045	3.43182	0.821541	4.17729	2.94997e-05	0.000180672	gained-open
Peak_1443	chr1	32039273	32040159	887	32042086	32053287	upstream	1926	64129	TINAGL1	32040159	47.815	-3.0311	0.875403	-3.46252	0.000535141	0.00209506	gained-close
Peak_14453	chr11	1771735	1772344	610	1753640	1771824	overlapStart	0	402778	IFITM10	1772344	49.6067	2.73524	0.737837	3.70711	0.000209639	0.000951644	gained-open
Peak_14460	chr11	1855236	1855841	606	1860233	1862910	upstream	4391	7136	TNNI2	1855841	97.8628	5.29303	0.778253	6.80117	1.03775e-11	7.14732e-10	gained-open
Peak_14462	chr11	1884088	1885958	1871	1880694	1880766	upstream	3321	100423021	MIR4298	1885958	119.966	-3.60172	0.853636	-4.21927	2.45092e-05	0.000154329	gained-close
Peak_14467	chr11	2023993	2024365	373	2016406	2019065	upstream	4927	283120	H19	2024365	34.3153	4.181	0.828135	5.0487	4.44829e-07	5.20317e-06	gained-open
Peak_14483	chr11	2292152	2292505	354	2289728	2292182	overlapStart	0	430	ASCL2	2292505	36.9076	4.91835	0.913491	5.38413	7.27978e-08	1.17106e-06	gained-open
Peak_14498	chr11	2720869	2722484	1616	2629558	2721228	overlapStart	0	10984	KCNQ1OT1	2722484	156.075	-4.68404	0.862086	-5.43338	5.52955e-08	9.34358e-07	gained-close
Peak_14510	chr11	2919772	2920557	786	2920951	2946476	upstream	393	5002	SLC22A18	2920557	78.681	-2.77557	0.780115	-3.55789	0.00037384	0.00154793	gained-close
Peak_14523	chr11	3079666	3080733	1068	3022152	3078681	upstream	984	833	CARS	3080733	69.4075	-5.87932	1.24784	-4.7116	2.45777e-06	2.18227e-05	gained-close
Peak_1459	chr1	32226430	32226957	528	32224261	32224336	upstream	2093	100423028	MIR4254	32226957	26.684	-3.81135	1.12433	-3.38988	0.000699231	0.0026216	gained-close
Peak_14599	chr11	5959260	5960265	1006	5684425	5959849	overlapStart	0	85363	TRIM5	5960265	239.236	6.28652	0.728247	8.6324	6.00791e-18	4.75384e-15	gained-open
Peak_14600	chr11	6010377	6010886	510	6007122	6008215	upstream	2161	338751	OR52L1	6010886	79.8285	5.86738	0.8138	7.20985	5.60143e-13	6.25495e-11	gained-open
Peak_14608	chr11	6339831	6342911	3081	6340176	6341740	includeFeature	0	112464	CAVIN3	6342911	357.557	-4.54243	0.846623	-5.36535	8.07914e-08	1.27414e-06	gained-close
Peak_14609	chr11	6342972	6343756	785	6340176	6341740	upstream	1231	112464	CAVIN3	6343756	50.8019	-4.10283	1.04161	-3.93892	8.18497e-05	0.000428564	gained-close
Peak_14622	chr11	6496768	6498133	1366	6469843	6495689	upstream	1078	10612	TRIM3	6498133	179.915	3.95024	0.700648	5.63798	1.72056e-08	3.54203e-07	gained-open
Peak_14622	chr11	6496768	6498133	1366	6502677	6505911	upstream	4543	26515	TIMM10B	6498133	179.915	3.95024	0.700648	5.63798	1.72056e-08	3.54203e-07	gained-open
Peak_14623	chr11	6499253	6499762	510	6469843	6495689	upstream	3563	10612	TRIM3	6499762	65.8813	4.7601	0.802535	5.93133	3.0049e-09	8.21162e-08	gained-open
Peak_14623	chr11	6499253	6499762	510	6502677	6505911	upstream	2914	26515	TIMM10B	6499762	65.8813	4.7601	0.802535	5.93133	3.0049e-09	8.21162e-08	gained-open
Peak_14678	chr11	7866095	7866554	460	7870598	7871118	upstream	4043	26343	OR5E1P	7866554	38.9437	3.84382	0.800213	4.80349	1.55923e-06	1.48552e-05	gained-open
Peak_14713	chr11	8692554	8693639	1086	8633584	8693413	overlapStart	0	9866	TRIM66	8693639	130.728	-4.13829	0.88616	-4.66991	3.01338e-06	2.58411e-05	gained-close
Peak_14734	chr11	8928091	8928872	782	8932701	8941626	upstream	3828	56672	AKIP1	8928872	45.5027	-3.43269	0.951753	-3.60671	0.000310107	0.00132367	gained-close
Peak_14735	chr11	8931362	8931691	330	8932701	8941626	upstream	1009	56672	AKIP1	8931691	28.6724	3.68112	0.82408	4.46694	7.93474e-06	5.87681e-05	gained-open
Peak_14802	chr11	10319822	10320354	533	9800214	10315754	upstream	4067	81846	SBF2	10320354	55.0718	-4.91368	1.09962	-4.4685	7.87682e-06	5.83844e-05	gained-close
Peak_14899	chr11	12111211	12112808	1598	12115543	12285331	upstream	2734	9645	MICAL2	12112808	52.5301	-3.24973	0.940895	-3.45387	0.000552608	0.00215231	gained-close
Peak_14925	chr11	12305836	12307856	2021	12308447	12380691	upstream	590	84953	MICALCL	12307856	164.179	-3.7342	0.775753	-4.81365	1.48196e-06	1.42337e-05	gained-close
Peak_14926	chr11	12308383	12310584	2202	12308447	12380691	overlapStart	0	84953	MICALCL	12310584	293.234	-3.43292	0.774658	-4.43153	9.35648e-06	6.77532e-05	gained-close
Peak_151	chr1	3569369	3569711	343	3547331	3566671	upstream	2697	49856	WRAP73	3569711	37.1453	3.29522	0.828539	3.97715	6.97459e-05	0.000374104	gained-open
Peak_15146	chr11	17277938	17279107	1170	17281887	17371521	upstream	2779	4925	NUCB2	17279107	71.2156	-4.88571	1.13792	-4.29353	1.75852e-05	0.00011607	gained-close
Peak_15158	chr11	17565843	17566225	383	17515442	17565963	overlapStart	0	10083	USH1C	17566225	32.5737	3.97763	0.833667	4.77124	1.83092e-06	1.70041e-05	gained-open
Peak_15158	chr11	17565843	17566225	383	17568920	17667491	upstream	2694	340990	OTOG	17566225	32.5737	3.97763	0.833667	4.77124	1.83092e-06	1.70041e-05	gained-open
Peak_1519	chr1	33167536	33170099	2564	33145507	33168361	overlapStart	0	81493	SYNC	33170099	301.454	-2.92444	0.74351	-3.93328	8.37931e-05	0.000436935	gained-close
Peak_15230	chr11	19735638	19737500	1863	19732480	19736218	overlapStart	0	100126784	LOC100126784	19737500	106.359	-2.92259	0.826036	-3.5381	0.000403021	0.00165089	gained-close
Peak_15277	chr11	20384857	20386302	1446	20385231	20405329	overlapStart	0	10553	HTATIP2	20386302	272.466	2.93448	0.704608	4.1647	3.11765e-05	0.000189399	gained-open
Peak_15305	chr11	22213777	22215702	1926	22214722	22304913	overlapStart	0	203859	ANO5	22215702	326.855	4.82392	0.687986	7.01166	2.35511e-12	2.09154e-10	gained-open
Peak_15309	chr11	22359096	22359584	489	22359667	22401046	upstream	82	57084	SLC17A6	22359584	80.1989	4.1223	0.797189	5.17104	2.32791e-07	3.04253e-06	gained-open
Peak_15320	chr11	22850313	22851945	1633	22843598	22851382	overlapStart	0	258010	SVIP	22851945	1132.86	2.72927	0.775148	3.52097	0.000429975	0.00174353	gained-open
Peak_15419	chr11	26593549	26594966	1418	26580579	26593815	overlapStart	0	143662	MUC15	26594966	130.154	4.44949	0.721369	6.16812	6.91069e-10	2.40599e-08	gained-open
Peak_15503	chr11	28131589	28132649	1061	28042163	28129746	upstream	1842	81930	KIF18A	28132649	233.231	2.49063	0.68319	3.64559	0.000266776	0.00116547	gained-open
Peak_15588	chr11	30607290	30608381	1092	30406040	30607930	overlapStart	0	744	MPPED2	30608381	127.73	2.76228	0.816001	3.38515	0.000711406	0.00266052	gained-open
Peak_15666	chr11	32460385	32461047	663	32409322	32457081	upstream	3303	7490	WT1	32461047	101.394	4.05847	0.731114	5.55108	2.83907e-08	5.35828e-07	gained-open
Peak_15678	chr11	32850808	32852294	1487	32851481	32879669	overlapStart	0	79056	PRRG4	32852294	478.974	3.77433	0.702783	5.37055	7.84978e-08	1.246e-06	gained-open
Peak_15775	chr11	34455350	34455795	446	34460472	34493607	upstream	4676	847	CAT	34455795	59.3085	5.66434	0.846891	6.6884	2.25631e-11	1.37254e-09	gained-open
Peak_15779	chr11	34534352	34535888	1537	34500342	34535347	overlapStart	0	2001	ELF5	34535888	218.138	3.55238	0.680945	5.21684	1.81997e-07	2.48385e-06	gained-open
Peak_15783	chr11	34642194	34643186	993	34642588	34684834	overlapStart	0	26298	EHF	34643186	86.1655	4.64579	0.742939	6.25326	4.01978e-10	1.52745e-08	gained-open
Peak_15866	chr11	35683210	35684928	1719	35684353	35830930	overlapStart	0	54765	TRIM44	35684928	656.959	2.4044	0.69818	3.44381	0.000573571	0.00221982	gained-open
Peak_1597	chr1	33898729	33900113	1385	33789224	33896615	upstream	2113	1912	PHC2	33900113	171.469	-4.80045	0.834156	-5.75486	8.67122e-09	1.98249e-07	gained-close
Peak_1598	chr1	33900412	33901316	905	33789224	33896615	upstream	3796	1912	PHC2	33901316	35.2759	-3.49419	0.975752	-3.58102	0.00034225	0.00143754	gained-close
Peak_16036	chr11	41482638	41482974	337	40135751	41481186	upstream	1451	57689	LRRC4C	41482974	36.8275	2.61713	0.770276	3.39765	0.000679674	0.00255977	gained-open
Peak_16080	chr11	43941882	43942974	1093	43930839	43942494	overlapStart	0	100507300	ALKBH3-AS1	43942974	183.209	-3.90466	0.933778	-4.18157	2.89505e-05	0.00017794	gained-close
Peak_1612	chr1	34628714	34629136	423	34632624	34684731	upstream	3487	84970	C1orf94	34629136	54.3234	3.29951	0.76304	4.32416	1.53115e-05	0.00010306	gained-open
Peak_1616	chr1	35220448	35221186	739	35220648	35224113	overlapStart	0	2709	GJB5	35221186	81.5605	3.91499	0.737444	5.30887	1.10307e-07	1.64823e-06	gained-open
Peak_1616	chr1	35220448	35221186	739	35225342	35229325	upstream	4155	127534	GJB4	35221186	81.5605	3.91499	0.737444	5.30887	1.10307e-07	1.64823e-06	gained-open
Peak_16185	chr11	45942920	45945121	2202	45931220	45939674	upstream	3245	9409	PEX16	45945121	401.458	4.49907	0.704699	6.38438	1.72096e-10	7.56727e-09	gained-open
Peak_16185	chr11	45942920	45945121	2202	45943196	45950647	overlapStart	0	120071	LARGE2	45945121	401.458	4.49907	0.704699	6.38438	1.72096e-10	7.56727e-09	gained-open
Peak_16205	chr11	46295397	46295806	410	46299228	46342972	upstream	3421	90993	CREB3L1	46295806	42.4602	3.37246	0.824086	4.09236	4.26996e-05	0.00024761	gained-open
Peak_16238	chr11	46735925	46736736	812	46740743	46761056	upstream	4006	2147	F2	46736736	42.4906	-3.28696	0.958163	-3.43049	0.000602501	0.00231164	gained-close
Peak_16239	chr11	46739696	46740190	495	46740743	46761056	upstream	552	2147	F2	46740190	69.6505	2.81907	0.804824	3.50271	0.000460542	0.00184663	gained-open
Peak_16250	chr11	46942109	46942834	726	46878268	46940173	upstream	1935	4038	LRP4	46942834	99.8885	-4.00864	0.8308	-4.82503	1.39981e-06	1.3576e-05	gained-close
Peak_16269	chr11	47235705	47237208	1504	47236493	47260769	overlapStart	0	1643	DDB2	47237208	302.095	3.03324	0.832599	3.6431	0.000269371	0.00117552	gained-open
Peak_16273	chr11	47264940	47265408	469	47269851	47290584	upstream	4442	10062	NR1H3	47265408	77.9476	4.37953	0.841146	5.20662	1.92314e-07	2.60071e-06	gained-open
Peak_16278	chr11	47286693	47287477	785	47290927	47351582	upstream	3449	8567	MADD	47287477	39.6422	-6.08632	1.62377	-3.74827	0.000178055	0.000828535	gained-close
Peak_16350	chr11	48265115	48265442	328	48266656	48267567	upstream	1213	119764	OR4X2	48265442	28.8159	3.97953	0.891359	4.46457	8.02304e-06	5.93052e-05	gained-open
Peak_16357	chr11	49229399	49230376	978	49168187	49230222	overlapStart	0	2346	FOLH1	49230376	204.905	3.50738	0.923822	3.7966	0.000146695	0.000702998	gained-open
Peak_16376	chr11	55857243	55857598	356	55860784	55861716	upstream	3185	120586	OR8I2	55857598	31.1149	3.74264	0.818919	4.57022	4.87222e-06	3.8939e-05	gained-open
Peak_16381	chr11	56381495	56381910	416	56380031	56380978	upstream	516	390168	OR5M1	56381910	69.1176	4.87606	0.772219	6.31435	2.71294e-10	1.1025e-08	gained-open
Peak_16406	chr11	57191943	57193233	1291	57154834	57191532	upstream	410	5553	PRG2	57193233	216.072	-2.86994	0.750564	-3.82372	0.000131455	0.000640141	gained-close
Peak_16408	chr11	57199966	57200727	762	57174427	57195053	upstream	4912	29015	SLC43A3	57200727	84.8412	-3.35507	0.803016	-4.17809	2.93965e-05	0.000180134	gained-close
Peak_16441	chr11	57519046	57519690	645	57520715	57586652	upstream	1024	1500	CTNND1	57519690	172.249	3.37505	0.692772	4.8718	1.10584e-06	1.1145e-05	gained-open
Peak_16441	chr11	57519046	57519690	645	57510986	57519253	overlapStart	0	643376	BTBD18	57519690	172.249	3.37505	0.692772	4.8718	1.10584e-06	1.1145e-05	gained-open
Peak_16478	chr11	58689942	58690447	506	58695102	58724543	upstream	4654	92292	GLYATL1	58690447	39.2136	3.42758	0.772034	4.43967	9.00959e-06	6.56024e-05	gained-open
Peak_16480	chr11	58693645	58694641	997	58695102	58724543	upstream	460	92292	GLYATL1	58694641	191.463	2.68611	0.684391	3.92481	8.67973e-05	0.000449947	gained-open
Peak_16481	chr11	58694773	58695301	529	58695102	58724543	overlapStart	0	92292	GLYATL1	58695301	130.787	4.54254	0.726603	6.25176	4.05865e-10	1.53863e-08	gained-open
Peak_16483	chr11	58825619	58826355	737	58701116	58825925	overlapStart	0	283194	LOC283194	58826355	273.761	3.53912	0.92139	3.84107	0.000122501	0.000602278	gained-open
Peak_16484	chr11	58830688	58830948	261	58701116	58825925	upstream	4762	283194	LOC283194	58830948	27.209	3.03067	0.823529	3.6801	0.000233143	0.00104096	gained-open
Peak_16486	chr11	58869254	58870144	891	58874658	58894888	upstream	4513	374393	FAM111B	58870144	235.917	5.73734	0.729879	7.86066	3.82104e-15	9.90076e-13	gained-open
Peak_16530	chr11	59633878	59634268	391	59620281	59634041	overlapStart	0	6947	TCN1	59634268	30.6001	3.02899	0.836884	3.61936	0.000295332	0.00126992	gained-open
Peak_16532	chr11	59852079	59852787	709	59856137	59865940	upstream	3349	2206	MS4A2	59852787	109.213	5.48281	0.755776	7.25455	4.03007e-13	4.72816e-11	gained-open
Peak_16539	chr11	60143847	60144427	581	60145958	60163426	upstream	1530	58475	MS4A7	60144427	55.5001	3.28346	0.786273	4.17598	2.96707e-05	0.000181476	gained-open
Peak_16539	chr11	60143847	60144427	581	60145958	60185228	upstream	1530	84689	MS4A14	60144427	55.5001	3.28346	0.786273	4.17598	2.96707e-05	0.000181476	gained-open
Peak_16547	chr11	60524054	60524458	405	60524340	60544204	overlapStart	0	219995	MS4A15	60524458	67.7734	3.72616	0.794608	4.6893	2.74137e-06	2.38802e-05	gained-open
Peak_16552	chr11	60607967	60608818	852	60609429	60618561	upstream	610	79080	CCDC86	60608818	52.1102	-3.3764	0.952267	-3.54565	0.000391649	0.00161083	gained-close
Peak_16578	chr11	60932144	60932907	764	60897728	60928916	upstream	3227	55048	VPS37C	60932907	121.338	5.16956	0.75124	6.88137	5.92808e-12	4.52399e-10	gained-open
Peak_16612	chr11	61377432	61377875	444	61382508	61406921	upstream	4632	113157	RPLP0P2	61377875	53.4335	3.20232	0.78128	4.09881	4.15275e-05	0.000241906	gained-open
Peak_16656	chr11	62009408	62009958	551	62009724	62012280	overlapStart	0	10647	SCGB1D2	62009958	84.0548	4.38819	0.743467	5.90234	3.58387e-09	9.52903e-08	gained-open
Peak_16696	chr11	62456799	62457792	994	62453874	62457371	overlapStart	0	221091	LRRN4CL	62457792	92.9566	-2.77312	0.773398	-3.58563	0.000336269	0.00141576	gained-close
Peak_16699	chr11	62476506	62477838	1333	62457734	62477091	overlapStart	0	26580	BSCL2	62477838	135.387	-3.74822	0.838202	-4.47173	7.75884e-06	5.76398e-05	gained-close
Peak_167	chr1	3813000	3813408	409	3816968	3833879	upstream	3559	100133612	LINC01134	3813408	51.3641	4.89365	0.804646	6.08174	1.18883e-09	3.78663e-08	gained-open
Peak_1672	chr1	36626348	36627090	743	36602170	36621654	upstream	4693	27095	TRAPPC3	36627090	71.719	-2.85159	0.79202	-3.6004	0.000317729	0.00135067	gained-close
Peak_16722	chr11	62688784	62689065	282	62676151	62689012	overlapStart	0	1128	CHRM1	62689065	25.645	3.17571	0.845493	3.75604	0.000172621	0.000806973	gained-open
Peak_16799	chr11	64004910	64005533	624	64008413	64011607	upstream	2879	2286	FKBP2	64005533	124.961	4.71167	0.764986	6.15916	7.31322e-10	2.52503e-08	gained-open
Peak_16812	chr11	64102410	64103231	822	64107690	64125006	upstream	4458	283234	CCDC88B	64103231	66.8796	-3.79727	0.897492	-4.23098	2.32679e-05	0.000147643	gained-close
Peak_1683	chr1	36788495	36790276	1782	36787632	36789755	overlapStart	0	55194	EVA1B	36790276	119.576	-3.70839	0.790767	-4.68961	2.7373e-06	2.38526e-05	gained-close
Peak_16835	chr11	64611685	64612571	887	64591662	64612041	overlapStart	0	55561	CDC42BPG	64612571	121.258	4.55084	0.730472	6.22999	4.66461e-10	1.73292e-08	gained-open
Peak_16837	chr11	64616204	64616639	436	64591662	64612041	upstream	4162	55561	CDC42BPG	64616639	35.7109	3.63884	0.820383	4.43554	9.18417e-06	6.67028e-05	gained-open
Peak_16857	chr11	64876246	64876564	319	64879326	64883707	upstream	2761	7108	TM7SF2	64876564	37.1797	3.51931	0.818244	4.30104	1.69995e-05	0.000112792	gained-open
Peak_1691	chr1	36866427	36867489	1063	36859031	36863493	upstream	2933	84967	LSM10	36867489	177.693	-5.63868	0.941801	-5.98712	2.1359e-09	6.17181e-08	gained-close
Peak_16948	chr11	65682605	65684376	1772	65686728	65689048	upstream	2351	10589	DRAP1	65684376	156.008	-3.035	0.744417	-4.07701	4.5618e-05	0.000261792	gained-close
Peak_1697	chr1	36952433	36952952	520	36931644	36948915	upstream	3517	1441	CSF3R	36952952	60.4752	2.76476	0.807398	3.42429	0.000616419	0.00235662	gained-open
Peak_16977	chr11	66084169	66086291	2123	66081958	66084515	overlapStart	0	57124	CD248	66086291	92.2331	-2.56904	0.765195	-3.35737	0.000786872	0.00289846	gained-close
Peak_16980	chr11	66102688	66105642	2955	66099542	66104311	overlapStart	0	9610	RIN1	66105642	559.43	-2.742	0.810298	-3.38394	0.000714535	0.00267042	gained-close
Peak_16993	chr11	66211006	66211994	989	66202550	66206310	upstream	4695	65003	MRPL11	66211994	110.236	-4.36125	0.864984	-5.04199	4.60704e-07	5.35822e-06	gained-close
Peak_1703	chr1	37503851	37504699	849	37261128	37499844	upstream	4006	2899	GRIK3	37504699	150.738	4.11289	0.706107	5.82474	5.72028e-09	1.40521e-07	gained-open
Peak_17031	chr11	66737191	66739260	2070	66742754	66744479	upstream	3493	254439	C11orf86	66739260	210.684	-3.81756	0.81098	-4.70734	2.50968e-06	2.21981e-05	gained-close
Peak_17042	chr11	66824046	66825199	1154	66824289	66839488	overlapStart	0	29984	RHOD	66825199	94.2889	2.64319	0.726742	3.63704	0.000275784	0.00119905	gained-open
Peak_17046	chr11	66885180	66885497	318	66886740	67025550	upstream	1242	22992	KDM2A	66885497	26.6197	2.95747	0.806469	3.66719	0.000245234	0.0010861	gained-open
Peak_17059	chr11	67069599	67070057	459	67070919	67080078	upstream	861	54961	SSH3	67070057	63.8142	3.43996	0.732546	4.6959	2.6544e-06	2.32631e-05	gained-open
Peak_17062	chr11	67079987	67080614	628	67085310	67159158	upstream	4695	100130987	LOC100130987	67080614	112.03	4.56147	0.737867	6.18197	6.33072e-10	2.23268e-08	gained-open
Peak_1707	chr1	37936832	37938196	1365	37940119	37949978	upstream	1922	80149	ZC3H12A	37938196	201.513	-2.60862	0.71129	-3.66745	0.000244985	0.00108514	gained-close
Peak_17090	chr11	67349662	67350343	682	67351066	67354124	upstream	722	2950	GSTP1	67350343	84.655	3.64016	0.751537	4.84362	1.27498e-06	1.25598e-05	gained-open
Peak_17091	chr11	67350732	67352188	1457	67351066	67354124	overlapStart	0	2950	GSTP1	67352188	206.936	-3.73323	0.79074	-4.72118	2.34479e-06	2.09974e-05	gained-close
Peak_171	chr1	4471972	4472320	349	4472111	4484744	overlapStart	0	284661	LINC01777	4472320	36.0875	5.6174	0.935878	6.00228	1.94567e-09	5.71471e-08	gained-open
Peak_17113	chr11	67772297	67772778	482	67758575	67771593	upstream	703	81622	UNC93B1	67772778	101.746	5.29342	0.761297	6.95316	3.57199e-12	2.96927e-10	gained-open
Peak_17113	chr11	67772297	67772778	482	67776048	67796743	upstream	3269	221	ALDH3B1	67772778	101.746	5.29342	0.761297	6.95316	3.57199e-12	2.96927e-10	gained-open
Peak_17118	chr11	67795260	67796664	1405	67798084	67804114	upstream	1419	4728	NDUFS8	67796664	146.312	-3.76631	0.921514	-4.08709	4.36822e-05	0.000252307	gained-close
Peak_17120	chr11	67806054	67806738	685	67806462	67818366	overlapStart	0	10312	TCIRG1	67806738	104.346	3.57986	0.711202	5.03353	4.81528e-07	5.55655e-06	gained-open
Peak_17155	chr11	68518737	68519343	607	68474908	68518988	overlapStart	0	9633	TESMIN	68519343	147.809	2.3338	0.689062	3.38692	0.000706815	0.00264626	gained-open
Peak_17159	chr11	68611228	68611821	594	68522088	68609399	upstream	1828	1374	CPT1A	68611821	131.071	5.05107	0.761506	6.633	3.28928e-11	1.89364e-09	gained-open
Peak_17184	chr11	69060643	69061037	395	69061622	69156450	upstream	584	26579	MYEOV	69061037	44.7646	2.68994	0.761732	3.53135	0.000413452	0.00168607	gained-open
Peak_1730	chr1	38328106	38328328	223	38275239	38325292	upstream	2813	4520	MTF1	38328328	22.459	4.09341	0.885771	4.6213	3.81339e-06	3.15672e-05	gained-open
Peak_17307	chr11	71783049	71783933	885	71783274	71783348	includeFeature	0	100422953	MIR3165	71783933	99.3792	-3.01351	0.781549	-3.85581	0.000115345	0.000572147	gained-close
Peak_17309	chr11	71792767	71793419	653	71713911	71791573	upstream	1193	4926	NUMA1	71793419	75.0864	3.97041	0.732432	5.42086	5.93121e-08	9.89833e-07	gained-open
Peak_1733	chr1	38411573	38413026	1454	38326369	38412729	overlapStart	0	3633	INPP5B	38413026	155.756	-4.11626	0.832256	-4.9459	7.57915e-07	8.10337e-06	gained-close
Peak_17378	chr11	72928991	72929793	803	72929343	72953472	overlapStart	0	5029	P2RY2	72929793	145.028	3.93638	0.80753	4.87459	1.09037e-06	1.10122e-05	gained-open
Peak_17423	chr11	73693569	73694908	1340	73685716	73693889	overlapStart	0	7351	UCP2	73694908	478.709	2.74213	0.75653	3.62461	0.000289395	0.00124858	gained-open
Peak_17542	chr11	75268593	75269772	1180	75273101	75283849	upstream	3328	871	SERPINH1	75269772	110.381	-3.14388	0.787485	-3.9923	6.54348e-05	0.000354394	gained-close
Peak_17588	chr11	75921409	75922054	646	75897370	75921803	overlapStart	0	7481	WNT11	75922054	67.7387	2.50659	0.735978	3.40579	0.000659726	0.00249697	gained-open
Peak_17684	chr11	77772148	77772736	589	77774907	77779403	upstream	2170	7069	THRSP	77772736	58.8753	3.18239	0.808439	3.93646	8.26924e-05	0.000432202	gained-open
Peak_17719	chr11	78287635	78287979	345	78147007	78285909	upstream	1725	79731	NARS2	78287979	27.2416	3.83151	0.843888	4.54031	5.61716e-06	4.38693e-05	gained-open
Peak_17885	chr11	82755954	82756592	639	82752506	82752640	upstream	3313	100379250	SNORA70E	82756592	38.7133	-4.01245	1.06771	-3.75798	0.000171292	0.000801675	gained-close
Peak_17971	chr11	85396051	85397816	1766	85394893	85397320	overlapStart	0	220388	CCDC89	85397816	385.541	-3.55111	1.03953	-3.41608	0.000635285	0.00241864	gained-close
Peak_17980	chr11	85526028	85527526	1499	85405265	85522178	upstream	3849	54843	SYTL2	85527526	94.9629	-2.47528	0.744526	-3.32464	0.000885315	0.00319882	gained-close
Peak_18091	chr11	86747564	86749655	2092	86748886	87039876	overlapStart	0	65084	TMEM135	86749655	920.047	2.2951	0.663179	3.46075	0.000538666	0.00210677	gained-open
Peak_18260	chr11	92697627	92698094	468	92702789	92715948	upstream	4694	4544	MTNR1B	92698094	74.9537	4.33348	0.740568	5.85157	4.86965e-09	1.23102e-07	gained-open
Peak_18330	chr11	94034035	94034596	562	94038803	94040858	upstream	4206	390243	IZUMO1R	94034596	58.7058	3.71852	0.805849	4.61441	3.94215e-06	3.24823e-05	gained-open
Peak_18619	chr11	100858743	100859476	734	100862811	100864666	upstream	3334	83935	TMEM133	100859476	68.4699	4.37697	0.756574	5.78524	7.24073e-09	1.71275e-07	gained-open
Peak_18631	chr11	100996634	100996976	343	100999808	101069639	upstream	2831	101054525	PGR-AS1	100996976	32.6762	3.92396	0.846521	4.6354	3.5625e-06	2.98211e-05	gained-open
Peak_18633	chr11	100997964	101000795	2832	100999808	101069639	overlapStart	0	101054525	PGR-AS1	101000795	569.126	3.01898	0.902963	3.34341	0.000827552	0.00302259	gained-open
Peak_18633	chr11	100997964	101000795	2832	100900355	101000544	overlapStart	0	5241	PGR	101000795	569.126	3.01898	0.902963	3.34341	0.000827552	0.00302259	gained-open
Peak_18727	chr11	102500668	102500943	276	102447566	102496063	upstream	4604	9313	MMP20	102500943	23.5416	4.29184	0.889714	4.82384	1.40818e-06	1.36421e-05	gained-open
Peak_18739	chr11	102654158	102654904	747	102641233	102651359	upstream	2798	4319	MMP10	102654904	73.3869	4.50348	0.791704	5.68833	1.28285e-08	2.76931e-07	gained-open
Peak_18739	chr11	102654158	102654904	747	102654407	102707497	overlapStart	0	100288077	WTAPP1	102654904	73.3869	4.50348	0.791704	5.68833	1.28285e-08	2.76931e-07	gained-open
Peak_18756	chr11	102962211	102963414	1204	102921413	102962944	overlapStart	0	84259	DCUN1D5	102963414	495.901	2.5039	0.664079	3.77048	0.000162932	0.00076832	gained-open
Peak_18841	chr11	104917373	104918469	1097	104912053	104916051	upstream	1321	114769	CARD16	104918469	209.142	-2.53059	0.700817	-3.61092	0.00030511	0.00130583	gained-close
Peak_18841	chr11	104917373	104918469	1097	104896237	104916051	upstream	1321	834	CASP1	104918469	209.142	-2.53059	0.700817	-3.61092	0.00030511	0.00130583	gained-close
Peak_18862	chr11	105479909	105480454	546	105480800	105852819	upstream	345	2893	GRIA4	105480454	121.548	2.67253	0.692267	3.86055	0.000113132	0.000562444	gained-open
Peak_18877	chr11	105892405	105893552	1148	105878629	105892954	overlapStart	0	84437	MSANTD4	105893552	1398.43	2.36566	0.666426	3.54977	0.000385571	0.00158919	gained-open
Peak_18878	chr11	105947113	105949234	2122	105948292	105969419	overlapStart	0	60496	AASDHPPT	105949234	1450.01	2.35843	0.673864	3.49986	0.000465494	0.00186336	gained-open
Peak_18878	chr11	105947113	105949234	2122	105921825	105948465	overlapStart	0	143879	KBTBD3	105949234	1450.01	2.35843	0.673864	3.49986	0.000465494	0.00186336	gained-open
Peak_18958	chr11	107728603	107730769	2167	107661717	107729914	overlapStart	0	54733	SLC35F2	107730769	530.781	2.47303	0.679469	3.63965	0.00027301	0.00118905	gained-open
Peak_18967	chr11	107989458	107989899	442	107992258	108018891	upstream	2358	38	ACAT1	107989899	51.7891	3.48578	0.868983	4.01133	6.03784e-05	0.000330994	gained-open
Peak_18970	chr11	108092280	108094572	2293	108093559	108239826	overlapStart	0	472	ATM	108094572	1436.94	2.34042	0.706436	3.313	0.000923006	0.00331173	gained-open
Peak_18970	chr11	108092280	108094572	2293	108028119	108093365	overlapStart	0	4863	NPAT	108094572	1436.94	2.34042	0.706436	3.313	0.000923006	0.00331173	gained-open
Peak_18987	chr11	108463217	108465092	1876	108376158	108464374	overlapStart	0	23086	EXPH5	108465092	954.519	4.0891	0.673703	6.0696	1.28232e-09	4.0416e-08	gained-open
Peak_18993	chr11	108535318	108536351	1034	108535816	108811648	overlapStart	0	1662	DDX10	108536351	430.287	2.61787	0.739951	3.5379	0.000403329	0.00165183	gained-open
Peak_19060	chr11	109963012	109965051	2040	109963926	110042566	overlapStart	0	85463	ZC3H12C	109965051	792.954	2.79006	0.70453	3.96018	7.48946e-05	0.000397366	gained-open
Peak_19078	chr11	110300214	110302050	1837	110300661	110335608	overlapStart	0	2230	FDX1	110302050	656.868	2.56537	0.675968	3.79511	0.000147581	0.000706473	gained-open
Peak_19109	chr11	111123856	111124242	387	111126707	111156972	upstream	2464	341032	C11orf53	111124242	42.073	6.03389	0.951936	6.33855	2.31938e-10	9.69131e-09	gained-open
Peak_19113	chr11	111179927	111181320	1394	111164114	111175770	upstream	4156	399948	COLCA1	111181320	322.065	6.61804	0.722935	9.1544	5.46603e-20	1.06525e-16	gained-open
Peak_19122	chr11	111293400	111294173	774	111284967	111288911	upstream	4488	100132078	LOC100132078	111294173	119.688	2.71995	0.697724	3.89832	9.68622e-05	0.000493421	gained-open
Peak_19128	chr11	111381085	111381409	325	111383663	111383746	upstream	2253	407041	MIR34B	111381409	39.6168	4.35954	0.896476	4.86297	1.15638e-06	1.15724e-05	gained-open
Peak_19129	chr11	111385497	111386279	783	111338256	111383079	upstream	2417	54766	BTG4	111386279	69.8168	4.3457	0.892253	4.87048	1.1133e-06	1.12106e-05	gained-open
Peak_19129	chr11	111385497	111386279	783	111385510	111407756	overlapStart	0	399949	C11orf88	111386279	69.8168	4.3457	0.892253	4.87048	1.1133e-06	1.12106e-05	gained-open
Peak_19151	chr11	111636329	111637931	1603	111597632	111637169	overlapStart	0	5519	PPP2R1B	111637931	406.171	2.52148	0.674765	3.73683	0.000186353	0.000861319	gained-open
Peak_19157	chr11	111748781	111750467	1687	111749948	111754797	overlapStart	0	64776	C11orf1	111750467	777.845	2.68062	0.685835	3.90855	9.28502e-05	0.000476188	gained-open
Peak_19157	chr11	111748781	111750467	1687	111652919	111750181	overlapStart	0	79796	ALG9	111750467	777.845	2.68062	0.685835	3.90855	9.28502e-05	0.000476188	gained-open
Peak_19157	chr11	111748781	111750467	1687	111744780	111750181	overlapStart	0	91893	FDXACB1	111750467	777.845	2.68062	0.685835	3.90855	9.28502e-05	0.000476188	gained-open
Peak_19162	chr11	111794616	111795527	912	111797868	111893307	upstream	2340	85458	DIXDC1	111795527	64.5017	4.34988	0.754307	5.76672	8.08269e-09	1.86946e-07	gained-open
Peak_19177	chr11	111895324	111896735	1412	111895538	111935002	overlapStart	0	1737	DLAT	111896735	430.293	2.97883	0.667197	4.46469	8.01854e-06	5.92803e-05	gained-open
Peak_19180	chr11	111956645	111958163	1519	111957548	111966525	overlapStart	0	6392	SDHD	111958163	410.284	2.73344	0.684279	3.99463	6.47962e-05	0.000351605	gained-open
Peak_19180	chr11	111956645	111958163	1519	111955539	111957522	overlapStart	0	26521	TIMM8B	111958163	410.284	2.73344	0.684279	3.99463	6.47962e-05	0.000351605	gained-open
Peak_19185	chr11	112033906	112035290	1385	112013974	112034840	overlapStart	0	3606	IL18	112035290	341.853	4.021	0.686226	5.85959	4.64025e-09	1.17983e-07	gained-open
Peak_19185	chr11	112033906	112035290	1385	112038095	112043279	upstream	2804	56158	TEX12	112035290	341.853	4.021	0.686226	5.85959	4.64025e-09	1.17983e-07	gained-open
Peak_19186	chr11	112045792	112046571	780	112046208	112095422	overlapStart	0	83875	BCO2	112046571	197.831	2.71291	0.685001	3.96045	7.481e-05	0.000396977	gained-open
Peak_19220	chr11	113145388	113145769	382	113140254	113144623	upstream	764	100288346	NCAM1-AS1	113145769	31.2296	2.7971	0.802197	3.4868	0.000488838	0.00194254	gained-open
Peak_19224	chr11	113184782	113186116	1335	113185251	113244018	overlapStart	0	54970	TTC12	113186116	666.536	2.64007	0.673666	3.91897	8.89285e-05	0.000459354	gained-open
Peak_19234	chr11	113344960	113346519	1560	113280317	113346413	overlapStart	0	1813	DRD2	113346519	277.026	2.92816	0.782111	3.74392	0.000181172	0.000840847	gained-open
Peak_19249	chr11	113643697	113645077	1381	113603905	113644485	overlapStart	0	9183	ZW10	113645077	653.764	2.29371	0.681814	3.36412	0.000767875	0.00283901	gained-open
Peak_19250	chr11	113648610	113649450	841	113603905	113644485	upstream	4124	9183	ZW10	113649450	144.626	3.87546	0.712505	5.43919	5.35219e-08	9.08914e-07	gained-open
Peak_19250	chr11	113648610	113649450	841	113650518	113651207	upstream	1067	644672	CLDN25	113649450	144.626	3.87546	0.712505	5.43919	5.35219e-08	9.08914e-07	gained-open
Peak_19298	chr11	114308927	114312476	3550	114310108	114321000	overlapStart	0	25996	REXO2	114312476	1019.97	2.29274	0.671307	3.41533	0.000637042	0.00242437	gained-open
Peak_19322	chr11	115374654	115376351	1698	115039951	115375241	overlapStart	0	23705	CADM1	115376351	1000.55	3.14273	0.663411	4.73723	2.16654e-06	1.96571e-05	gained-open
Peak_19402	chr11	117010180	117010712	533	117015000	117048889	upstream	4287	5049	PAFAH1B2	117010712	100.334	6.21261	0.819356	7.5823	3.39486e-14	5.85687e-12	gained-open
Peak_19407	chr11	117068132	117068335	204	117070040	117075508	upstream	1704	6876	TAGLN	117068335	20.3876	3.65539	0.912764	4.00475	6.20829e-05	0.00033912	gained-open
Peak_19438	chr11	117799532	117800472	941	117771356	117800168	overlapStart	0	84000	TMPRSS13	117800472	170.493	5.57589	0.754028	7.3948	1.41624e-13	1.97146e-11	gained-open
Peak_19442	chr11	117856690	117857403	714	117857106	117872199	overlapStart	0	3587	IL10RA	117857403	132.533	4.86704	0.775309	6.27755	3.43958e-10	1.33718e-08	gained-open
Peak_19448	chr11	118027128	118027504	377	118004092	118023630	upstream	3497	6330	SCN4B	118027504	42.6767	3.23817	0.762516	4.24669	2.16954e-05	0.000139074	gained-open
Peak_19455	chr11	118134274	118135361	1088	118124131	118135251	overlapStart	0	10205	MPZL2	118135361	166.965	5.40503	0.768019	7.03763	1.95537e-12	1.79558e-10	gained-open
Peak_19467	chr11	118397546	118398274	729	118398210	118401740	overlapStart	0	143941	TTC36	118398274	80.2637	3.98215	0.72967	5.45747	4.82966e-08	8.34999e-07	gained-open
Peak_19467	chr11	118397546	118398274	729	118401803	118417313	upstream	3528	84866	TMEM25	118398274	80.2637	3.98215	0.72967	5.45747	4.82966e-08	8.34999e-07	gained-open
Peak_19479	chr11	118550285	118550584	300	118528942	118550381	overlapStart	0	11181	TREH	118550584	29.9372	4.49864	0.877991	5.12379	2.99458e-07	3.75591e-06	gained-open
Peak_19488	chr11	118777704	118778458	755	118781417	118781496	upstream	2958	100616376	MIR4492	118778458	102.204	2.39962	0.699557	3.43019	0.000603152	0.00231372	gained-open
Peak_19505	chr11	118900940	118901948	1009	118895061	118901616	overlapStart	0	2542	SLC37A4	118901948	292.906	2.32387	0.676154	3.4369	0.000588423	0.00226688	gained-open
Peak_19517	chr11	119039186	119040393	1208	119039437	119054725	overlapStart	0	79671	NLRX1	119040393	104.801	4.33875	0.781876	5.54916	2.8705e-08	5.40597e-07	gained-open
Peak_19518	chr11	119066327	119066851	525	119060963	119066710	overlapStart	0	283152	CCDC153	119066851	180.49	3.56476	0.699696	5.09473	3.49247e-07	4.27075e-06	gained-open
Peak_19524	chr11	119191600	119192688	1089	119179234	119187840	upstream	3759	4162	MCAM	119192688	78.2933	3.44953	0.800459	4.30944	1.6367e-05	0.000109167	gained-open
Peak_19568	chr11	120105705	120106215	511	120107349	120190653	upstream	1133	25833	POU2F3	120106215	65.8977	3.21249	0.731266	4.39306	1.11767e-05	7.87585e-05	gained-open
Peak_19590	chr11	120381658	120382642	985	120382468	120856969	overlapStart	0	2900	GRIK4	120382642	245.641	2.85895	0.689502	4.1464	3.37745e-05	0.000202805	gained-open
Peak_19635	chr11	121162666	121164473	1808	121163388	121184119	overlapStart	0	6309	SC5D	121164473	771.133	3.18451	0.666766	4.77606	1.78764e-06	1.66736e-05	gained-open
Peak_19646	chr11	121321833	121323767	1935	121322912	121504471	overlapStart	0	6653	SORL1	121323767	638.822	4.34938	0.904931	4.80631	1.5374e-06	1.46804e-05	gained-open
Peak_19754	chr11	122852293	122852921	629	122848357	122852379	overlapStart	0	390259	BSX	122852921	278.855	4.40793	0.899946	4.89799	9.68229e-07	9.95767e-06	gained-open
Peak_19766	chr11	122931726	122934567	2842	122928200	122933186	overlapStart	0	3312	HSPA8	122934567	1807.77	3.0512	0.696528	4.38058	1.18364e-05	8.26844e-05	gained-open
Peak_19806	chr11	123395643	123396897	1255	123396528	123493518	overlapStart	0	57476	GRAMD1B	123396897	171.618	5.40934	0.763002	7.08955	1.34548e-12	1.32085e-10	gained-open
Peak_19827	chr11	123610979	123613125	2147	123594997	123612363	overlapStart	0	7753	ZNF202	123613125	993.911	3.24952	0.692941	4.68946	2.73933e-06	2.38664e-05	gained-open
Peak_19828	chr11	123614680	123614937	258	123594997	123612363	upstream	2316	7753	ZNF202	123614937	23.8773	5.21293	0.977933	5.33056	9.79097e-08	1.49244e-06	gained-open
Peak_19840	chr11	123985529	123987223	1695	123986111	124017618	overlapStart	0	4013	VWA5A	123987223	450.765	2.73995	0.671659	4.07937	4.51573e-05	0.000259446	gained-open
Peak_19867	chr11	124492155	124493532	1378	124492742	124505822	overlapStart	0	84897	TBRG1	124493532	728.91	2.84062	0.661544	4.29393	1.7554e-05	0.000115917	gained-open
Peak_19874	chr11	124538963	124539642	680	124543740	124564687	upstream	4097	53340	SPA17	124539642	114.192	3.36374	0.697578	4.82203	1.42104e-06	1.37452e-05	gained-open
Peak_19875	chr11	124543011	124544250	1240	124543740	124564687	overlapStart	0	53340	SPA17	124544250	428.411	2.37588	0.691084	3.4379	0.000586245	0.00226032	gained-open
Peak_19879	chr11	124609323	124610908	1586	124609829	124617102	overlapStart	0	4900	NRGN	124610908	629.721	2.27412	0.676118	3.3635	0.000769618	0.00284436	gained-open
Peak_19882	chr11	124626657	124627085	429	124617370	124622109	upstream	4547	23584	VSIG2	124627085	55.5078	4.0752	0.813041	5.01229	5.37868e-07	6.09696e-06	gained-open
Peak_19884	chr11	124631830	124633831	2002	124622026	124632223	overlapStart	0	90952	ESAM	124633831	375.083	4.02149	0.687728	5.84749	4.99033e-09	1.2525e-07	gained-open
Peak_19893	chr11	124732713	124733569	857	124735305	124751370	upstream	1735	64221	ROBO3	124733569	89.7098	3.45422	0.725044	4.76415	1.89649e-06	1.75165e-05	gained-open
Peak_19894	chr11	124733640	124734020	381	124735305	124751370	upstream	1284	64221	ROBO3	124734020	27.7703	3.03858	0.801308	3.79203	0.000149421	0.000714016	gained-open
Peak_19916	chr11	124980851	124982189	1339	124964266	124981659	overlapStart	0	219854	TMEM218	124982189	1630.79	2.39867	0.716764	3.34652	0.000818318	0.00299396	gained-open
Peak_19919	chr11	125034238	125035858	1621	125034559	125303285	overlapStart	0	63876	PKNOX2	125035858	339.179	3.16453	0.765677	4.13299	3.58074e-05	0.0002131	gained-open
Peak_19935	chr11	125365853	125366444	592	125315641	125366206	overlapStart	0	9638	FEZ1	125366444	92.6203	5.16105	0.758214	6.80686	9.97504e-12	6.91993e-10	gained-open
Peak_19937	chr11	125434277	125434780	504	125439298	125454575	upstream	4517	9538	EI24	125434780	63.4288	4.95729	0.784414	6.31974	2.6201e-10	1.07206e-08	gained-open
Peak_19938	chr11	125438854	125440594	1741	125439298	125454575	overlapStart	0	9538	EI24	125440594	976.305	2.28765	0.675905	3.38457	0.000712894	0.00266533	gained-open
Peak_19939	chr11	125461375	125463624	2250	125462739	125491280	overlapStart	0	3703	STT3A	125463624	2139.09	2.7586	0.699537	3.94347	8.03112e-05	0.000421767	gained-open
Peak_19941	chr11	125494861	125497230	2370	125495031	125546150	overlapStart	0	1111	CHEK1	125497230	947.59	2.68576	0.664843	4.03969	5.35209e-05	0.000299263	gained-open
Peak_19949	chr11	125772256	125773759	1504	125774261	125793006	upstream	501	29118	DDX25	125773759	350.307	2.92729	0.668517	4.37879	1.19341e-05	8.32343e-05	gained-open
Peak_19949	chr11	125772256	125773759	1504	125763380	125773116	overlapStart	0	83480	PUS3	125773759	350.307	2.92729	0.668517	4.37879	1.19341e-05	8.32343e-05	gained-open
Peak_19959	chr11	125932419	125933577	1159	125826713	125933187	overlapStart	0	50937	CDON	125933577	863.666	2.82521	0.717925	3.93524	8.31125e-05	0.000433966	gained-open
Peak_19971	chr11	126080688	126082617	1930	126081619	126132879	overlapStart	0	79607	FAM118B	126082617	732.26	2.93188	0.691524	4.23974	2.2378e-05	0.00014278	gained-open
Peak_19971	chr11	126080688	126082617	1930	126071989	126081587	overlapStart	0	84881	RPUSD4	126082617	732.26	2.93188	0.691524	4.23974	2.2378e-05	0.00014278	gained-open
Peak_19972	chr11	126135706	126136145	440	126138935	126148027	upstream	2789	55572	FOXRED1	126136145	51.4433	3.72739	0.784724	4.74994	2.03478e-06	1.86127e-05	gained-open
Peak_19973	chr11	126138322	126139598	1277	126138935	126148027	overlapStart	0	55572	FOXRED1	126139598	1064.39	2.85457	0.718806	3.97127	7.14901e-05	0.000381883	gained-open
Peak_19973	chr11	126138322	126139598	1277	126132814	126138877	overlapStart	0	6734	SRPRA	126139598	1064.39	2.85457	0.718806	3.97127	7.14901e-05	0.000381883	gained-open
Peak_19974	chr11	126152148	126153895	1748	126152982	126164828	overlapStart	0	114609	TIRAP	126153895	559.944	4.25463	0.674827	6.30478	2.88611e-10	1.1575e-08	gained-open
Peak_19977	chr11	126173449	126174905	1457	126173647	126215644	overlapStart	0	28960	DCPS	126174905	834.426	2.63887	0.697653	3.7825	0.000155261	0.0007378	gained-open
Peak_19987	chr11	126224527	126227273	2747	126225540	126310752	overlapStart	0	6484	ST3GAL4	126227273	496.231	2.50696	0.68569	3.65611	0.000256067	0.0011259	gained-open
Peak_19987	chr11	126224527	126227273	2747	126211612	126225482	overlapStart	0	399972	GSEC	126227273	496.231	2.50696	0.68569	3.65611	0.000256067	0.0011259	gained-open
Peak_2006	chr1	43429089	43429681	593	43391046	43424847	upstream	4241	6513	SLC2A1	43429681	35.3646	-4.87937	1.32485	-3.68295	0.000230555	0.00103094	gained-close
Peak_20116	chr11	128457356	128457782	427	128328656	128457453	overlapStart	0	2113	ETS1	128457782	35.1746	2.64123	0.793046	3.33048	0.000866954	0.00314435	gained-open
Peak_20124	chr11	128555753	128556245	493	128556430	128683162	upstream	184	2313	FLI1	128556245	37.3598	4.05028	0.826358	4.90137	9.5173e-07	9.81269e-06	gained-open
Peak_20146	chr11	128738673	128739263	591	128707909	128737268	upstream	1404	3758	KCNJ1	128739263	89.7291	5.3819	0.773595	6.957	3.47606e-12	2.89409e-10	gained-open
Peak_20149	chr11	128756256	128756644	389	128761313	128787951	upstream	4668	3762	KCNJ5	128756644	53.8263	3.20096	0.810999	3.94694	7.91579e-05	0.000416677	gained-open
Peak_20150	chr11	128760169	128760992	824	128761313	128787951	upstream	320	3762	KCNJ5	128760992	111.003	3.6343	0.772523	4.70446	2.54541e-06	2.24463e-05	gained-open
Peak_20151	chr11	128775497	128776240	744	128769460	128776126	overlapStart	0	219833	C11orf45	128776240	105.453	2.92583	0.768273	3.80831	0.000139918	0.000675047	gained-open
Peak_20163	chr11	129061341	129062567	1227	128834955	129062093	overlapStart	0	9743	ARHGAP32	129062567	257.827	6.18226	0.744254	8.30665	9.84437e-17	4.95695e-14	gained-open
Peak_20164	chr11	129064217	129064485	269	128834955	129062093	upstream	2123	9743	ARHGAP32	129064485	24.7769	4.11007	0.869185	4.72865	2.26019e-06	2.03457e-05	gained-open
Peak_2018	chr1	43736038	43736706	669	43629845	43736607	overlapStart	0	10969	EBNA1BP2	43736706	89.9339	4.28911	0.89581	4.78797	1.68476e-06	1.58706e-05	gained-open
Peak_20185	chr11	129245141	129246689	1549	129245881	129322174	overlapStart	0	8538	BARX2	129246689	328.16	3.22722	0.830695	3.88497	0.000102343	0.000516713	gained-open
Peak_2020	chr1	43751092	43751545	454	43747557	43751288	overlapStart	0	149466	C1orf210	43751545	65.9639	4.70682	0.781565	6.02231	1.71945e-09	5.15825e-08	gained-open
Peak_20210	chr11	129685407	129686521	1115	129685741	129729898	overlapStart	0	120224	TMEM45B	129686521	193.53	5.63258	0.745086	7.55964	4.04189e-14	6.82762e-12	gained-open
Peak_20220	chr11	129764545	129766133	1589	129733670	129765490	overlapStart	0	4798	NFRKB	129766133	389.174	2.64216	0.676727	3.90433	9.44874e-05	0.000483265	gained-open
Peak_20235	chr11	129938416	129941557	3142	129939716	130014706	overlapStart	0	334	APLP2	129941557	1141.5	2.72714	0.69808	3.90662	9.35953e-05	0.000479308	gained-open
Peak_20241	chr11	130029196	130031607	2412	130029682	130080257	overlapStart	0	6768	ST14	130031607	540.818	5.69678	0.760544	7.4904	6.86659e-14	1.06739e-11	gained-open
Peak_20252	chr11	130183740	130186045	2306	130096574	130184607	overlapStart	0	29068	ZBTB44	130186045	558.016	3.11649	0.679604	4.58574	4.52384e-06	3.65607e-05	gained-open
Peak_20259	chr11	130297378	130298685	1308	130274818	130298539	overlapStart	0	11095	ADAMTS8	130298685	82.0336	2.6726	0.756455	3.53305	0.000410788	0.00167742	gained-open
Peak_20260	chr11	130299822	130300365	544	130274818	130298539	upstream	1282	11095	ADAMTS8	130300365	58.7432	4.61674	0.775335	5.95451	2.60857e-09	7.32445e-08	gained-open
Peak_20263	chr11	130318089	130319699	1611	130318869	130346539	overlapStart	0	170689	ADAMTS15	130319699	747.147	3.58185	0.687472	5.21019	1.88652e-07	2.56041e-06	gained-open
Peak_2028	chr1	43838626	43839381	756	43829068	43833745	upstream	4880	64834	ELOVL1	43839381	32.9131	-3.76234	1.05874	-3.55359	0.000380013	0.00156935	gained-close
Peak_20319	chr11	130785517	130787085	1569	130745766	130786382	overlapStart	0	399979	SNX19	130787085	927.749	2.68231	0.701172	3.82547	0.000130523	0.000636102	gained-open
Peak_20333	chr11	131240279	131241098	820	131240371	132206716	overlapStart	0	50863	NTM	131241098	71.2794	2.8318	0.822478	3.44301	0.000575276	0.00222528	gained-open
Peak_20409	chr11	133402068	133402683	616	132284875	133402403	overlapStart	0	4978	OPCML	133402683	50.7511	4.68381	0.807025	5.8038	6.48287e-09	1.55906e-07	gained-open
Peak_20435	chr11	133826441	133827969	1529	133778520	133826649	overlapStart	0	22997	IGSF9B	133827969	823.517	3.70775	0.682752	5.4306	5.61645e-08	9.47066e-07	gained-open
Peak_20446	chr11	133933965	133934503	539	133938820	134021652	upstream	4316	83700	JAM3	133934503	36.2892	3.25065	0.828115	3.92535	8.6602e-05	0.000449095	gained-open
Peak_20447	chr11	133936968	133937753	786	133938820	134021652	upstream	1066	83700	JAM3	133937753	97.9995	4.38368	0.766605	5.71831	1.0759e-08	2.38621e-07	gained-open
Peak_20448	chr11	133938636	133939404	769	133938820	134021652	overlapStart	0	83700	JAM3	133939404	101.217	-3.20339	0.855256	-3.74553	0.000180011	0.000836674	gained-close
Peak_2046	chr1	44176647	44177967	1321	44165356	44173012	upstream	3634	100132774	KDM4A-AS1	44177967	84.4438	-4.7896	0.962633	-4.97552	6.50736e-07	7.13356e-06	gained-close
Peak_20464	chr11	134201336	134202359	1024	134201768	134248235	overlapStart	0	89944	GLB1L2	134202359	169.186	6.21777	0.793951	7.83143	4.82367e-15	1.19725e-12	gained-open
Peak_20581	chr12	2373746	2375395	1650	2378942	2397911	upstream	3546	100874370	CACNA1C-IT3	2375395	162.466	-3.73455	0.764007	-4.88811	1.01808e-06	1.03879e-05	gained-close
Peak_20582	chr12	2376702	2377444	743	2378942	2397911	upstream	1497	100874370	CACNA1C-IT3	2377444	63.0818	-3.86946	0.948198	-4.08086	4.487e-05	0.000258105	gained-close
Peak_20605	chr12	2884710	2884985	276	2870366	2880835	upstream	3874	283440	ITFG2-AS1	2884985	26.351	3.6689	0.876323	4.18669	2.83046e-05	0.000174486	gained-open
Peak_20654	chr12	3861164	3863032	1869	3716318	3862366	overlapStart	0	84766	CRACR2A	3863032	154.398	-3.56902	0.758318	-4.70649	2.52015e-06	2.2274e-05	gained-close
Peak_20716	chr12	6481387	6482286	900	6484534	6500737	upstream	2247	4055	LTBR	6482286	129.237	-3.01532	0.767821	-3.92711	8.59711e-05	0.000446412	gained-close
Peak_20735	chr12	6664545	6665561	1017	6647539	6665249	overlapStart	0	25900	IFFO1	6665561	93.7812	-5.25458	1.043	-5.03796	4.70531e-07	5.44989e-06	gained-close
Peak_2074	chr1	44513288	44514333	1046	44514030	44600809	overlapStart	0	128209	KLF17	44514333	79.606	-3.04352	0.787735	-3.86363	0.000111714	0.000556629	gained-close
Peak_20770	chr12	7055398	7055933	536	7055740	7070479	overlapStart	0	5777	PTPN6	7055933	109.746	4.49667	0.823714	5.45902	4.78776e-08	8.29116e-07	gained-open
Peak_20773	chr12	7071991	7072507	517	7072862	7072929	upstream	354	406985	MIR200C	7072507	51.3219	3.7805	0.886473	4.26465	2.00214e-05	0.000129877	gained-open
Peak_20802	chr12	8043531	8044066	536	7966397	8043744	overlapStart	0	144195	SLC2A14	8044066	27.9434	-4.46903	1.27473	-3.50586	0.000455134	0.00182877	gained-close
Peak_20805	chr12	8088148	8089310	1163	8071824	8088892	overlapStart	0	6515	SLC2A3	8089310	70.8415	-5.95782	1.27963	-4.65589	3.22581e-06	2.74259e-05	gained-close
Peak_20816	chr12	8218775	8219321	547	8210919	8218955	overlapStart	0	719	C3AR1	8219321	41.1821	-3.77607	0.993924	-3.79915	0.000145191	0.00069668	gained-close
Peak_20867	chr12	10021769	10022773	1005	10004968	10022458	overlapStart	0	9976	CLEC2B	10022773	76.0464	-2.97029	0.842191	-3.52686	0.000420521	0.0017104	gained-close
Peak_20886	chr12	10453636	10454264	629	10457050	10469850	upstream	2785	3824	KLRD1	10454264	28.009	-5.5346	1.65961	-3.33489	0.000853347	0.00310323	gained-close
Peak_20887	chr12	10456517	10457264	748	10457050	10469850	overlapStart	0	3824	KLRD1	10457264	81.3201	-8.56552	1.61756	-5.29532	1.1881e-07	1.75068e-06	gained-close
Peak_20901	chr12	10770891	10771442	552	10756364	10766208	upstream	4682	55110	MAGOHB	10771442	24.2317	-5.32728	1.59496	-3.34008	0.000837542	0.00305399	gained-close
Peak_20913	chr12	11092939	11093449	511	11090853	11091806	upstream	1132	50840	TAS2R14	11093449	42.9116	-4.17167	1.10287	-3.78256	0.000155222	0.000737715	gained-close
Peak_20992	chr12	13023179	13023875	697	13028411	13029070	upstream	4535	387841	RPL13AP20	13023875	47.7822	-4.79229	1.13301	-4.22968	2.3402e-05	0.000148369	gained-close
Peak_21001	chr12	13129210	13129765	556	13132771	13137576	upstream	3005	100506314	GPRC5D-AS1	13129765	40.2295	-4.99939	1.38055	-3.62131	0.000293114	0.00126199	gained-close
Peak_21002	chr12	13132527	13133180	654	13132771	13137576	overlapStart	0	100506314	GPRC5D-AS1	13133180	57.8153	-6.60065	1.65554	-3.987	6.69151e-05	0.00036124	gained-close
Peak_2111	chr1	45272532	45276491	3960	45274154	45279801	overlapStart	0	149478	BTBD19	45276491	470.698	-2.8015	0.710053	-3.94549	7.96377e-05	0.000418815	gained-close
Peak_2111	chr1	45272532	45276491	3960	45271586	45272957	overlapStart	0	343521	TCTEX1D4	45276491	470.698	-2.8015	0.710053	-3.94549	7.96377e-05	0.000418815	gained-close
Peak_21131	chr12	18414190	18415015	826	18414474	18801352	overlapStart	0	5288	PIK3C2G	18415015	65.9299	4.91936	0.789558	6.23053	4.64875e-10	1.72932e-08	gained-open
Peak_21240	chr12	21809729	21811330	1602	21788275	21810789	overlapStart	0	3945	LDHB	21811330	239.521	-3.28175	0.718946	-4.56467	5.00283e-06	3.9792e-05	gained-close
Peak_214	chr1	6484799	6485221	423	6484848	6521004	overlapStart	0	83715	ESPN	6485221	34.9645	3.82562	0.810453	4.72035	2.35437e-06	2.10688e-05	gained-open
Peak_214	chr1	6484799	6485221	423	6472498	6484730	upstream	68	54626	HES2	6485221	34.9645	3.82562	0.810453	4.72035	2.35437e-06	2.10688e-05	gained-open
Peak_21433	chr12	26984931	26987145	2215	26488285	26986131	overlapStart	0	3709	ITPR2	26987145	770.407	2.20921	0.663851	3.32787	0.00087514	0.00316869	gained-open
Peak_21477	chr12	27862671	27864645	1975	27863706	27909237	overlapStart	0	60488	MRPS35	27864645	579.727	2.27609	0.668562	3.40446	0.000662948	0.00250682	gained-open
Peak_21482	chr12	27932403	27934438	2036	27933187	27955973	overlapStart	0	57542	KLHL42	27934438	543.488	2.26373	0.666836	3.39474	0.000686949	0.00258263	gained-open
Peak_21493	chr12	28128644	28129118	475	28111017	28124916	upstream	3727	5744	PTHLH	28129118	57.7006	4.41064	0.849354	5.19293	2.0701e-07	2.76323e-06	gained-open
Peak_215	chr1	6487675	6488385	711	6472498	6484730	upstream	2944	54626	HES2	6488385	63.4074	3.68922	0.764769	4.82397	1.40728e-06	1.36346e-05	gained-open
Peak_21549	chr12	29533263	29534761	1499	29493579	29534143	overlapStart	0	51290	ERGIC2	29534761	950.967	2.48733	0.661163	3.76205	0.000168528	0.000790778	gained-open
Peak_21596	chr12	30847536	30849206	1671	30781915	30848929	overlapStart	0	10526	IPO8	30849206	461.962	2.48719	0.666472	3.73188	0.000190057	0.000875708	gained-open
Peak_21602	chr12	30947501	30949764	2264	30948615	30955645	overlapStart	0	100287314	LINC00941	30949764	317.179	-3.5249	0.715652	-4.92544	8.41725e-07	8.84311e-06	gained-close
Peak_21623	chr12	31230995	31232095	1101	31173697	31226781	upstream	4213	100506660	DDX11-AS1	31232095	73.6236	-3.91436	0.876934	-4.46368	8.0563e-06	5.9526e-05	gained-close
Peak_21637	chr12	31476620	31478689	2070	31477250	31478879	overlapStart	0	79857	FLJ13224	31478689	310.02	2.31439	0.669847	3.45511	0.000550072	0.00214354	gained-open
Peak_2169	chr1	46637626	46637880	255	46640749	46651634	upstream	2868	10103	TSPAN1	46637880	27.6163	3.54814	0.831285	4.26826	1.97004e-05	0.000128112	gained-open
Peak_21700	chr12	32827834	32828162	329	32832137	32898584	upstream	3974	10059	DNM1L	32828162	32.4526	4.2649	0.873104	4.88476	1.03557e-06	1.05357e-05	gained-open
Peak_21708	chr12	33049207	33050666	1460	32943680	33049780	overlapStart	0	5318	PKP2	33050666	459.08	3.21241	0.673328	4.77094	1.83372e-06	1.70219e-05	gained-open
Peak_21767	chr12	38709884	38711028	1145	38710557	38723528	overlapStart	0	144245	ALG10B	38711028	571.347	2.48165	0.673843	3.68283	0.000230661	0.00103133	gained-open
Peak_21843	chr12	41085939	41086400	462	41086244	41466213	overlapStart	0	1272	CNTN1	41086400	101.365	3.57005	0.708067	5.04196	4.60796e-07	5.35838e-06	gained-open
Peak_21956	chr12	44155538	44155949	412	44122410	44152620	upstream	2917	83448	PUS7L	44155949	55.049	5.01372	0.807424	6.20952	5.3145e-10	1.93726e-08	gained-open
Peak_22053	chr12	46660822	46663651	2830	46576841	46663208	overlapStart	0	81539	SLC38A1	46663651	477.394	2.61014	0.73014	3.57485	0.000350426	0.00146592	gained-open
Peak_2213	chr1	47366139	47366450	312	47308767	47366147	overlapStart	0	163720	CYP4Z2P	47366450	33.1843	4.54849	0.851033	5.34467	9.0584e-08	1.39901e-06	gained-open
Peak_22131	chr12	47578652	47578924	273	47581595	47581674	upstream	2670	100616486	MIR4698	47578924	28.3899	4.26138	0.935358	4.55589	5.21651e-06	4.11896e-05	gained-open
Peak_22161	chr12	48124056	48124344	289	48103518	48119355	upstream	4700	8909	ENDOU	48124344	25.2318	4.01137	0.863698	4.64442	3.4104e-06	2.87248e-05	gained-open
Peak_22167	chr12	48160932	48161264	333	48165370	48176536	upstream	4105	55652	SLC48A1	48161264	34.6378	3.09429	0.791997	3.90695	9.34688e-05	0.0004788	gained-open
Peak_22203	chr12	48498402	48498743	342	48499656	48540187	upstream	912	5213	PFKM	48498743	32.4811	2.9816	0.833494	3.57724	0.000347246	0.00145568	gained-open
Peak_22230	chr12	49260696	49261154	459	49250916	49259653	upstream	1042	27289	RND1	49261154	82.1252	5.04704	0.764966	6.59773	4.17512e-11	2.31132e-09	gained-open
Peak_22256	chr12	49616343	49616869	527	49621709	49667113	upstream	4839	84790	TUBA1C	49616869	45.6776	-2.98855	0.867692	-3.44426	0.000572633	0.00221676	gained-close
Peak_22326	chr12	50497590	50497982	393	50497602	50505103	overlapStart	0	2819	GPD1	50497982	45.5354	3.28092	0.777266	4.2211	2.43114e-05	0.000153303	gained-open
Peak_22327	chr12	50503975	50505104	1130	50505764	50514240	upstream	659	84987	COX14	50505104	179.93	3.55683	0.729874	4.87321	1.09801e-06	1.10767e-05	gained-open
Peak_22381	chr12	51421824	51422931	1108	51373566	51422058	overlapStart	0	4891	SLC11A2	51422931	156.769	3.39793	0.712377	4.76985	1.84367e-06	1.70977e-05	gained-open
Peak_22472	chr12	52640954	52641608	655	52643084	52702947	upstream	1475	3892	KRT86	52641608	81.8447	3.3706	0.87511	3.85163	0.000117334	0.000580618	gained-open
Peak_22478	chr12	52702183	52702578	396	52679697	52702155	upstream	27	3887	KRT81	52702578	40.8969	4.30141	0.980806	4.38559	1.15671e-05	8.10994e-05	gained-open
Peak_22518	chr12	53447297	53448527	1231	53436973	53448222	overlapStart	0	283335	LOC283335	53448527	321.286	4.72733	0.840876	5.6219	1.88863e-08	3.82791e-07	gained-open
Peak_22525	chr12	53489951	53490644	694	53491436	53496128	upstream	791	3489	IGFBP6	53490644	65.9831	-4.49446	0.995364	-4.5154	6.31979e-06	4.84344e-05	gained-close
Peak_22589	chr12	54346790	54347166	377	54348714	54350350	upstream	1547	3228	HOXC12	54347166	33.9745	3.48658	0.83326	4.18426	2.86096e-05	0.000176102	gained-open
Peak_22597	chr12	54375404	54376162	759	54378946	54384062	upstream	2783	3226	HOXC10	54376162	63.6448	3.70755	0.744598	4.97927	6.38253e-07	7.02893e-06	gained-open
Peak_22598	chr12	54377046	54378105	1060	54378946	54384062	upstream	840	3226	HOXC10	54378105	84.9315	3.95596	0.789227	5.01244	5.3743e-07	6.09265e-06	gained-open
Peak_2260	chr1	50489012	50489921	910	48998527	50489626	overlapStart	0	84871	AGBL4	50489921	120.896	4.62106	0.723438	6.38764	1.68464e-10	7.45222e-09	gained-open
Peak_22603	chr12	54391047	54391610	564	54393877	54397120	upstream	2266	3225	HOXC9	54391610	46.7839	2.95028	0.751254	3.92714	8.59635e-05	0.000446394	gained-open
Peak_22645	chr12	54784928	54785408	481	54762920	54785083	overlapStart	0	25946	ZNF385A	54785408	57.9505	4.69948	0.838084	5.60741	2.05379e-08	4.10672e-07	gained-open
Peak_22646	chr12	54787513	54787888	376	54762920	54785083	upstream	2429	25946	ZNF385A	54787888	22.5802	3.34647	0.873859	3.82954	0.000128384	0.000627248	gained-open
Peak_22657	chr12	54942946	54943756	811	54943177	54973023	overlapStart	0	5153	PDE1B	54943756	114.079	3.83757	0.709206	5.41108	6.26473e-08	1.03727e-06	gained-open
Peak_22670	chr12	55247669	55248314	646	55248299	55252174	overlapStart	0	118430	MUCL1	55248314	162.94	3.01654	0.882557	3.41795	0.000630943	0.00240462	gained-open
Peak_22676	chr12	55413491	55414054	564	55413729	55423801	overlapStart	0	58158	NEUROD4	55414054	374.306	4.96027	0.834226	5.94595	2.74852e-09	7.62794e-08	gained-open
Peak_22700	chr12	56241369	56242254	886	56229214	56236767	upstream	4601	4327	MMP19	56242254	88.1145	-3.78378	0.936515	-4.04027	5.3389e-05	0.000298637	gained-close
Peak_22778	chr12	57351077	57351532	456	57345216	57351418	overlapStart	0	8608	RDH16	57351532	42.5501	3.28216	0.76188	4.30797	1.64759e-05	0.000109796	gained-open
Peak_22811	chr12	57636286	57636888	603	57628686	57634475	upstream	1810	56901	NDUFA4L2	57636888	94.4089	2.96146	0.824423	3.59215	0.000327957	0.00138664	gained-open
Peak_22837	chr12	58119773	58120885	1113	58120023	58122139	overlapStart	0	100130776	AGAP2-AS1	58120885	160.551	4.39251	0.838247	5.24012	1.60473e-07	2.24363e-06	gained-open
Peak_22841	chr12	58148081	58149065	985	58141510	58146230	upstream	1850	1019	CDK4	58149065	212.545	2.82633	0.676122	4.18021	2.91241e-05	0.000178756	gained-open
Peak_22841	chr12	58148081	58149065	985	58148881	58154193	overlapStart	0	92979	MARCH9	58149065	212.545	2.82633	0.676122	4.18021	2.91241e-05	0.000178756	gained-open
Peak_22845	chr12	58159771	58161053	1283	58156117	58160976	overlapStart	0	1594	CYP27B1	58161053	107.849	2.8806	0.698384	4.12466	3.71275e-05	0.000219865	gained-open
Peak_23032	chr12	63326955	63329468	2514	63037763	63328665	overlapStart	0	57460	PPM1H	63329468	848.574	2.80355	0.667126	4.20243	2.64062e-05	0.000164308	gained-open
Peak_2311	chr1	51810125	51811009	885	51752930	51810785	overlapStart	0	22996	TTC39A	51811009	74.301	3.31635	0.744124	4.45672	8.32231e-06	6.12078e-05	gained-open
Peak_23111	chr12	65174033	65175674	1642	65179791	65274798	upstream	4116	23329	TBC1D30	65175674	449.925	3.97144	0.890523	4.45968	8.2083e-06	6.04793e-05	gained-open
Peak_2320	chr1	52040838	52042089	1252	52042851	52254891	upstream	761	114883	OSBPL9	52042089	57.3486	-3.32185	0.942091	-3.52604	0.000421828	0.00171518	gained-close
Peak_23336	chr12	68727900	68728479	580	68688346	68726161	upstream	1738	56890	MDM1	68728479	83.8396	3.36642	0.718136	4.68772	2.76269e-06	2.40261e-05	gained-open
Peak_23363	chr12	69197894	69199241	1348	69201971	69239320	upstream	2729	4193	MDM2	69199241	181.993	4.87645	0.708186	6.88583	5.74496e-12	4.42274e-10	gained-open
Peak_23414	chr12	69974227	69974950	724	69978503	69978602	upstream	3552	100500868	MIR3913-2	69974950	123.113	4.45564	0.737326	6.04297	1.51301e-09	4.63945e-08	gained-open
Peak_23447	chr12	70758930	70759278	349	70760062	70828072	upstream	783	27345	KCNMB4	70759278	21.2776	3.48113	0.866089	4.01937	5.83542e-05	0.000321978	gained-open
Peak_23617	chr12	75904858	75905854	997	75891419	75905418	overlapStart	0	11103	KRR1	75905854	525.421	2.48068	0.683003	3.63202	0.00028121	0.00121921	gained-open
Peak_23686	chr12	77157388	77159216	1829	77157854	77247474	overlapStart	0	23390	ZDHHC17	77159216	783.25	3.03364	0.722575	4.19838	2.6883e-05	0.000166909	gained-open
Peak_23696	chr12	77458485	77460145	1661	77415026	77459360	overlapStart	0	144455	E2F7	77460145	957.738	3.62324	0.73491	4.93019	8.21509e-07	8.66446e-06	gained-open
Peak_23756	chr12	79809473	79809854	382	79813037	79813101	upstream	3182	100302136	MIR1252	79809854	32.4208	2.98367	0.838056	3.56023	0.000370533	0.00153668	gained-open
Peak_23767	chr12	80086587	80087076	490	79985745	80084790	upstream	1796	5074	PAWR	80087076	28.4121	3.60825	0.831575	4.33905	1.43101e-05	9.72911e-05	gained-open
Peak_23806	chr12	81469323	81469676	354	81471809	81649582	upstream	2132	79611	ACSS3	81469676	41.8034	3.74823	0.912547	4.10744	4.00063e-05	0.000234328	gained-open
Peak_23807	chr12	81471082	81472415	1334	81471809	81649582	overlapStart	0	79611	ACSS3	81472415	204.068	3.64265	0.869652	4.18863	2.80648e-05	0.000173276	gained-open
Peak_23851	chr12	83075983	83077298	1316	83080934	83528067	upstream	3635	160335	TMTC2	83077298	362.543	5.7892	0.719526	8.04584	8.56526e-16	2.77439e-13	gained-open
Peak_2386	chr1	53611419	53612496	1078	53552851	53608289	upstream	3129	6512	SLC1A7	53612496	170.524	-5.30412	0.899444	-5.89711	3.69931e-09	9.78762e-08	gained-close
Peak_2395	chr1	53796553	53796947	395	53708041	53793821	upstream	2731	7804	LRP8	53796947	40.0204	3.94275	0.812521	4.85249	1.21919e-06	1.21077e-05	gained-open
Peak_2415	chr1	54197519	54201033	3515	53971906	54199877	overlapStart	0	148979	GLIS1	54201033	170.422	-3.00348	0.72503	-4.14256	3.43453e-05	0.000205751	gained-close
Peak_24200	chr12	93128667	93129591	925	93130265	93165868	upstream	673	440107	PLEKHG7	93129591	139.038	-4.50945	0.901199	-5.00384	5.62002e-07	6.32341e-06	gained-close
Peak_24245	chr12	93767788	93768449	662	93771701	93797024	upstream	3251	11163	NUDT4	93768449	52.7713	2.63509	0.743548	3.54394	0.00039419	0.00161989	gained-open
Peak_2435	chr1	54483658	54484077	420	54472971	54483859	overlapStart	0	388633	LDLRAD1	54484077	39.2587	3.56721	0.792383	4.50187	6.73572e-06	5.11106e-05	gained-open
Peak_24415	chr12	96442105	96442540	436	96394531	96437298	upstream	4806	4048	LTA4H	96442540	70.1837	3.49704	0.755263	4.63023	3.65257e-06	3.04563e-05	gained-open
Peak_24457	chr12	97856387	97857366	980	97858799	97958793	upstream	1432	196475	RMST	97857366	109.438	4.28216	0.7249	5.90724	3.47882e-09	9.30141e-08	gained-open
Peak_24477	chr12	98850555	98851104	550	98847619	98850923	overlapStart	0	121456	SLC9A7P1	98851104	64.1976	4.38481	0.768439	5.70613	1.15575e-08	2.53076e-07	gained-open
Peak_24527	chr12	100377110	100379585	2476	99128569	100378432	overlapStart	0	56899	ANKS1B	100379585	492.565	3.13508	0.671248	4.67052	3.00436e-06	2.5768e-05	gained-open
Peak_24550	chr12	100866902	100867891	990	100867551	100957645	overlapStart	0	9971	NR1H4	100867891	138.956	-3.35674	0.83113	-4.03876	5.37347e-05	0.000300267	gained-close
Peak_24654	chr12	102875145	102876188	1044	102789645	102874378	upstream	766	3479	IGF1	102876188	331.56	5.9355	0.739598	8.02531	1.01266e-15	3.19073e-13	gained-open
Peak_24677	chr12	103218183	103218621	439	103203061	103218177	upstream	5	283432	LINC00485	103218621	67.5107	2.91826	0.72607	4.01926	5.83818e-05	0.000322029	gained-open
Peak_24682	chr12	103310824	103311765	942	103232104	103311381	overlapStart	0	5053	PAH	103311765	262.241	5.27684	0.69672	7.57383	3.62376e-14	6.19087e-12	gained-open
Peak_24691	chr12	103889638	103890396	759	103631369	103889749	overlapStart	0	374470	C12orf42	103890396	80.7738	2.33315	0.707011	3.30002	0.000966765	0.00343997	gained-open
Peak_2471	chr1	55267046	55267465	420	55246752	55266941	upstream	104	55001	TTC22	55267465	39.7283	3.51875	0.814329	4.32105	1.55288e-05	0.00010431	gained-open
Peak_2471	chr1	55267046	55267465	420	55271736	55307937	upstream	4270	163747	LEXM	55267465	39.7283	3.51875	0.814329	4.32105	1.55288e-05	0.00010431	gained-open
Peak_24720	chr12	104318929	104319549	621	104324112	104341708	upstream	4562	7184	HSP90B1	104319549	62.8302	-2.96075	0.887698	-3.33531	0.000852048	0.00309915	gained-close
Peak_2488	chr1	55446148	55446648	501	55446465	55457966	overlapStart	0	199964	TMEM61	55446648	44.4754	4.39217	0.826398	5.31484	1.06753e-07	1.60286e-06	gained-open
Peak_24917	chr12	107711419	107714408	2990	107712197	108053419	overlapStart	0	121551	BTBD11	107714408	797.232	2.25262	0.669188	3.36619	0.000762142	0.00282079	gained-open
Peak_24952	chr12	108157987	108158939	953	108126643	108155021	upstream	2965	11108	PRDM4	108158939	115.547	4.41606	0.727363	6.07133	1.26858e-09	4.0067e-08	gained-open
Peak_24953	chr12	108159007	108159679	673	108126643	108155021	upstream	3985	11108	PRDM4	108159679	79.4294	5.21575	0.774122	6.73764	1.60984e-11	1.03809e-09	gained-open
Peak_24954	chr12	108167348	108167754	407	108168162	108170421	upstream	407	121549	ASCL4	108167754	35.9094	4.32061	0.869806	4.96732	6.78846e-07	7.38173e-06	gained-open
Peak_24960	chr12	108297244	108297919	676	108296927	108297548	overlapStart	0	728739	LOC728739	108297919	176.362	3.01294	0.713899	4.2204	2.43865e-05	0.000153703	gained-open
Peak_25016	chr12	109247639	109248772	1134	109252708	109294710	upstream	3935	1610	DAO	109248772	122.48	-3.03756	0.815715	-3.7238	0.000196246	0.000899855	gained-close
Peak_25031	chr12	109825220	109825813	594	109826524	109886176	upstream	710	283446	MYO1H	109825813	67.6156	2.55417	0.764345	3.34164	0.000832839	0.00303916	gained-open
Peak_25051	chr12	110211107	110211486	380	110172014	110211292	overlapStart	0	84983	FAM222A-AS1	110211486	34.615	3.25945	0.79181	4.11645	3.84756e-05	0.000226688	gained-open
Peak_25180	chr12	112560499	112561401	903	112563349	112591408	upstream	1947	10906	TRAFD1	112561401	71.3562	-3.37549	0.867353	-3.89171	9.95402e-05	0.000504888	gained-close
Peak_25206	chr12	113342200	113342890	691	113344739	113369990	upstream	1848	4938	OAS1	113342890	40.3156	-3.74322	0.993802	-3.76657	0.000165507	0.000778754	gained-close
Peak_25363	chr12	116589883	116590549	667	116586365	116586459	upstream	3423	693205	MIR620	116590549	82.8214	-2.69507	0.765626	-3.52009	0.000431396	0.00174855	gained-close
Peak_25373	chr12	116713363	116715125	1763	116396381	116714991	overlapStart	0	23389	MED13L	116715125	171.464	2.40198	0.688803	3.48718	0.00048815	0.00194039	gained-open
Peak_25375	chr12	116718264	116719064	801	116396381	116714991	upstream	3272	23389	MED13L	116719064	169.033	5.5404	0.726276	7.62851	2.37491e-14	4.39246e-12	gained-open
Peak_25416	chr12	117172147	117172500	354	117176096	117291436	upstream	3595	84900	RNFT2	117172500	25.4032	3.20027	0.823439	3.88647	0.000101714	0.00051408	gained-open
Peak_25417	chr12	117174045	117174468	424	117176096	117291436	upstream	1627	84900	RNFT2	117174468	42.1937	3.40999	0.765219	4.45623	8.34144e-06	6.13322e-05	gained-open
Peak_25474	chr12	118406214	118407719	1506	117890817	118406028	upstream	185	283455	KSR2	118407719	478.699	4.73518	0.674268	7.02269	2.17633e-12	1.96763e-10	gained-open
Peak_25484	chr12	118544802	118545355	554	118501398	118541810	upstream	2991	54621	VSIG10	118545355	83.0079	4.45106	0.776979	5.72867	1.0122e-08	2.26497e-07	gained-open
Peak_25486	chr12	118569605	118570116	512	118573870	118583390	upstream	3753	5037	PEBP1	118570116	40.7122	3.96131	0.824814	4.80266	1.56568e-06	1.49085e-05	gained-open
Peak_25516	chr12	119616206	119617796	1591	119616595	119632551	overlapStart	0	26353	HSPB8	119617796	532.451	2.8822	0.695362	4.1449	3.39966e-05	0.000203952	gained-open
Peak_25523	chr12	119772200	119772798	599	119772517	119978852	overlapStart	0	160777	CCDC60	119772798	69.4673	4.61083	0.763483	6.0392	1.54878e-09	4.72984e-08	gained-open
Peak_25535	chr12	120153669	120154950	1282	120151439	120151529	upstream	2139	100302274	MIR1178	120154950	383.285	3.01374	0.726502	4.1483	3.34957e-05	0.000201327	gained-open
Peak_25539	chr12	120320081	120321251	1171	120123595	120315095	upstream	4985	11113	CIT	120321251	84.4109	-4.31428	1.0471	-4.12022	3.78515e-05	0.000223662	gained-close
Peak_25546	chr12	120426163	120428197	2035	120427648	120532299	overlapStart	0	92558	BICDL1	120428197	864.146	3.19713	0.672001	4.75762	1.95885e-06	1.80102e-05	gained-open
Peak_25604	chr12	121410843	121411107	265	121407641	121410095	upstream	747	283460	HNF1A-AS1	121411107	23.6835	2.91044	0.858076	3.39182	0.000694292	0.00260642	gained-open
Peak_25609	chr12	121476618	121477251	634	121458095	121477045	overlapStart	0	8638	OASL	121477251	62.157	2.74791	0.743168	3.69757	0.000217675	0.000981311	gained-open
Peak_25645	chr12	122110152	122111216	1065	122089293	122110537	overlapStart	0	283385	MORN3	122111216	122.869	2.93038	0.705912	4.15119	3.30746e-05	0.000199091	gained-open
Peak_25670	chr12	122356150	122356866	717	122356463	122441832	overlapStart	0	144406	WDR66	122356866	58.8851	3.80184	0.776496	4.89615	9.77318e-07	1.00333e-05	gained-open
Peak_25725	chr12	123214731	123215684	954	123212153	123215129	overlapStart	0	27198	HCAR1	123215684	90.5959	2.6503	0.766146	3.45927	0.000541651	0.00211676	gained-open
Peak_25726	chr12	123234313	123235020	708	123237371	123255953	upstream	2350	8562	DENR	123235020	120.261	4.53098	0.739713	6.12532	9.05018e-10	3.02261e-08	gained-open
Peak_2591	chr1	57284250	57285526	1277	57184477	57285369	overlapStart	0	199920	FYB2	57285526	159.962	4.11822	0.722261	5.70185	1.18516e-08	2.58603e-07	gained-open
Peak_25996	chr12	129307496	129309547	2052	129277739	129308541	overlapStart	0	121260	SLC15A4	129309547	1023.54	2.33706	0.696502	3.35542	0.000792446	0.0029143	gained-open
Peak_26008	chr12	130526833	130527157	325	130518357	130526887	overlapStart	0	100190940	LINC02418	130527157	24.1992	3.14938	0.851389	3.69911	0.000216356	0.000976075	gained-open
Peak_26012	chr12	130819997	130820421	425	130822433	130856877	upstream	2011	9271	PIWIL1	130820421	65.561	2.68188	0.759523	3.531	0.000413984	0.00168789	gained-open
Peak_26020	chr12	131200799	131201453	655	130880681	131200826	overlapStart	0	23504	RIMBP2	131201453	50.6989	2.58453	0.735775	3.51266	0.000443651	0.00179036	gained-open
Peak_26035	chr12	131438300	131439264	965	131438452	131626008	overlapStart	0	283383	ADGRD1	131439264	78.8787	4.54212	0.745383	6.09368	1.10347e-09	3.56108e-08	gained-open
Peak_26063	chr12	132373958	132374313	356	132379279	132407707	upstream	4965	8408	ULK1	132374313	27.6471	3.94366	0.848763	4.64636	3.3784e-06	2.84862e-05	gained-open
Peak_26084	chr12	132851667	132852116	450	132851977	132857486	overlapStart	0	100130238	LOC100130238	132852116	91.5668	3.00283	0.794402	3.77999	0.000156834	0.000744169	gained-open
Peak_26129	chr13	19315901	19316178	278	19312240	19314239	upstream	1661	100874164	LINC00417	19316178	24.5383	4.37437	0.906778	4.82408	1.40653e-06	1.36298e-05	gained-open
Peak_26146	chr13	20531484	20531917	434	20532810	20665968	upstream	892	7750	ZMYM2	20531917	37.3612	3.70475	0.823319	4.49978	6.80242e-06	5.15425e-05	gained-open
Peak_2617	chr1	59041932	59043771	1840	59041095	59043166	overlapStart	0	4070	TACSTD2	59043771	372.811	5.22641	0.766213	6.82108	9.03556e-12	6.40326e-10	gained-open
Peak_26346	chr13	27131236	27132331	1096	27131840	27263082	overlapStart	0	10810	WASF3	27132331	184.277	-4.57054	0.826746	-5.52835	3.2325e-08	5.97014e-07	gained-close
Peak_26395	chr13	28191915	28192504	590	28194880	28241559	upstream	2375	51082	POLR1D	28192504	68.9033	4.71324	0.771967	6.10549	1.02485e-09	3.34741e-08	gained-open
Peak_2671	chr1	59616283	59617879	1597	59597608	59612479	upstream	3803	729467	HSD52	59617879	239.891	-4.63946	0.798722	-5.8086	6.29977e-09	1.52443e-07	gained-close
Peak_26743	chr13	38104951	38105812	862	38109077	38125673	upstream	3264	400121	LINC00547	38105812	73.7511	-3.45674	0.932129	-3.70844	0.000208541	0.000947632	gained-close
Peak_26766	chr13	39137938	39138271	334	39141861	39153653	upstream	3589	100874147	LINC00366	39138271	28.0592	4.1889	0.854602	4.90158	9.50685e-07	9.8048e-06	gained-open
Peak_26773	chr13	39258792	39259251	460	39261173	39461267	upstream	1921	341640	FREM2	39259251	49.7613	6.03251	0.953053	6.32966	2.45695e-10	1.01797e-08	gained-open
Peak_26843	chr13	41360788	41361596	809	41363547	41386596	upstream	1950	10166	SLC25A15	41361596	33.8559	-3.65874	1.07234	-3.41191	0.000645086	0.00245011	gained-close
Peak_27061	chr13	46869647	46872063	2417	46870580	46871979	includeFeature	0	100861554	LINC00563	46872063	184.465	-4.06279	0.914697	-4.44168	8.92598e-06	6.50656e-05	gained-close
Peak_27122	chr13	48670972	48671282	311	48649864	48669277	upstream	1694	29079	MED4	48671282	26.685	4.59086	0.911449	5.03689	4.73161e-07	5.47553e-06	gained-open
Peak_27135	chr13	49020561	49021039	479	48963707	49018840	upstream	1720	10161	LPAR6	49021039	27.9228	-4.52789	1.26822	-3.57027	0.000356613	0.00148743	gained-close
Peak_27183	chr13	50202364	50202844	481	50202435	50208008	overlapStart	0	115761	ARL11	50202844	49.1097	4.0721	0.790154	5.15355	2.55602e-07	3.29201e-06	gained-open
Peak_27298	chr13	53424758	53425706	949	53418109	53422775	upstream	1982	5100	PCDH8	53425706	108.307	3.10652	0.758878	4.09357	4.24788e-05	0.000246588	gained-open
Peak_27474	chr13	67803953	67805684	1732	66876966	67804468	overlapStart	0	5101	PCDH9	67805684	216.85	-4.17829	0.782013	-5.343	9.14219e-08	1.40865e-06	gained-close
Peak_27727	chr13	78109621	78109947	327	78109809	78219398	overlapStart	0	8796	SCEL	78109947	29.4308	3.57636	0.902032	3.96478	7.34626e-05	0.000391109	gained-open
Peak_27737	chr13	78549419	78549838	420	78469616	78549664	overlapStart	0	1910	EDNRB	78549838	34.8317	6.06887	1.01389	5.98571	2.15449e-09	6.21184e-08	gained-open
Peak_27765	chr13	80054812	80056187	1376	80055259	80130212	overlapStart	0	54602	NDFIP2	80056187	576.412	2.47096	0.693901	3.56097	0.000369491	0.001533	gained-open
Peak_27765	chr13	80054812	80056187	1376	80051499	80055366	overlapStart	0	100874208	NDFIP2-AS1	80056187	576.412	2.47096	0.693901	3.56097	0.000369491	0.001533	gained-open
Peak_2794	chr1	62207473	62209168	1696	62208149	62644347	overlapStart	0	10207	PATJ	62209168	266.399	2.31405	0.670467	3.4514	0.000557689	0.0021687	gained-open
Peak_28024	chr13	94514002	94514862	861	94470677	94510726	upstream	3275	100873973	GPC6-AS2	94514862	45.8307	-3.40783	0.984709	-3.46075	0.000538675	0.00210677	gained-close
Peak_28081	chr13	96295780	96297318	1539	96230456	96296960	overlapStart	0	22873	DZIP1	96297318	86.8085	-2.83368	0.778675	-3.6391	0.000273589	0.00119113	gained-close
Peak_28091	chr13	96741838	96743214	1377	96743093	97491816	overlapStart	0	266722	HS6ST3	96743214	190.283	2.96827	0.679755	4.36668	1.26149e-05	8.72309e-05	gained-open
Peak_28097	chr13	97636165	97636726	562	97593535	97636426	overlapStart	0	100887754	LINC00359	97636726	142.51	5.49062	0.737506	7.44484	9.70629e-14	1.42648e-11	gained-open
Peak_2812	chr1	62787106	62787773	668	62701837	62785083	upstream	2022	163782	KANK4	62787773	44.0393	-3.07466	0.879262	-3.49686	0.000470765	0.00188052	gained-close
Peak_28203	chr13	99960036	99961131	1096	99946789	99959749	upstream	286	1880	GPR183	99961131	41.3715	-3.17184	0.906816	-3.49777	0.000469159	0.00187546	gained-close
Peak_2827	chr1	63155042	63156514	1473	62920397	63154039	upstream	1002	85440	DOCK7	63156514	133.908	-3.10405	0.763985	-4.06298	4.84509e-05	0.000275169	gained-close
Peak_28277	chr13	102102164	102103312	1149	102104944	102373207	upstream	1631	9358	ITGBL1	102103312	118.577	-3.49605	0.826954	-4.22762	2.36174e-05	0.000149501	gained-close
Peak_28338	chr13	103453953	103454290	338	103436631	103451404	upstream	2548	79070	KDELC1	103454290	35.8863	4.53242	0.856587	5.29125	1.21484e-07	1.78458e-06	gained-open
Peak_28346	chr13	103934860	103936043	1184	103934829	103934848	upstream	11	100847092	MIR548AS	103936043	125.623	-3.06245	0.748549	-4.09119	4.2917e-05	0.00024861	gained-close
Peak_28615	chr13	113622720	113623169	450	113622814	113754053	overlapStart	0	23263	MCF2L	113623169	34.9049	3.39412	0.8722	3.89145	9.96464e-05	0.000505353	gained-open
Peak_28615	chr13	113622720	113623169	450	113621798	113622952	overlapStart	0	100289410	MCF2L-AS1	113623169	34.9049	3.39412	0.8722	3.89145	9.96464e-05	0.000505353	gained-open
Peak_28681	chr14	20291341	20292862	1522	20295608	20296531	upstream	2745	390429	OR4N2	20292862	134.418	-4.63147	1.12706	-4.10934	3.96791e-05	0.000232697	gained-close
Peak_28695	chr14	20904391	20905040	650	20896970	20903801	upstream	589	123103	KLHL33	20905040	45.7885	-3.59396	1.02475	-3.50717	0.000452892	0.00182164	gained-close
Peak_28714	chr14	21454900	21455488	589	21457965	21465194	upstream	2476	64745	METTL17	21455488	54.7097	-4.53555	1.05641	-4.29337	1.75978e-05	0.000116147	gained-close
Peak_28716	chr14	21466340	21466782	443	21467414	21470034	upstream	631	29986	SLC39A2	21466782	30.5815	3.14653	0.833815	3.77366	0.00016087	0.000760473	gained-open
Peak_28717	chr14	21467079	21467536	458	21467414	21470034	overlapStart	0	29986	SLC39A2	21467536	66.0089	2.4145	0.724448	3.33288	0.00085952	0.00312158	gained-open
Peak_28770	chr14	23062997	23063564	568	23033807	23058143	upstream	4853	1603	DAD1	23063564	36.819	-3.88902	1.06992	-3.63486	0.000278133	0.00120792	gained-close
Peak_28770	chr14	23062997	23063564	568	23067147	23081265	upstream	3582	63874	ABHD4	23063564	36.819	-3.88902	1.06992	-3.63486	0.000278133	0.00120792	gained-close
Peak_28786	chr14	23288121	23289257	1137	23242432	23289020	overlapStart	0	9056	SLC7A7	23289257	57.3419	-2.81318	0.841521	-3.34297	0.00082886	0.00302674	gained-close
Peak_28788	chr14	23293967	23294530	564	23242432	23289020	upstream	4946	9056	SLC7A7	23294530	51.8369	-3.82517	0.947585	-4.03676	5.41954e-05	0.000302536	gained-close
Peak_28788	chr14	23293967	23294530	564	23299092	23304246	upstream	4561	122704	MRPL52	23294530	51.8369	-3.82517	0.947585	-4.03676	5.41954e-05	0.000302536	gained-close
Peak_288	chr1	8087298	8088813	1516	8071779	8086393	upstream	904	54206	ERRFI1	8088813	82.2556	-3.51845	0.866174	-4.06206	4.86421e-05	0.000276091	gained-close
Peak_28815	chr14	23531149	23531746	598	23516270	23526747	upstream	4401	64403	CDH24	23531746	76.987	-3.8125	0.855934	-4.4542	8.42066e-06	6.18188e-05	gained-close
Peak_28858	chr14	24047634	24048644	1011	24037244	24048009	overlapStart	0	84502	JPH4	24048644	31.5725	-4.70986	1.31689	-3.57649	0.000348235	0.0014589	gained-close
Peak_28897	chr14	24733031	24733481	451	24718320	24732416	upstream	614	7051	TGM1	24733481	56.2707	3.34295	0.743895	4.49385	6.99463e-06	5.27784e-05	gained-open
Peak_28998	chr14	27374383	27374833	451	27377848	27377931	upstream	3014	100423019	MIR4307	27374833	53.7033	4.23347	0.77875	5.43624	5.44169e-08	9.22178e-07	gained-open
Peak_29013	chr14	28077600	28077924	325	28081794	28108842	upstream	3869	100505967	LINC00645	28077924	28.561	3.30851	0.808172	4.09382	4.24323e-05	0.000246385	gained-open
Peak_29056	chr14	29234957	29236362	1406	29236278	29239483	overlapStart	0	2290	FOXG1	29236362	103.212	-2.7901	0.754664	-3.69714	0.000218038	0.000982652	gained-close
Peak_2931	chr1	65433049	65433516	468	65298906	65432619	upstream	429	3716	JAK1	65433516	44.6919	3.45379	0.771146	4.47877	7.50732e-06	5.60403e-05	gained-open
Peak_2940	chr1	65528755	65529089	335	65524117	65524191	upstream	4563	406893	MIR101-1	65529089	29.0656	3.8226	0.854697	4.47246	7.73233e-06	5.74671e-05	gained-open
Peak_29458	chr14	38063293	38066039	2747	38058757	38064325	overlapStart	0	3169	FOXA1	38066039	629.666	2.62034	0.669255	3.91531	9.02894e-05	0.000465208	gained-open
Peak_29459	chr14	38066805	38068055	1251	38058757	38064325	upstream	2479	3169	FOXA1	38068055	140.61	4.57077	0.76289	5.99139	2.08055e-09	6.03177e-08	gained-open
Peak_29460	chr14	38068373	38069382	1010	38058757	38064325	upstream	4047	3169	FOXA1	38069382	103.911	3.53796	0.90284	3.9187	8.90282e-05	0.000459769	gained-open
Peak_29489	chr14	38676580	38677404	825	38677204	38682268	overlapStart	0	6751	SSTR1	38677404	58.9267	3.27026	0.851151	3.84216	0.000121954	0.00060009	gained-open
Peak_2964	chr1	65883160	65883915	756	65886131	66103176	upstream	2215	3953	LEPR	65883915	101.274	4.23577	0.717422	5.90415	3.54467e-09	9.44629e-08	gained-open
Peak_2964	chr1	65883160	65883915	756	65886131	65901690	upstream	2215	54741	LEPROT	65883915	101.274	4.23577	0.717422	5.90415	3.54467e-09	9.44629e-08	gained-open
Peak_29671	chr14	46533072	46533531	460	46533362	46971104	overlapStart	0	100506412	LINC00871	46533531	83.7686	5.59137	0.815593	6.85559	7.10192e-12	5.26549e-10	gained-open
Peak_29719	chr14	48143421	48145962	2542	47308828	48144157	overlapStart	0	161357	MDGA2	48145962	167.664	-2.54353	0.728935	-3.48938	0.000484148	0.00192725	gained-close
Peak_29720	chr14	48147335	48147775	441	47308828	48144157	upstream	3177	161357	MDGA2	48147775	62.4188	3.52396	0.765324	4.60454	4.13387e-06	3.38359e-05	gained-open
Peak_29807	chr14	50560249	50560544	296	50550369	50559361	upstream	887	196913	LINC01599	50560544	30.4937	3.1797	0.795328	3.99797	6.38871e-05	0.00034746	gained-open
Peak_29811	chr14	50700078	50700459	382	50583846	50698099	upstream	1978	6655	SOS2	50700459	55.0655	4.19578	0.7759	5.40763	6.38647e-08	1.05295e-06	gained-open
Peak_30	chr1	1008984	1009942	959	1007126	1009687	overlapStart	0	401934	RNF223	1009942	189.134	5.0293	0.705295	7.13078	9.98022e-13	1.00796e-10	gained-open
Peak_30170	chr14	57045979	57047214	1236	57046338	57116232	overlapStart	0	54916	TMEM260	57047214	684.711	2.49611	0.689692	3.61917	0.00029555	0.00127066	gained-open
Peak_30188	chr14	57734820	57736678	1859	57735606	57756797	overlapStart	0	55745	AP5M1	57736678	829.213	2.24263	0.66432	3.37584	0.00073592	0.00273847	gained-open
Peak_30188	chr14	57734820	57736678	1859	57669194	57735617	overlapStart	0	10640	EXOC5	57736678	829.213	2.24263	0.66432	3.37584	0.00073592	0.00273847	gained-open
Peak_30192	chr14	57856326	57858655	2330	57857271	57879466	overlapStart	0	122830	NAA30	57858655	766.49	2.91032	0.665956	4.37014	1.24168e-05	8.60702e-05	gained-open
Peak_30259	chr14	59651602	59652118	517	59655381	59838123	upstream	3262	23002	DAAM1	59652118	58.1258	4.78629	0.832648	5.74828	9.01576e-09	2.04924e-07	gained-open
Peak_30293	chr14	60042910	60043807	898	59971785	60043549	overlapStart	0	729665	CCDC175	60043807	215.988	5.78502	0.766658	7.54577	4.49629e-14	7.48704e-12	gained-open
Peak_30321	chr14	60641192	60641596	405	60611500	60636561	upstream	4630	51635	DHRS7	60641596	33.5665	3.92207	0.809804	4.84323	1.27744e-06	1.25815e-05	gained-open
Peak_3033	chr1	67089390	67090746	1357	67094123	67094200	upstream	3376	100422871	MIR3117	67090746	126.044	-5.38571	0.957437	-5.62513	1.85368e-08	3.77253e-07	gained-close
Peak_30382	chr14	61746868	61748547	1680	61744089	61748530	overlapStart	0	161291	TMEM30B	61748547	885.041	6.80511	0.706648	9.63013	5.96548e-22	2.72955e-18	gained-open
Peak_30421	chr14	62031046	62032263	1218	62037258	62121431	upstream	4994	400221	FLJ22447	62032263	158.781	-3.01486	0.762716	-3.9528	7.72435e-05	0.000407732	gained-close
Peak_30422	chr14	62034839	62035899	1061	62037258	62121431	upstream	1358	400221	FLJ22447	62035899	113.548	4.21897	0.869847	4.85024	1.23313e-06	1.22254e-05	gained-open
Peak_30437	chr14	62161550	62163244	1695	62162119	62214977	overlapStart	0	3091	HIF1A	62163244	1120.59	2.22938	0.669614	3.32935	0.000870476	0.00315441	gained-open
Peak_30440	chr14	62216507	62216919	413	62213757	62215807	upstream	699	100750247	HIF1A-AS2	62216919	51.3592	2.85664	0.761969	3.74902	0.000177528	0.000826266	gained-open
Peak_30441	chr14	62217491	62218277	787	62213757	62215807	upstream	1683	100750247	HIF1A-AS2	62218277	536.593	3.74948	0.866128	4.32901	1.49779e-05	0.0001011	gained-open
Peak_30443	chr14	62228431	62229648	1218	62229075	62263146	overlapStart	0	6617	SNAPC1	62229648	601.532	2.40265	0.667214	3.60102	0.000316969	0.0013482	gained-open
Peak_30489	chr14	63568307	63569303	997	63173945	63568584	overlapStart	0	27133	KCNH5	63569303	152.068	5.39115	0.786395	6.85553	7.10485e-12	5.26549e-10	gained-open
Peak_30512	chr14	64014370	64015213	844	63841355	64010079	upstream	4290	5529	PPP2R5E	64015213	87.1253	3.77248	0.809492	4.66031	3.15732e-06	2.69166e-05	gained-open
Peak_3055	chr1	67600967	67601573	607	67557859	67600654	upstream	312	400757	C1orf141	67601573	41.6045	-3.7511	0.976446	-3.84158	0.000122244	0.00060121	gained-close
Peak_3055	chr1	67600967	67601573	607	67604590	67725650	upstream	3016	149233	IL23R	67601573	41.6045	-3.7511	0.976446	-3.84158	0.000122244	0.00060121	gained-close
Peak_30567	chr14	65169752	65170277	526	65171193	65211060	upstream	915	26030	PLEKHG3	65170277	57.8916	3.82938	0.868298	4.41021	1.03268e-05	7.36446e-05	gained-open
Peak_30687	chr14	67878465	67879145	681	67853700	67878828	overlapStart	0	26499	PLEK2	67879145	88.1177	3.67862	0.745725	4.93295	8.09977e-07	8.56773e-06	gained-open
Peak_30719	chr14	68167308	68167708	401	68143519	68162510	upstream	4797	51109	RDH11	68167708	16.2851	-6.24491	1.65752	-3.76762	0.000164809	0.000775957	gained-close
Peak_30719	chr14	68167308	68167708	401	68168603	68201168	upstream	894	145226	RDH12	68167708	16.2851	-6.24491	1.65752	-3.76762	0.000164809	0.000775957	gained-close
Peak_30875	chr14	69950486	69951716	1231	69951471	69995215	overlapStart	0	400224	PLEKHD1	69951716	162.276	4.47654	0.762657	5.86967	4.36675e-09	1.12414e-07	gained-open
Peak_3092	chr1	68148204	68149363	1160	68150860	68154021	upstream	1496	1647	GADD45A	68149363	87.6075	-3.15334	0.843374	-3.73896	0.000184781	0.000855293	gained-close
Peak_30930	chr14	71274840	71277172	2333	71194854	71275888	overlapStart	0	4293	MAP3K9	71277172	873.657	2.45016	0.683739	3.58348	0.000339044	0.0014259	gained-open
Peak_30931	chr14	71278841	71279291	451	71194854	71275888	upstream	2952	4293	MAP3K9	71279291	43.3242	3.34936	0.822322	4.07305	4.64012e-05	0.000265534	gained-open
Peak_30996	chr14	72398615	72399570	956	72398817	73033238	overlapStart	0	9628	RGS6	72399570	275.537	5.51956	0.704441	7.83538	4.67422e-15	1.1712e-12	gained-open
Peak_31031	chr14	73391007	73391435	429	73393040	73426357	upstream	1604	26094	DCAF4	73391435	47.5461	4.14424	0.796524	5.2029	1.96199e-07	2.6425e-06	gained-open
Peak_31054	chr14	74003591	74004022	432	74003928	74042362	overlapStart	0	641371	ACOT1	74004022	40.1261	5.5128	0.952868	5.78548	7.23068e-09	1.71206e-07	gained-open
Peak_31057	chr14	74058374	74059523	1150	74058410	74062470	overlapStart	0	122970	ACOT4	74059523	146.413	4.96841	0.800167	6.20922	5.32486e-10	1.94037e-08	gained-open
Peak_31197	chr14	75987735	75988155	421	75988784	76013334	upstream	628	10538	BATF	75988155	36.9712	3.37874	0.858193	3.93704	8.2492e-05	0.000431326	gained-open
Peak_31313	chr14	77791810	77792854	1045	77741299	77787225	upstream	4584	29954	POMT2	77792854	157.717	3.84249	0.713169	5.38791	7.12827e-08	1.1514e-06	gained-open
Peak_31353	chr14	78636473	78637057	585	78636716	80334633	overlapStart	0	9369	NRXN3	78637057	76.7788	4.27978	0.783516	5.46228	4.70064e-08	8.15917e-07	gained-open
Peak_31406	chr14	80677463	80677899	437	80677762	80921810	overlapStart	0	100628307	DIO2-AS1	80677899	81.6418	3.93638	0.75153	5.23782	1.62486e-07	2.26427e-06	gained-open
Peak_31469	chr14	82002804	82003383	580	81937891	82000205	upstream	2598	6400	SEL1L	82003383	50.5822	4.53781	0.788992	5.75141	8.85037e-09	2.01648e-07	gained-open
Peak_31686	chr14	89883325	89884671	1347	89883698	89886137	overlapStart	0	400236	FOXN3-AS1	89884671	471.771	2.66546	0.665355	4.00607	6.17369e-05	0.000337492	gained-open
Peak_31732	chr14	90920428	90921141	714	90921574	90925249	upstream	432	400238	LINC00642	90921141	200.121	4.75202	0.744236	6.38509	1.71293e-10	7.54328e-09	gained-open
Peak_31762	chr14	91591023	91591936	914	91592770	91592896	upstream	833	100124539	SNORA11B	91591936	124.265	5.7493	0.841928	6.82873	8.56704e-12	6.10825e-10	gained-open
Peak_31777	chr14	91721350	91721722	373	91698876	91720224	upstream	1125	8111	GPR68	91721722	38.8123	2.89847	0.797281	3.63544	0.000277508	0.0012056	gained-open
Peak_31797	chr14	92338316	92339433	1118	92246267	92333880	upstream	4435	123036	TC2N	92339433	154.829	3.21793	0.734413	4.38164	1.17791e-05	8.23696e-05	gained-open
Peak_31823	chr14	92977370	92978647	1278	92980125	93155334	upstream	1477	79890	RIN3	92978647	204.815	-3.16881	0.727219	-4.35744	1.31593e-05	9.0443e-05	gained-close
Peak_31888	chr14	94254742	94255753	1012	94184644	94254766	overlapStart	0	145270	PRIMA1	94255753	162.92	4.55568	0.713415	6.38574	1.70575e-10	7.51717e-09	gained-open
Peak_31919	chr14	94759613	94760014	402	94749650	94759608	upstream	4	51156	SERPINA10	94760014	30.5758	3.51364	0.817826	4.29632	1.73659e-05	0.000114846	gained-open
Peak_31922	chr14	94788955	94789981	1027	94770585	94789688	overlapStart	0	866	SERPINA6	94789981	138.829	3.69057	0.830426	4.44419	8.82245e-06	6.43944e-05	gained-open
Peak_31929	chr14	94856539	94857605	1067	94843084	94857029	overlapStart	0	5265	SERPINA1	94857605	361.869	5.53972	0.68831	8.04829	8.39596e-16	2.75257e-13	gained-open
Peak_31939	chr14	95103054	95103719	666	95107062	95113331	upstream	3342	388007	SERPINA13P	95103719	71.9071	4.48998	0.77567	5.78851	7.10134e-09	1.6866e-07	gained-open
Peak_31975	chr14	95996805	95997146	342	96001323	96011055	upstream	4176	51218	GLRX5	95997146	25.7662	3.69053	0.849167	4.34605	1.38608e-05	9.46033e-05	gained-open
Peak_32016	chr14	96719307	96720052	746	96722547	96731100	upstream	2494	623	BDKRB1	96720052	99.2095	-3.73926	0.833918	-4.48397	7.32667e-06	5.48786e-05	gained-close
Peak_32116	chr14	100203417	100204129	713	100204069	100408395	overlapStart	0	2009	EML1	100204129	53.48	2.8616	0.753622	3.79713	0.000146384	0.000701669	gained-open
Peak_32136	chr14	100436246	100436653	408	100438151	100610573	upstream	1497	51466	EVL	100436653	46.3934	4.18304	0.787664	5.31068	1.09214e-07	1.63399e-06	gained-open
Peak_32156	chr14	100625184	100626668	1485	100612753	100626012	overlapStart	0	123099	DEGS2	100626668	177.125	3.93757	0.872412	4.51343	6.37881e-06	4.87965e-05	gained-open
Peak_32172	chr14	100774415	100774867	453	100757453	100772860	upstream	1554	123096	SLC25A29	100774867	49.2998	3.71071	0.787429	4.71244	2.44765e-06	2.17464e-05	gained-open
Peak_32204	chr14	101317524	101317888	365	101318727	101318824	upstream	838	768222	MIR770	101317888	55.1935	3.03835	0.779379	3.89842	9.68225e-05	0.000493278	gained-open
Peak_3227	chr1	71511327	71511630	304	71512189	71532865	upstream	558	100132618	ZRANB2-AS1	71511630	25.6817	3.51439	0.932918	3.76709	0.000165159	0.000777359	gained-open
Peak_3228	chr1	71511899	71514025	2127	71512189	71532865	overlapStart	0	100132618	ZRANB2-AS1	71514025	385.136	3.33883	0.735724	4.53815	5.67486e-06	4.42411e-05	gained-open
Peak_3228	chr1	71511899	71514025	2127	71318036	71513491	overlapStart	0	5733	PTGER3	71514025	385.136	3.33883	0.735724	4.53815	5.67486e-06	4.42411e-05	gained-open
Peak_32356	chr14	104314675	104315199	525	104200088	104313927	upstream	747	23368	PPP1R13B	104315199	35.4106	2.64038	0.797617	3.31034	0.000931823	0.00333787	gained-open
Peak_32366	chr14	104582555	104584420	1866	104583742	104583851	includeFeature	0	406986	MIR203A	104584420	212.269	3.39763	0.816059	4.16346	3.13464e-05	0.000190277	gained-open
Peak_32366	chr14	104582555	104584420	1866	104583755	104583840	includeFeature	0	100616173	MIR203B	104584420	212.269	3.39763	0.816059	4.16346	3.13464e-05	0.000190277	gained-open
Peak_32413	chr14	105490888	105491669	782	105475910	105487425	upstream	3462	55038	CDCA4	105491669	83.8354	-4.33639	0.924042	-4.69285	2.69426e-06	2.35478e-05	gained-close
Peak_32414	chr14	105492301	105493135	835	105475910	105487425	upstream	4875	55038	CDCA4	105493135	38.5217	-3.40427	0.992395	-3.43036	0.000602779	0.00231237	gained-close
Peak_32435	chr14	105781652	105782267	616	105675623	105781914	overlapStart	0	2972	BRF1	105782267	56.5015	2.43069	0.723899	3.35777	0.000785732	0.00289506	gained-open
Peak_32448	chr14	105934780	105935320	541	105939275	105946507	upstream	3954	1397	CRIP2	105935320	40.2266	2.75977	0.833021	3.31296	0.000923137	0.00331205	gained-open
Peak_32455	chr14	105953282	105954141	860	105956192	105965585	upstream	2050	283643	TEDC1	105954141	67.8906	3.53023	0.829817	4.25423	2.09766e-05	0.00013512	gained-open
Peak_32552	chr15	25513342	25513610	269	25513664	25513696	upstream	53	100036567	SNORD115-47	25513610	26.6576	3.45387	0.850978	4.05871	4.93448e-05	0.000279416	gained-open
Peak_32569	chr15	26094287	26094852	566	26093894	26093972	upstream	314	100616474	MIR4715	26094852	40.3537	3.01183	0.778455	3.86899	0.000109286	0.000546358	gained-open
Peak_32570	chr15	26095312	26096084	773	26093894	26093972	upstream	1339	100616474	MIR4715	26096084	126.064	3.56443	0.700173	5.09079	3.56572e-07	4.33915e-06	gained-open
Peak_32720	chr15	31528016	31529439	1424	31514971	31523050	upstream	4965	283710	LOC283710	31529439	87.2564	-3.1982	0.849419	-3.76516	0.000166441	0.000782579	gained-close
Peak_3307	chr1	76402493	76403168	676	76384558	76398116	upstream	4376	127247	ASB17	76403168	48.1808	-4.03014	1.15471	-3.49019	0.000482684	0.00192215	gained-close
Peak_33081	chr15	39540285	39540939	655	39542885	39547048	upstream	1945	400360	C15orf54	39540939	26.9835	-4.53417	1.30163	-3.48344	0.000495011	0.00196285	gained-close
Peak_33158	chr15	40634843	40635163	321	40623653	40633168	upstream	1674	388115	CCDC9B	40635163	28.9171	3.03476	0.80009	3.79303	0.000148823	0.000711707	gained-open
Peak_33163	chr15	40671906	40672497	592	40674922	40686489	upstream	2424	90417	KNSTRN	40672497	58.4396	-3.26072	0.926376	-3.51986	0.00043177	0.00174986	gained-close
Peak_33194	chr15	41095350	41095668	319	41099274	41106767	upstream	3605	84936	ZFYVE19	41095668	32.57	4.90192	0.884565	5.54162	2.99688e-08	5.60288e-07	gained-open
Peak_33199	chr15	41135960	41136916	957	41136246	41149853	overlapStart	0	6692	SPINT1	41136916	111.229	4.60775	0.767401	6.00435	1.92097e-09	5.65953e-08	gained-open
Peak_33226	chr15	41573435	41573904	470	41576201	41591795	upstream	2296	729082	OIP5-AS1	41573904	26.851	-3.92624	1.15579	-3.39701	0.000681267	0.00256448	gained-close
Peak_33234	chr15	41782467	41782975	509	41786056	41795757	upstream	3080	3706	ITPKA	41782975	61.6242	-4.71148	1.02429	-4.59974	4.2301e-06	3.45118e-05	gained-close
Peak_33277	chr15	42448630	42449103	474	42433332	42448839	overlapStart	0	255189	PLA2G4F	42449103	64.8283	3.86204	0.785795	4.91482	8.8866e-07	9.26316e-06	gained-open
Peak_33280	chr15	42563299	42563921	623	42565856	42645864	upstream	1934	2595	GANC	42563921	83.0621	5.59661	0.793302	7.05483	1.72814e-12	1.62962e-10	gained-open
Peak_33330	chr15	44090470	44091831	1362	44085857	44085957	upstream	4512	100302254	MIR1282	44091831	170.623	3.93158	0.715315	5.49629	3.87866e-08	6.95845e-07	gained-open
Peak_33330	chr15	44090470	44091831	1362	44091556	44095241	overlapStart	0	25764	HYPK	44091831	170.623	3.93158	0.715315	5.49629	3.87866e-08	6.95845e-07	gained-open
Peak_33330	chr15	44090470	44091831	1362	44064798	44091335	overlapStart	0	80237	ELL3	44091831	170.623	3.93158	0.715315	5.49629	3.87866e-08	6.95845e-07	gained-open
Peak_33368	chr15	45018510	45019526	1017	45021219	45060025	upstream	1692	140691	TRIM69	45019526	107.344	-4.925	0.920781	-5.34872	8.8576e-08	1.37547e-06	gained-close
Peak_33516	chr15	48936495	48938695	2201	48700503	48937985	overlapStart	0	2200	FBN1	48938695	161.804	-3.15224	0.809503	-3.89404	9.85874e-05	0.000500852	gained-close
Peak_33554	chr15	49462047	49462884	838	49461267	49461350	upstream	696	100616332	MIR4716	49462884	391.473	2.22637	0.66587	3.34355	0.00082715	0.00302165	gained-open
Peak_33570	chr15	49916238	49916726	489	49620592	49913118	upstream	3119	196951	FAM227B	49916726	24.8691	-5.40234	1.62781	-3.31878	0.000904122	0.0032547	gained-close
Peak_33702	chr15	52573165	52573774	610	52569314	52569397	upstream	3767	100302202	MIR1266	52573774	53.6868	4.0757	0.834287	4.88525	1.03298e-06	1.05155e-05	gained-open
Peak_33708	chr15	52586813	52588346	1534	52484515	52587995	overlapStart	0	55930	MYO5C	52588346	315.664	3.31543	0.923144	3.59145	0.000328842	0.00139005	gained-open
Peak_3372	chr1	78353639	78355814	2176	78354200	78409578	overlapStart	0	91624	NEXN	78355814	117.164	-3.67834	0.837678	-4.39111	1.12773e-05	7.93476e-05	gained-close
Peak_33730	chr15	52975004	52975369	366	52873518	52970953	upstream	4050	56204	FAM214A	52975369	44.1014	4.68241	0.817378	5.72857	1.0128e-08	2.26585e-07	gained-open
Peak_33878	chr15	57881964	57882491	528	57884102	57999153	upstream	1610	100820829	MYZAP	57882491	40.1492	3.19515	0.768334	4.15854	3.20284e-05	0.000193713	gained-open
Peak_33878	chr15	57881964	57882491	528	57884102	58009755	upstream	1610	145781	GCOM1	57882491	40.1492	3.19515	0.768334	4.15854	3.20284e-05	0.000193713	gained-open
Peak_33886	chr15	57972110	57972890	781	57972896	58009755	upstream	5	81488	POLR2M	57972890	43.1042	-3.80699	0.993822	-3.83066	0.0001278	0.000624945	gained-close
Peak_34	chr1	1067994	1068217	224	1072397	1079434	upstream	4179	254099	LINC01342	1068217	21.4626	4.26094	0.929351	4.58486	4.54301e-06	3.66892e-05	gained-open
Peak_34023	chr15	60694292	60695252	961	60639350	60690185	upstream	4106	302	ANXA2	60695252	99.2103	-2.84302	0.799216	-3.55727	0.000374734	0.00155114	gained-close
Peak_34076	chr15	62358884	62359439	556	62359176	62363116	overlapStart	0	145741	C2CD4A	62359439	102.579	3.58307	0.747869	4.79104	1.65918e-06	1.56747e-05	gained-open
Peak_34169	chr15	63673793	63674471	679	63615730	63674075	overlapStart	0	771	CA12	63674471	103.73	2.73122	0.774752	3.52529	0.000423026	0.00171899	gained-open
Peak_34223	chr15	64670560	64671365	806	64457716	64665968	upstream	4591	53944	CSNK1G1	64671365	56.9276	-5.05624	1.16278	-4.34842	1.37122e-05	9.37105e-05	gained-close
Peak_34402	chr15	68567362	68567996	635	68570141	68583640	upstream	2144	10116	FEM1B	68567996	102.033	5.3493	0.779547	6.86206	6.78731e-12	5.07495e-10	gained-open
Peak_34546	chr15	71148620	71149701	1082	71123889	71146498	upstream	2121	55323	LARP6	71149701	92.2647	-3.73147	0.900018	-4.14599	3.38342e-05	0.000203082	gained-close
Peak_3455	chr1	81769740	81770299	560	81771845	82458107	upstream	1545	23266	ADGRL2	81770299	33.0732	-3.77061	1.06898	-3.52729	0.000419832	0.00170819	gained-close
Peak_34566	chr15	71406444	71408813	2370	71402583	71407839	overlapStart	0	196993	CT62	71408813	378.375	2.40899	0.67811	3.55251	0.000381579	0.00157496	gained-open
Peak_34567	chr15	71409335	71409720	386	71402583	71407839	upstream	1495	196993	CT62	71409720	44.5808	3.55179	0.770242	4.61126	4.00232e-06	3.29137e-05	gained-open
Peak_34665	chr15	74215953	74217597	1645	74218789	74244478	upstream	1191	4016	LOXL1	74217597	125.812	-3.03404	0.745106	-4.07196	4.66197e-05	0.000266569	gained-close
Peak_34668	chr15	74222425	74223853	1429	74209809	74220589	upstream	1835	100287616	LOXL1-AS1	74223853	120.536	-3.38093	0.841277	-4.0188	5.84944e-05	0.000322515	gained-close
Peak_34729	chr15	75081689	75081981	293	75081013	75081098	upstream	590	100616183	MIR4513	75081981	28.493	3.35129	0.826122	4.05666	4.978e-05	0.000281502	gained-open
Peak_34730	chr15	75082564	75083386	823	75081013	75081098	upstream	1465	100616183	MIR4513	75083386	64.4916	-2.91293	0.860358	-3.38571	0.000709938	0.00265578	gained-close
Peak_34870	chr15	78286208	78287112	905	78285575	78286567	overlapStart	0	91450	LOC91450	78287112	115.638	-2.56385	0.75759	-3.38422	0.000713814	0.00266819	gained-close
Peak_34890	chr15	78426221	78426518	298	78396948	78423877	upstream	2343	10518	CIB2	78426518	22.3986	3.80589	0.900201	4.22783	2.35959e-05	0.000149388	gained-open
Peak_34898	chr15	78594839	78595821	983	78575578	78591940	upstream	2898	80349	WDR61	78595821	59.3749	-4.61492	1.03971	-4.43866	9.05227e-06	6.58767e-05	gained-close
Peak_34929	chr15	79497358	79497674	317	79502130	79502213	upstream	4455	406960	MIR184	79497674	31.8586	3.64981	0.841926	4.33508	1.45709e-05	9.87895e-05	gained-open
Peak_35008	chr15	81292028	81292332	305	81289758	81289814	upstream	2213	100616181	MIR4514	81292332	25.3844	4.70056	0.918184	5.11941	3.06497e-07	3.83077e-06	gained-open
Peak_35008	chr15	81292028	81292332	305	81293295	81296345	upstream	962	59274	TLNRD1	81292332	25.3844	4.70056	0.918184	5.11941	3.06497e-07	3.83077e-06	gained-open
Peak_35041	chr15	82555660	82556067	408	82422561	82555104	upstream	555	79631	EFL1	82556067	36.2826	4.47079	0.831157	5.379	7.49005e-08	1.19757e-06	gained-open
Peak_35073	chr15	83951431	83954031	2601	83924655	83953468	overlapStart	0	646	BNC1	83954031	93.3963	-2.60732	0.753294	-3.46122	0.000537724	0.0021041	gained-close
Peak_35074	chr15	83954715	83955407	693	83924655	83953468	upstream	1246	646	BNC1	83955407	57.0017	-3.0428	0.8468	-3.59329	0.000326529	0.00138177	gained-close
Peak_35075	chr15	83955858	83956944	1087	83924655	83953468	upstream	2389	646	BNC1	83956944	104.214	-3.38056	0.843922	-4.00577	6.18151e-05	0.000337902	gained-close
Peak_35079	chr15	84115616	84116507	892	84116091	84287493	overlapStart	0	6457	SH3GL3	84116507	208.404	2.69575	0.731462	3.68542	0.000228325	0.00102231	gained-open
Peak_35081	chr15	84322357	84322961	605	84322838	84708593	overlapStart	0	57188	ADAMTSL3	84322961	61.9465	4.39412	0.854581	5.14184	2.72058e-07	3.46604e-06	gained-open
Peak_351	chr1	8882485	8883266	782	8412464	8877699	upstream	4785	473	RERE	8883266	83.0341	-3.05903	0.804364	-3.80305	0.000142926	0.000687287	gained-close
Peak_35260	chr15	90041214	90042439	1226	90014638	90039799	upstream	1414	51458	RHCG	90042439	123.848	-2.52079	0.757806	-3.32643	0.000879656	0.00318252	gained-close
Peak_35271	chr15	90236737	90237158	422	90224762	90234015	upstream	2721	8800	PEX11A	90237158	35.0712	4.02027	0.856445	4.69414	2.67731e-06	2.34327e-05	gained-open
Peak_35274	chr15	90300136	90300598	463	90303822	90321982	upstream	3223	145873	MESP2	90300598	86.5276	5.54772	0.815983	6.79882	1.05483e-11	7.25066e-10	gained-open
Peak_3528	chr1	85100401	85100751	351	85093913	85100703	overlapStart	0	439927	LINC01555	85100751	38.2998	3.43036	0.778383	4.40703	1.04798e-05	7.45855e-05	gained-open
Peak_35280	chr15	90357922	90358639	718	90328126	90358072	overlapStart	0	290	ANPEP	90358639	56.9768	-3.97012	0.938075	-4.2322	2.31415e-05	0.000146954	gained-close
Peak_35291	chr15	90459850	90460358	509	90373831	90456222	upstream	3627	100526783	C15orf38-AP3S2	90460358	38.7504	3.6434	0.813532	4.47849	7.51719e-06	5.611e-05	gained-open
Peak_35291	chr15	90459850	90460358	509	90443832	90456222	upstream	3627	348110	ARPIN	90460358	38.7504	3.6434	0.813532	4.47849	7.51719e-06	5.611e-05	gained-open
Peak_35306	chr15	90647823	90648209	387	90627212	90645708	upstream	2114	3418	IDH2	90648209	37.0319	4.71601	0.85535	5.51354	3.51685e-08	6.41654e-07	gained-open
Peak_35364	chr15	91411595	91411957	363	91411885	91426687	overlapStart	0	5045	FURIN	91411957	37.0639	3.48773	0.888842	3.9239	8.71269e-05	0.000451322	gained-open
Peak_35382	chr15	91643176	91643913	738	91643182	91844539	overlapStart	0	9899	SV2B	91643913	65.2973	2.95011	0.735622	4.01036	6.06259e-05	0.000332139	gained-open
Peak_35400	chr15	92934891	92935287	397	92937140	93011958	upstream	1852	8128	ST8SIA2	92935287	38.1815	3.3227	0.823699	4.03388	5.48636e-05	0.000305586	gained-open
Peak_3553	chr1	85527270	85528379	1110	85527993	85598821	overlapStart	0	126820	WDR63	85528379	171.613	-4.74589	0.892551	-5.31722	1.05363e-07	1.58675e-06	gained-close
Peak_356	chr1	8933376	8934215	840	8938894	8939943	upstream	4678	100505975	ENO1-AS1	8934215	113.548	-2.71691	0.769063	-3.53275	0.000411258	0.00167882	gained-close
Peak_35811	chr16	433271	433728	458	420776	431978	upstream	1292	58986	TMEM8A	433728	39.2341	3.61987	0.922733	3.92298	8.74592e-05	0.000452865	gained-open
Peak_35819	chr16	585044	585964	921	585316	585368	includeFeature	0	100847028	MIR5587	585964	54.133	-3.56203	0.919729	-3.87291	0.000107544	0.000538835	gained-close
Peak_35820	chr16	589491	590666	1176	593277	593366	upstream	2610	100423037	MIR3176	590666	96.8587	-3.28378	0.792685	-4.14261	3.43381e-05	0.00020572	gained-close
Peak_35828	chr16	676325	678159	1835	681012	684116	upstream	2852	117166	WFIKKN1	678159	132.243	-3.68505	0.806929	-4.56676	4.95326e-06	3.94663e-05	gained-close
Peak_35899	chr16	2029154	2029967	814	2034150	2037750	upstream	4182	2671	GFER	2029967	122.383	3.88141	0.792263	4.89914	9.6257e-07	9.9128e-06	gained-open
Peak_35922	chr16	2262439	2262925	487	2259254	2261069	upstream	1369	283870	BRICD5	2262925	56.3877	3.59835	0.807356	4.45695	8.31331e-06	6.11545e-05	gained-open
Peak_35951	chr16	2879622	2880332	711	2880173	2882285	overlapStart	0	124220	ZG16B	2880332	76.2931	2.86117	0.827359	3.45819	0.000543816	0.00212373	gained-open
Peak_35955	chr16	2907882	2909052	1171	2902728	2908171	overlapStart	0	64063	PRSS22	2909052	140.698	3.85599	0.795699	4.84605	1.25945e-06	1.24313e-05	gained-open
Peak_35978	chr16	3150074	3150520	447	3138895	3149293	upstream	780	84891	ZSCAN10	3150520	56.801	2.61688	0.755422	3.46413	0.000531944	0.00208448	gained-open
Peak_36	chr1	1097906	1098588	683	1102484	1102578	upstream	3895	406984	MIR200B	1098588	117.784	5.22307	0.756032	6.90853	4.89716e-12	3.86708e-10	gained-open
Peak_36034	chr16	4294390	4295055	666	4239375	4292081	upstream	2308	6345	SRL	4295055	99.586	4.18448	0.81343	5.14423	2.68614e-07	3.43022e-06	gained-open
Peak_36088	chr16	4986223	4987926	1704	4932508	4987136	overlapStart	0	5493	PPL	4987926	263.003	4.19869	0.7657	5.48347	4.17065e-08	7.38658e-07	gained-open
Peak_362	chr1	9001846	9002306	461	9005893	9035148	upstream	3586	765	CA6	9002306	32.9644	-3.61454	1.08569	-3.32924	0.000870838	0.0031555	gained-close
Peak_36299	chr16	11922439	11922888	450	11913692	11922689	overlapStart	0	400500	BCAR4	11922888	50.0233	4.59084	0.795599	5.77029	7.91339e-09	1.84033e-07	gained-open
Peak_36331	chr16	12990458	12990812	355	12995477	13334273	upstream	4664	729993	SHISA9	12990812	37.7127	3.42642	0.870339	3.93688	8.25466e-05	0.000431525	gained-open
Peak_36332	chr16	12993207	12993892	686	12995477	13334273	upstream	1584	729993	SHISA9	12993892	131.971	5.5536	0.758293	7.32382	2.41012e-13	3.08936e-11	gained-open
Peak_36333	chr16	12995009	12995359	351	12995477	13334273	upstream	117	729993	SHISA9	12995359	27.4656	3.66362	0.840265	4.36008	1.30014e-05	8.95213e-05	gained-open
Peak_36363	chr16	14401644	14402461	818	14403142	14403228	upstream	680	100126355	MIR365A	14402461	86.8398	3.58709	0.734613	4.88297	1.045e-06	1.06172e-05	gained-open
Peak_36494	chr16	19421850	19422260	411	19421861	19510434	overlapStart	0	79838	TMC5	19422260	34.1206	4.35153	0.85199	5.10749	3.26465e-07	4.04358e-06	gained-open
Peak_36537	chr16	20915612	20916543	932	20791515	20911561	upstream	4050	112479	ERI2	20916543	68.6871	-3.07944	0.887018	-3.47168	0.000517206	0.00203742	gained-close
Peak_36537	chr16	20915612	20916543	932	20869396	20911561	upstream	4050	123879	DCUN1D3	20916543	68.6871	-3.07944	0.887018	-3.47168	0.000517206	0.00203742	gained-close
Peak_36544	chr16	21170728	21171283	556	20944476	21170762	overlapStart	0	55567	DNAH3	21171283	53.5244	4.1846	0.82165	5.09293	3.52574e-07	4.30194e-06	gained-open
Peak_36551	chr16	21314089	21314670	582	21250195	21314404	overlapStart	0	1428	CRYM	21314670	25.0054	-5.41215	1.61543	-3.35029	0.000807265	0.00296072	gained-close
Peak_36606	chr16	23164055	23164504	450	23072728	23160591	upstream	3463	57478	USP31	23164504	39.0501	3.8943	0.832067	4.68027	2.86493e-06	2.47718e-05	gained-open
Peak_36608	chr16	23193598	23194410	813	23194040	23228200	overlapStart	0	6340	SCNN1G	23194410	208.615	3.05542	0.695038	4.39605	1.1024e-05	7.78148e-05	gained-open
Peak_36611	chr16	23308344	23308680	337	23313591	23392620	upstream	4910	6338	SCNN1B	23308680	33.6511	4.4575	0.840584	5.30286	1.13999e-07	1.69522e-06	gained-open
Peak_36612	chr16	23313419	23314320	902	23313591	23392620	overlapStart	0	6338	SCNN1B	23314320	95.3866	4.62048	0.76442	6.04443	1.4994e-09	4.60713e-08	gained-open
Peak_36690	chr16	25117817	25118802	986	25123047	25189551	upstream	4244	51451	LCMT1	25118802	336.575	2.23947	0.66878	3.34859	0.000812252	0.00297611	gained-open
Peak_36691	chr16	25120831	25121558	728	25123047	25189551	upstream	1488	51451	LCMT1	25121558	40.944	-3.68657	0.976992	-3.77338	0.00016105	0.000761049	gained-close
Peak_36781	chr16	28634487	28635183	697	28616908	28634907	overlapStart	0	6817	SULT1A1	28635183	101.422	5.59423	0.86775	6.44683	1.14214e-10	5.39241e-09	gained-open
Peak_36784	chr16	28856658	28857063	406	28855240	28855328	upstream	1329	100616256	MIR4721	28857063	40.0709	3.17872	0.831524	3.82277	0.000131961	0.000642278	gained-open
Peak_36784	chr16	28856658	28857063	406	28858010	28885534	upstream	946	25970	SH2B1	28857063	40.0709	3.17872	0.831524	3.82277	0.000131961	0.000642278	gained-open
Peak_3687	chr1	89358071	89359079	1009	89318321	89357301	upstream	769	2959	GTF2B	89359079	102.586	-2.93609	0.827097	-3.54988	0.000385414	0.00158866	gained-close
Peak_36929	chr16	31146853	31147293	441	31142754	31147151	overlapStart	0	5652	PRSS8	31147293	79.3801	4.15734	0.818736	5.07775	3.81924e-07	4.59378e-06	gained-open
Peak_36952	chr16	31488992	31489624	633	31494439	31502091	upstream	4814	6524	SLC5A2	31489624	126.829	3.78658	0.754026	5.02182	5.11849e-07	5.85246e-06	gained-open
Peak_36955	chr16	31524304	31524958	655	31500796	31519740	upstream	4563	64755	C16orf58	31524958	73.4185	-4.61666	0.97822	-4.71945	2.36487e-06	2.11538e-05	gained-close
Peak_3701	chr1	89668816	89669352	537	89646831	89664633	upstream	4182	115361	GBP4	89669352	38.0733	-3.34256	0.957155	-3.49218	0.000479088	0.00190949	gained-close
Peak_3704	chr1	89739965	89740792	828	89724634	89738544	upstream	1420	115362	GBP5	89740792	119.518	-4.41099	1.12926	-3.90608	9.38042e-05	0.000480214	gained-close
Peak_37048	chr16	48269251	48270205	955	48274603	48420559	upstream	4397	100616339	MIR548AE2	48270205	124.029	5.05229	0.728687	6.93342	4.10785e-12	3.34082e-10	gained-open
Peak_37050	chr16	48281194	48281755	562	48200822	48281479	overlapStart	0	85320	ABCC11	48281755	90.6772	5.66585	0.789319	7.17815	7.06629e-13	7.6037e-11	gained-open
Peak_37051	chr16	48284291	48285523	1233	48200822	48281479	upstream	2811	85320	ABCC11	48285523	165.696	5.44614	0.727409	7.48704	7.04439e-14	1.09169e-11	gained-open
Peak_37076	chr16	48647314	48647920	607	48572637	48644120	upstream	3193	9683	N4BP1	48647920	128.695	3.31747	0.768279	4.31806	1.57409e-05	0.000105552	gained-open
Peak_37087	chr16	49315557	49316560	1004	49311829	49315742	overlapStart	0	869	CBLN1	49316560	354.549	2.56916	0.738558	3.47861	0.000504016	0.00199337	gained-open
Peak_37117	chr16	50300125	50300985	861	50300462	50352043	overlapStart	0	113	ADCY7	50300985	81.1632	-4.50641	0.921583	-4.88986	1.00906e-06	1.03144e-05	gained-close
Peak_37129	chr16	50727192	50727687	496	50727514	50766987	overlapStart	0	64127	NOD2	50727687	38.5662	4.58013	0.835826	5.47977	4.25886e-08	7.52382e-07	gained-open
Peak_37138	chr16	51184095	51187367	3273	51169886	51185183	overlapStart	0	6299	SALL1	51187367	246.295	-5.02638	0.841828	-5.97079	2.36101e-09	6.72989e-08	gained-close
Peak_3716	chr1	90101399	90102493	1095	90090408	90098453	upstream	2945	400761	LRRC8C-DT	90102493	53.4711	-3.41872	0.959639	-3.56251	0.000367324	0.00152569	gained-close
Peak_37186	chr16	53407100	53407926	827	53403274	53405041	upstream	2058	643802	LOC643802	53407926	162.622	4.93981	0.862592	5.7267	1.02401e-08	2.28605e-07	gained-open
Peak_37254	chr16	55512660	55513620	961	55513081	55540586	overlapStart	0	4313	MMP2	55513620	49.4612	-3.45592	0.906239	-3.81348	0.000137025	0.000663029	gained-close
Peak_37301	chr16	56648387	56648953	567	56651373	56667898	upstream	2419	4499	MT1M	56648953	34.8373	-3.12245	0.947235	-3.29638	0.000979399	0.00347716	gained-close
Peak_37301	chr16	56648387	56648953	567	56651373	56652730	upstream	2419	4500	MT1L	56648953	34.8373	-3.12245	0.947235	-3.29638	0.000979399	0.00347716	gained-close
Peak_37303	chr16	56677270	56677724	455	56677599	56678853	overlapStart	0	326343	MT1DP	56677724	91.1663	4.85805	0.746637	6.50658	7.68786e-11	3.83438e-09	gained-open
Peak_37304	chr16	56688067	56688738	672	56691855	56693215	upstream	3116	4494	MT1F	56688738	29.2265	-4.59373	1.32267	-3.47307	0.000514548	0.00202889	gained-close
Peak_37305	chr16	56691333	56691781	449	56691855	56693215	upstream	73	4494	MT1F	56691781	61.3508	4.17927	0.798664	5.23282	1.66939e-07	2.31497e-06	gained-open
Peak_37324	chr16	57019379	57020093	715	57023459	57117436	upstream	3365	84166	NLRC5	57020093	62.7472	-2.84452	0.810829	-3.50816	0.000451214	0.00181614	gained-close
Peak_37370	chr16	57653329	57654780	1452	57653650	57698944	overlapStart	0	9289	ADGRG1	57654780	227.762	5.06693	0.7961	6.36469	1.9568e-10	8.4432e-09	gained-open
Peak_37441	chr16	58770076	58770535	460	58741035	58768246	upstream	1829	2806	GOT2	58770535	62.3814	4.85107	0.779373	6.22433	4.83619e-10	1.78767e-08	gained-open
Peak_37583	chr16	66398308	66399110	803	66400525	66438689	upstream	1414	1003	CDH5	66399110	69.6584	3.2369	0.749645	4.31791	1.57514e-05	0.000105609	gained-open
Peak_37604	chr16	66637690	66639650	1961	66637935	66647795	overlapStart	0	123920	CMTM3	66639650	82.6428	-2.71049	0.766002	-3.53848	0.000402431	0.00164912	gained-close
Peak_37623	chr16	66960654	66961494	841	66955582	66959439	upstream	1214	6236	RRAD	66961494	66.4697	-3.10776	0.879889	-3.53199	0.000412441	0.00168286	gained-close
Peak_37639	chr16	67195509	67195884	376	67197288	67203848	upstream	1403	3299	HSF4	67195884	29.3942	4.00548	0.896722	4.4668	7.93985e-06	5.87869e-05	gained-open
Peak_37639	chr16	67195509	67195884	376	67188089	67193812	upstream	1696	8717	TRADD	67195884	29.3942	4.00548	0.896722	4.4668	7.93985e-06	5.87869e-05	gained-open
Peak_37647	chr16	67232115	67232587	473	67233028	67237927	upstream	440	79767	ELMO3	67232587	57.7973	2.97233	0.758027	3.92114	8.813e-05	0.000455778	gained-open
Peak_37648	chr16	67232790	67233230	441	67233028	67237927	overlapStart	0	79767	ELMO3	67233230	46.4266	4.26873	0.78467	5.44015	5.32345e-08	9.04762e-07	gained-open
Peak_37659	chr16	67310882	67312313	1432	67311413	67323403	overlapStart	0	25894	PLEKHG4	67312313	154.755	-3.76847	0.794905	-4.74078	2.12893e-06	1.93525e-05	gained-close
Peak_37668	chr16	67464485	67464763	279	67465036	67471454	upstream	272	3291	HSD11B2	67464763	25.1015	3.27341	0.873453	3.74767	0.000178488	0.000830404	gained-open
Peak_37678	chr16	67561552	67561992	441	67562717	67580691	upstream	724	79567	RIPOR1	67561992	30.3135	3.82606	0.826095	4.63151	3.63016e-06	3.03031e-05	gained-open
Peak_3769	chr1	91491854	91492294	441	91380857	91487812	upstream	4041	84146	ZNF644	91492294	48.0872	4.0199	0.773369	5.19791	2.01539e-07	2.70185e-06	gained-open
Peak_37726	chr16	68269862	68270720	859	68262450	68270136	overlapStart	0	80004	ESRP2	68270720	115.341	4.81793	0.766215	6.28796	3.21666e-10	1.265e-08	gained-open
Peak_37752	chr16	68770919	68771411	493	68771195	68869444	overlapStart	0	999	CDH1	68771411	116.353	4.95773	0.768078	6.45472	1.08421e-10	5.16185e-09	gained-open
Peak_3777	chr1	91869730	91870613	884	91726323	91870426	overlapStart	0	164045	HFM1	91870613	67.7223	-4.57318	1.01387	-4.51061	6.46422e-06	4.93208e-05	gained-close
Peak_37855	chr16	70784505	70785568	1064	70788963	70807154	upstream	3394	100130894	VAC14-AS1	70785568	102.527	-3.47123	0.888955	-3.90484	9.42875e-05	0.000482407	gained-close
Peak_37875	chr16	71264389	71264896	508	70841287	71264625	overlapStart	0	54768	HYDIN	71264896	103.473	4.82167	0.737251	6.54007	6.14918e-11	3.18311e-09	gained-open
Peak_37878	chr16	71391597	71391972	376	71392616	71424342	upstream	643	794	CALB2	71391972	34.4779	2.81248	0.826129	3.40441	0.000663071	0.00250713	gained-open
Peak_37895	chr16	71559810	71560829	1020	71560023	71572493	overlapStart	0	10164	CHST4	71560829	120.46	-2.51361	0.750117	-3.35096	0.000805322	0.00295483	gained-close
Peak_37902	chr16	71659795	71661116	1322	71660056	71675868	overlapStart	0	91862	MARVELD3	71661116	154.232	5.25643	0.75879	6.92739	4.28677e-12	3.46757e-10	gained-open
Peak_37999	chr16	74808032	74809337	1306	74746856	74808729	overlapStart	0	79152	FA2H	74809337	443.072	3.68611	0.694204	5.30983	1.09727e-07	1.64049e-06	gained-open
Peak_38019	chr16	75150257	75150972	716	75145758	75150670	overlapStart	0	197257	LDHD	75150972	229.694	3.39735	0.723751	4.69409	2.678e-06	2.34368e-05	gained-open
Peak_38134	chr16	79633721	79635571	1851	79627745	79634622	overlapStart	0	4094	MAF	79635571	517.123	4.34362	0.68218	6.36726	1.92436e-10	8.32715e-09	gained-open
Peak_38143	chr16	80574269	80575189	921	80574854	80584541	overlapStart	0	83657	DYNLRB2	80575189	228.195	3.32082	0.848539	3.91357	9.09407e-05	0.000467854	gained-open
Peak_38152	chr16	80837738	80838946	1209	80637676	80838175	overlapStart	0	124359	CDYL2	80838946	127.083	3.36193	0.700799	4.79728	1.60833e-06	1.52497e-05	gained-open
Peak_38222	chr16	81812405	81813638	1234	81812899	81991899	overlapStart	0	5336	PLCG2	81813638	270.89	3.38175	0.78398	4.31357	1.60637e-05	0.00010743	gained-open
Peak_38306	chr16	83835465	83836779	1315	83841508	83846607	upstream	4728	3281	HSBP1	83836779	232.474	2.8607	0.815924	3.50609	0.00045475	0.00182764	gained-open
Peak_38307	chr16	83837350	83838521	1172	83841508	83846607	upstream	2986	3281	HSBP1	83838521	481.448	6.77535	0.706221	9.59381	8.48912e-22	3.57351e-18	gained-open
Peak_38318	chr16	83979998	83981228	1231	83982672	83999937	upstream	1443	29948	OSGIN1	83981228	216.135	5.42019	0.710329	7.63054	2.33775e-14	4.33897e-12	gained-open
Peak_38345	chr16	84273604	84273909	306	84254741	84273356	upstream	247	93107	KCNG4	84273909	26.3826	3.39023	0.821239	4.12819	3.65631e-05	0.00021695	gained-open
Peak_38352	chr16	84401429	84402399	971	84402133	84497793	overlapStart	0	9914	ATP2C2	84402399	173.132	4.96917	0.761667	6.52407	6.84244e-11	3.48203e-09	gained-open
Peak_3845	chr1	93912330	93912910	581	93913688	94020218	upstream	777	54874	FNBP1L	93912910	64.2882	4.27535	0.761228	5.61639	1.94986e-08	3.92702e-07	gained-open
Peak_38463	chr16	85641928	85642469	542	85645029	85709812	upstream	2559	23199	GSE1	85642469	52.4469	4.37002	0.7822	5.58683	2.31252e-08	4.5168e-07	gained-open
Peak_38464	chr16	85643555	85647360	3806	85645029	85709812	overlapStart	0	23199	GSE1	85647360	1345.51	3.08393	0.673332	4.5801	4.64756e-06	3.74387e-05	gained-open
Peak_38477	chr16	85722037	85723618	1582	85711280	85722588	overlapStart	0	51659	GINS2	85723618	487.013	2.50312	0.677854	3.69272	0.000221871	0.000997446	gained-open
Peak_38478	chr16	85724046	85724477	432	85711280	85722588	upstream	1457	51659	GINS2	85724477	53.7962	4.13884	0.810173	5.10859	3.24578e-07	4.02426e-06	gained-open
Peak_38484	chr16	85783559	85785084	1526	85741124	85784689	overlapStart	0	404550	C16orf74	85785084	236.333	2.66616	0.691817	3.85386	0.00011627	0.000576086	gained-open
Peak_38485	chr16	85786451	85787289	839	85741124	85784689	upstream	1761	404550	C16orf74	85787289	174.528	5.59276	0.722699	7.7387	1.00435e-14	2.17035e-12	gained-open
Peak_38497	chr16	85927923	85928240	318	85932774	85956211	upstream	4533	3394	IRF8	85928240	27.669	3.51676	0.834072	4.21638	2.48257e-05	0.000155995	gained-open
Peak_38526	chr16	86609270	86609798	529	86612115	86615304	upstream	2316	2300	FOXL1	86609798	55.1371	4.35692	0.813258	5.35736	8.4446e-08	1.32108e-06	gained-open
Peak_38600	chr16	87979044	87979630	587	87984238	88110924	upstream	4607	54971	BANP	87979630	75.5575	5.03628	0.798177	6.30972	2.79533e-10	1.1284e-08	gained-open
Peak_38626	chr16	88534948	88535574	627	88535326	88535439	includeFeature	0	100847057	MIR5189	88535574	115.545	3.19139	0.876851	3.6396	0.000273057	0.0011891	gained-open
Peak_38635	chr16	88752549	88753385	837	88744090	88752882	overlapStart	0	333929	SNAI3	88753385	123.89	2.59591	0.774654	3.35106	0.000805021	0.00295383	gained-open
Peak_38636	chr16	88767097	88767989	893	88772891	88781786	upstream	4901	348180	CTU2	88767989	71.921	-3.38663	0.826198	-4.09905	4.14845e-05	0.000241682	gained-close
Peak_38651	chr16	88923132	88923915	784	88880142	88923374	overlapStart	0	2588	GALNS	88923915	188.186	2.49465	0.70877	3.5197	0.000432039	0.00175081	gained-open
Peak_38667	chr16	89220249	89220803	555	89225628	89230083	upstream	4824	283860	LINC00304	89220803	56.8852	3.60876	0.748941	4.81849	1.4465e-06	1.3944e-05	gained-open
Peak_38670	chr16	89236871	89237383	513	89238163	89261900	upstream	779	1013	CDH15	89237383	44.2242	3.40462	0.795104	4.28198	1.85234e-05	0.000121418	gained-open
Peak_38671	chr16	89237620	89238368	749	89238163	89261900	overlapStart	0	1013	CDH15	89238368	261.839	3.02813	0.730963	4.14266	3.43294e-05	0.000205679	gained-open
Peak_38674	chr16	89267846	89268672	827	89262169	89266529	upstream	1316	146429	SLC22A31	89268672	142.971	3.08528	0.713672	4.32311	1.53846e-05	0.000103466	gained-open
Peak_38681	chr16	89382238	89383115	878	89387541	89391518	upstream	4425	100287036	LOC100287036	89383115	52.5706	-3.35811	0.875008	-3.8378	0.00012414	0.000609054	gained-close
Peak_38709	chr16	89766356	89768814	2459	89762765	89768121	overlapStart	0	124044	SPATA2L	89768814	704.326	2.26047	0.669652	3.37559	0.000736578	0.00274063	gained-open
Peak_38711	chr16	89778046	89778587	542	89778264	89784573	overlapStart	0	100128881	VPS9D1-AS1	89778587	60.1128	3.88257	0.766813	5.06325	4.12162e-07	4.88954e-06	gained-open
Peak_38734	chr16	90143556	90144531	976	90122974	90142338	upstream	1217	11105	PRDM7	90144531	89.9907	-3.12505	0.780688	-4.00295	6.25578e-05	0.000341324	gained-close
Peak_38781	chr17	1398559	1399019	461	1367480	1396001	upstream	2557	4641	MYO1C	1399019	54.9736	4.66185	0.784043	5.94591	2.74927e-09	7.62794e-08	gained-open
Peak_38807	chr17	1928491	1928974	484	1837971	1928178	upstream	312	146760	RTN4RL1	1928974	59.7704	2.72072	0.804335	3.38257	0.00071811	0.00268178	gained-open
Peak_38807	chr17	1928491	1928974	484	1933431	1946725	upstream	4456	1801	DPH1	1928974	59.7704	2.72072	0.804335	3.38257	0.00071811	0.00268178	gained-open
Peak_38840	chr17	2308458	2309112	655	2287354	2304258	upstream	4199	4335	MNT	2309112	55.7263	-4.52048	1.01681	-4.44577	8.75786e-06	6.39953e-05	gained-close
Peak_38864	chr17	3460928	3461497	570	3413796	3461289	overlapStart	0	162514	TRPV3	3461497	52.3595	4.632	0.847586	5.46493	4.63086e-08	8.06058e-07	gained-open
Peak_38922	chr17	4872186	4873021	836	4862521	4871132	upstream	1053	9552	SPAG7	4873021	60.3697	-3.83503	0.919129	-4.17245	3.01336e-05	0.000183902	gained-close
Peak_38938	chr17	5403872	5404803	932	5402747	5404319	overlapStart	0	728392	LOC728392	5404803	95.5293	-2.55003	0.763729	-3.33892	0.00084105	0.00306462	gained-close
Peak_38942	chr17	5487431	5488736	1306	5404719	5487832	overlapStart	0	22861	NLRP1	5488736	107.347	-3.00942	0.766234	-3.92755	8.58152e-05	0.000445785	gained-close
Peak_390	chr1	9349821	9350948	1128	9352941	9429590	upstream	1992	80176	SPSB1	9350948	48.8825	-3.17233	0.923744	-3.43421	0.000594275	0.00228558	gained-close
Peak_39003	chr17	7461327	7461758	432	7465309	7482324	upstream	3550	100533955	SENP3-EIF4A1	7461758	45.6252	3.02539	0.780025	3.87858	0.000105067	0.000528236	gained-open
Peak_39003	chr17	7461327	7461758	432	7465309	7475287	upstream	3550	26168	SENP3	7461758	45.6252	3.02539	0.780025	3.87858	0.000105067	0.000528236	gained-open
Peak_39003	chr17	7461327	7461758	432	7461609	7464925	overlapStart	0	8741	TNFSF13	7461758	45.6252	3.02539	0.780025	3.87858	0.000105067	0.000528236	gained-open
Peak_39018	chr17	7653469	7654241	773	7657638	7658286	upstream	3396	118432	RPL29P2	7654241	32.7657	-4.82696	1.3368	-3.61083	0.000305221	0.0013062	gained-close
Peak_39064	chr17	8129316	8130734	1419	8123948	8127361	upstream	1954	284029	LINC00324	8130734	70.5896	-3.49687	0.84036	-4.16116	3.16641e-05	0.000191873	gained-close
Peak_39074	chr17	8287912	8288839	928	8280834	8286565	upstream	1346	6154	RPL26	8288839	93.8549	-3.23588	0.842762	-3.83962	0.000123227	0.000605196	gained-close
Peak_3908	chr1	94587728	94588424	697	94458394	94586705	upstream	1022	24	ABCA4	94588424	30.9583	-4.68114	1.29264	-3.62139	0.00029303	0.00126173	gained-close
Peak_39219	chr17	13503071	13506612	3542	13399006	13505244	overlapStart	0	9955	HS3ST3A1	13506612	308.355	-4.09461	0.867146	-4.72193	2.33614e-06	2.09288e-05	gained-close
Peak_39239	chr17	14200655	14201122	468	14204506	14249492	upstream	3383	9953	HS3ST3B1	14201122	31.9059	3.04236	0.802479	3.7912	0.000149922	0.000715988	gained-open
Peak_39329	chr17	16184557	16185075	519	16185328	16185402	upstream	252	100302124	MIR1288	16185075	25.7059	-3.80581	1.12617	-3.37941	0.000726411	0.00270845	gained-close
Peak_39441	chr17	18124033	18124545	513	18128936	18148188	upstream	4390	3996	LLGL1	18124545	16.6503	-6.27675	1.65839	-3.78484	0.000153807	0.000731817	gained-close
Peak_39452	chr17	18280631	18281523	893	18281079	18292960	overlapStart	0	645027	EVPLL	18281523	122.332	4.46196	0.739695	6.03216	1.61782e-09	4.90228e-08	gained-open
Peak_39488	chr17	19280217	19280469	253	19281034	19286857	upstream	564	5598	MAPK7	19280469	19.1927	3.38574	0.881211	3.84215	0.000121961	0.00060009	gained-open
Peak_39549	chr17	21122140	21122520	381	21101263	21117908	upstream	4231	8834	TMEM11	21122520	33.148	4.24553	0.828445	5.1247	2.98013e-07	3.74251e-06	gained-open
Peak_39556	chr17	21185276	21186224	949	21187968	21218551	upstream	1743	5606	MAP2K3	21186224	125.857	-3.99332	0.909142	-4.39241	1.12103e-05	7.89498e-05	gained-close
Peak_39572	chr17	21825279	21825548	270	21825370	21826499	overlapStart	0	284123	FAM27E5	21825548	24.4572	5.50866	1.01498	5.42735	5.71964e-08	9.60772e-07	gained-open
Peak_39591	chr17	25617980	25618308	329	25621106	25640645	upstream	2797	26118	WSB1	25618308	32.7601	3.4328	0.810582	4.23498	2.28567e-05	0.00014542	gained-open
Peak_39648	chr17	26653085	26653509	425	26658152	26674035	upstream	4642	7126	TNFAIP1	26653509	39.1669	4.91722	0.847038	5.80519	6.42921e-09	1.54905e-07	gained-open
Peak_39665	chr17	26903719	26904410	692	26900133	26903951	overlapStart	0	230	ALDOC	26904410	190.8	3.18101	0.714803	4.45019	8.57961e-06	6.28367e-05	gained-open
Peak_39665	chr17	26903719	26904410	692	26880406	26898887	upstream	4831	94005	PIGS	26904410	190.8	3.18101	0.714803	4.45019	8.57961e-06	6.28367e-05	gained-open
Peak_39699	chr17	27367060	27367800	741	27369918	27384236	upstream	2117	51268	PIPOX	27367800	45.9282	-5.27006	1.25961	-4.18387	2.86585e-05	0.000176372	gained-close
Peak_39786	chr17	29248681	29249153	473	29248754	29286211	overlapStart	0	55803	ADAP2	29249153	63.4872	4.03754	0.798622	5.05564	4.28955e-07	5.05349e-06	gained-open
Peak_3980	chr1	95552469	95553218	750	95558073	95663161	upstream	4854	148534	TMEM56	95553218	67.9393	-3.56102	0.86035	-4.13904	3.48763e-05	0.000208387	gained-close
Peak_39821	chr17	29900132	29900551	420	29902288	29902377	upstream	1736	100616449	MIR4725	29900551	27.2927	4.10808	0.885701	4.63822	3.51419e-06	2.94706e-05	gained-open
Peak_39822	chr17	29900940	29901348	409	29902288	29902377	upstream	939	100616449	MIR4725	29901348	36.0964	4.45087	0.840515	5.29541	1.18752e-07	1.75019e-06	gained-open
Peak_39849	chr17	30483586	30484618	1033	30477387	30478590	upstream	4995	503640	ARGFXP2	30484618	124.33	4.70213	0.741615	6.34039	2.29186e-10	9.60538e-09	gained-open
Peak_39898	chr17	32906064	32906979	916	32907768	32966337	upstream	788	124842	TMEM132E	32906979	96.55	4.38317	0.730443	6.0007	1.96468e-09	5.7593e-08	gained-open
Peak_39898	chr17	32906064	32906979	916	32901142	32906388	overlapStart	0	400591	C17orf102	32906979	96.55	4.38317	0.730443	6.0007	1.96468e-09	5.7593e-08	gained-open
Peak_39931	chr17	33775464	33776040	577	33762115	33775856	overlapStart	0	146857	SLFN13	33776040	71.0261	5.27272	0.795202	6.63066	3.34182e-11	1.92178e-09	gained-open
Peak_39954	chr17	34134330	34134880	551	34136459	34174246	upstream	1578	8148	TAF15	34134880	28.3818	-3.48429	1.04725	-3.32707	0.00087763	0.0031765	gained-close
Peak_40041	chr17	36859943	36860558	616	36858515	36858584	upstream	1358	100616203	MIR4734	36860558	128.893	3.65068	0.956224	3.81781	0.000134639	0.000653501	gained-open
Peak_40041	chr17	36859943	36860558	616	36861873	36886056	upstream	1314	4302	MLLT6	36860558	128.893	3.65068	0.956224	3.81781	0.000134639	0.000653501	gained-open
Peak_40060	chr17	37123542	37123969	428	37092685	37123655	overlapStart	0	494188	FBXO47	37123969	70.3006	3.18358	0.73841	4.3114	1.62223e-05	0.00010836	gained-open
Peak_40092	chr17	37893880	37894659	780	37894162	37903538	overlapStart	0	2886	GRB7	37894659	127.57	4.82369	0.847183	5.6938	1.24245e-08	2.68762e-07	gained-open
Peak_40123	chr17	38333112	38334018	907	38334242	38351906	upstream	223	51195	RAPGEFL1	38334018	66.5244	3.99916	0.77537	5.15774	2.49947e-07	3.23263e-06	gained-open
Peak_4015	chr1	97559224	97560329	1106	97561479	97788511	upstream	1149	100873932	DPYD-AS1	97560329	95.3562	-2.87017	0.776923	-3.69428	0.000220514	0.000992068	gained-close
Peak_40153	chr17	38657762	38658131	370	38632080	38657854	overlapStart	0	84951	TNS4	38658131	37.7446	4.96363	0.885515	5.60535	2.07832e-08	4.14633e-07	gained-open
Peak_40177	chr17	39092846	39093956	1111	39078952	39093836	overlapStart	0	25984	KRT23	39093956	102.552	5.1549	0.819031	6.2939	3.09587e-10	1.22436e-08	gained-open
Peak_40181	chr17	39165659	39166028	370	39164774	39165366	upstream	292	83896	KRTAP3-1	39166028	33.7974	4.84716	0.869859	5.57235	2.51324e-08	4.83702e-07	gained-open
Peak_40204	chr17	39662691	39663137	447	39657233	39661865	upstream	825	3860	KRT13	39663137	33.7733	4.918	0.959163	5.12739	2.93786e-07	3.69686e-06	gained-open
Peak_40206	chr17	39677184	39679523	2340	39669997	39678026	overlapStart	0	3866	KRT15	39679523	424.057	3.55136	0.695588	5.10555	3.29836e-07	4.07649e-06	gained-open
Peak_40207	chr17	39679594	39680885	1292	39669997	39678026	upstream	1567	3866	KRT15	39680885	80.1204	3.4889	0.883535	3.94879	7.85473e-05	0.000413842	gained-open
Peak_40208	chr17	39681499	39682205	707	39669997	39678026	upstream	3472	3866	KRT15	39682205	50.9912	4.92504	0.907315	5.42814	5.69431e-08	9.5728e-07	gained-open
Peak_40209	chr17	39683534	39685009	1476	39679869	39684641	overlapStart	0	3880	KRT19	39685009	185.801	5.22899	0.895329	5.8403	5.21064e-09	1.30066e-07	gained-open
Peak_40210	chr17	39685713	39686104	392	39679869	39684641	upstream	1071	3880	KRT19	39686104	32.5467	3.11037	0.906211	3.43228	0.000598526	0.00229925	gained-open
Peak_40218	chr17	39771673	39772093	421	39766031	39769079	upstream	2593	3868	KRT16	39772093	45.4607	3.25556	0.826028	3.94122	8.10689e-05	0.000425025	gained-open
Peak_40233	chr17	39942086	39943595	1510	39679869	39942964	overlapStart	0	3728	JUP	39943595	635.702	2.93893	0.775366	3.79038	0.00015042	0.000718232	gained-open
Peak_40297	chr17	40807449	40808497	1049	40811266	40819024	upstream	2768	27175	TUBG2	40808497	38.7853	-3.64224	1.06979	-3.40464	0.000662507	0.0025056	gained-close
Peak_40397	chr17	42215081	42216362	1282	42219274	42239844	upstream	2911	78995	C17orf53	42216362	225.838	-2.54147	0.704721	-3.60634	0.000310542	0.00132526	gained-close
Peak_40495	chr17	43396253	43399030	2778	43340488	43394414	upstream	1838	9020	MAP3K14	43399030	258.626	-2.69968	0.761702	-3.54427	0.0003937	0.00161813	gained-close
Peak_4053	chr1	98675393	98676319	927	98676267	98738214	overlapStart	0	729987	LINC01776	98676319	81.9456	-4.20283	0.923598	-4.5505	5.35174e-06	4.20774e-05	gained-close
Peak_40587	chr17	45598706	45599271	566	45600323	45700642	upstream	1051	9520	NPEPPS	45599271	49.474	6.02062	0.954303	6.30892	2.80986e-10	1.13297e-08	gained-open
Peak_40615	chr17	46035011	46035782	772	46029334	46035243	overlapStart	0	79170	PRR15L	46035782	86.9351	3.69369	0.785076	4.70488	2.54019e-06	2.24096e-05	gained-open
Peak_40639	chr17	46237874	46238505	632	46233789	46233873	upstream	4000	100302211	MIR1203	46238505	96.2954	4.84619	0.819871	5.91092	3.40206e-09	9.13564e-08	gained-open
Peak_40654	chr17	46507281	46507764	484	46210802	46507594	overlapStart	0	8631	SKAP1	46507764	55.2736	4.12966	1.01482	4.06937	4.71413e-05	0.000269096	gained-open
Peak_40671	chr17	46616252	46617088	837	46621713	46628603	upstream	4624	100874362	HOXB-AS1	46617088	66.7041	-3.99203	1.01763	-3.92289	8.74921e-05	0.000453013	gained-close
Peak_40699	chr17	46902825	46903724	900	46908350	46942607	upstream	4625	10241	CALCOCO2	46903724	33.0782	-4.77802	1.38525	-3.44922	0.000562203	0.00218289	gained-close
Peak_40710	chr17	47049492	47050512	1021	47035918	47045955	upstream	3536	2695	GIP	47050512	156.241	-3.72953	0.758163	-4.91916	8.69165e-07	9.08876e-06	gained-close
Peak_40758	chr17	48071999	48072903	905	48067369	48072588	overlapStart	0	1747	DLX3	48072903	132.238	3.47569	0.742302	4.68231	2.83659e-06	2.45855e-05	gained-open
Peak_40763	chr17	48128059	48129218	1160	48133340	48167849	upstream	4121	3675	ITGA3	48129218	78.9931	-2.75682	0.779862	-3.53501	0.000407761	0.00166707	gained-close
Peak_40778	chr17	48231553	48231901	349	48211101	48227877	upstream	3675	84687	PPP1R9B	48231901	27.7336	2.98121	0.855396	3.48518	0.000491806	0.00195242	gained-open
Peak_40781	chr17	48250662	48251412	751	48248789	48249837	upstream	824	373861	HILS1	48251412	57.468	-4.97673	1.10287	-4.51253	6.40595e-06	4.89649e-05	gained-close
Peak_40782	chr17	48254715	48256751	2037	48248789	48249837	upstream	4877	373861	HILS1	48256751	333.949	-2.72337	0.692549	-3.93238	8.41098e-05	0.000438239	gained-close
Peak_40815	chr17	48609842	48610309	468	48610048	48621111	overlapStart	0	55040	EPN3	48610309	55.0246	3.08612	0.88934	3.47012	0.000520224	0.00204693	gained-open
Peak_40817	chr17	48617336	48617852	517	48620419	48633213	upstream	2566	64847	SPATA20	48617852	69.8408	3.91246	0.76706	5.10059	3.38601e-07	4.16525e-06	gained-open
Peak_40841	chr17	48793693	48794129	437	48796926	48830072	upstream	2796	51747	LUC7L3	48794129	43.909	4.08346	0.809046	5.04726	4.48203e-07	5.2339e-06	gained-open
Peak_40855	chr17	48940550	48941104	555	48944040	48945732	upstream	2935	400604	TOB1-AS1	48941104	50.0529	2.72396	0.739594	3.68305	0.000230457	0.00103061	gained-open
Peak_4091	chr1	100110790	100112099	1310	100111431	100160097	overlapStart	0	54873	PALMD	100112099	267.652	3.77818	0.774235	4.8799	1.06142e-06	1.07612e-05	gained-open
Peak_40933	chr17	52977190	52979243	2054	52978052	53039328	overlapStart	0	10040	TOM1L1	52979243	865.809	3.40344	0.669853	5.08088	3.75683e-07	4.5324e-06	gained-open
Peak_40985	chr17	54226890	54227432	543	54230836	54560007	upstream	3403	162282	ANKFN1	54227432	50.7302	3.95756	0.787094	5.02807	4.95446e-07	5.69149e-06	gained-open
Peak_41013	chr17	54992814	54993898	1085	54965270	54991409	upstream	1404	7706	TRIM25	54993898	195.82	-3.71928	0.769392	-4.83405	1.33781e-06	1.3082e-05	gained-close
Peak_41096	chr17	56301637	56302202	566	56282797	56296966	upstream	4670	54903	MKS1	56302202	49.8422	-3.23915	0.896612	-3.61266	0.000303074	0.00129812	gained-close
Peak_41149	chr17	57438582	57440530	1949	57443444	57443515	upstream	2913	100616204	MIR4729	57440530	189.548	-3.29271	0.816767	-4.0314	5.54459e-05	0.00030834	gained-close
Peak_41207	chr17	58159378	58160675	1298	58120552	58156292	upstream	3085	63897	HEATR6	58160675	119.466	-4.14798	0.822575	-5.04268	4.59064e-07	5.34177e-06	gained-close
Peak_41270	chr17	59527602	59528054	453	59529779	59562471	upstream	1724	9496	TBX4	59528054	76.5125	3.93681	0.869148	4.52951	5.9122e-06	4.57525e-05	gained-open
Peak_41459	chr17	63054604	63055105	502	63005407	63052920	upstream	1683	10672	GNA13	63055105	41.631	3.41225	0.885483	3.85355	0.000116418	0.000576708	gained-open
Peak_41467	chr17	63128074	63128594	521	63133456	63223821	upstream	4861	8787	RGS9	63128594	34.9719	-4.92843	1.35718	-3.63139	0.000281903	0.00122167	gained-close
Peak_41589	chr17	66194238	66194569	332	66194801	66196443	upstream	231	440461	LOC440461	66194569	36.1638	2.95451	0.882283	3.34871	0.000811888	0.00297498	gained-open
Peak_41596	chr17	66286298	66289169	2872	66263167	66287405	overlapStart	0	9120	SLC16A6	66289169	462.063	2.25426	0.67199	3.3546	0.000794807	0.00292175	gained-open
Peak_41597	chr17	66292303	66293971	1669	66263167	66287405	upstream	4897	9120	SLC16A6	66293971	373.169	6.2968	0.740257	8.50623	1.79677e-17	1.19676e-14	gained-open
Peak_41609	chr17	66420997	66421492	496	66420592	66420689	upstream	307	693220	MIR635	66421492	74.0848	5.13479	0.862431	5.95385	2.61903e-09	7.34794e-08	gained-open
Peak_41642	chr17	67099690	67100137	448	67095705	67095773	upstream	3916	100616316	MIR4524A	67100137	40.902	4.71545	0.888229	5.30882	1.10339e-07	1.64847e-06	gained-open
Peak_41650	chr17	67321749	67324048	2300	67240576	67323323	overlapStart	0	23461	ABCA5	67324048	1306.4	2.69496	0.6641	4.05807	4.94802e-05	0.000280077	gained-open
Peak_41795	chr17	70593612	70594115	504	70399463	70588943	upstream	4668	100499467	LINC00673	70594115	54.2393	3.50465	0.770748	4.54708	5.43958e-06	4.26693e-05	gained-open
Peak_41839	chr17	71224771	71225291	521	71228372	71245095	upstream	3080	55028	C17orf80	71225291	41.7539	-3.22281	0.921827	-3.49612	0.000472081	0.00188535	gained-close
Peak_41867	chr17	71640776	71641621	846	71330523	71640227	upstream	548	54549	SDK2	71641621	69.6855	3.11299	0.810337	3.84159	0.000122238	0.00060121	gained-open
Peak_41882	chr17	72423146	72423989	844	72427667	72446720	upstream	3677	55890	GPRC5C	72423989	116.444	3.98723	0.70969	5.61828	1.92872e-08	3.89211e-07	gained-open
Peak_41913	chr17	72967852	72969122	1271	72946839	72968900	overlapStart	0	283987	HID1	72969122	126.6	2.97747	0.834968	3.56597	0.00036251	0.00150879	gained-open
Peak_41916	chr17	73007045	73007505	461	73008780	73017356	upstream	1274	3396	MRPL58	73007505	41.3717	2.87338	0.837299	3.43173	0.000599753	0.00230303	gained-open
Peak_41978	chr17	73776499	73777101	603	73772515	73775860	upstream	638	3021	H3F3B	73777101	36.8313	3.18947	0.822566	3.87746	0.000105551	0.000530164	gained-open
Peak_41978	chr17	73776499	73777101	603	73780920	73821886	upstream	3818	85451	UNK	73777101	36.8313	3.18947	0.822566	3.87746	0.000105551	0.000530164	gained-open
Peak_41985	chr17	73840102	73841762	1661	73823308	73840851	overlapStart	0	201294	UNC13D	73841762	346.835	2.89052	0.704644	4.1021	4.09409e-05	0.000238899	gained-open
Peak_41999	chr17	74022780	74023859	1080	74002927	74023507	overlapStart	0	2125	EVPL	74023859	223.813	4.41885	0.811899	5.44261	5.25052e-08	8.9468e-07	gained-open
Peak_42037	chr17	74523417	74524632	1216	74523668	74541458	overlapStart	0	768206	PRCD	74524632	147.11	-2.842	0.783651	-3.62662	0.000287156	0.00123994	gained-close
Peak_42056	chr17	74711503	74713370	1868	74671809	74707056	upstream	4446	439921	MXRA7	74713370	187.003	-4.59195	0.793487	-5.78705	7.16323e-09	1.69746e-07	gained-close
Peak_42143	chr17	75995662	75997813	2152	76000318	76104916	upstream	2504	57690	TNRC6C	75997813	125.64	-4.10215	0.914407	-4.48613	7.2529e-06	5.43918e-05	gained-close
Peak_42174	chr17	76370510	76372556	2047	76374735	76420639	upstream	2178	9489	PGS1	76372556	200.554	-3.46189	0.798217	-4.33704	1.44418e-05	9.80593e-05	gained-close
Peak_42217	chr17	77007547	77008345	799	76987798	77005899	upstream	1647	124583	CANT1	77008345	43.7169	-4.15281	1.03135	-4.02657	5.6597e-05	0.000313812	gained-close
Peak_42267	chr17	78143602	78144067	466	78143791	78183130	overlapStart	0	79092	CARD14	78144067	71.4707	3.34941	0.819421	4.08753	4.35986e-05	0.000251948	gained-open
Peak_42313	chr17	79010969	79011724	756	79002933	79008519	upstream	2449	440465	BAIAP2-AS1	79011724	137.663	3.76406	0.809183	4.65168	3.29243e-06	2.78819e-05	gained-open
Peak_42383	chr17	79856018	79857292	1275	79860072	79860781	upstream	2779	256933	NPB	79857292	108.49	-3.02663	0.766051	-3.95095	7.78432e-05	0.000410506	gained-close
Peak_42451	chr17	80797657	80798101	445	80787310	80797931	overlapStart	0	79755	ZNF750	80798101	45.2009	3.3354	0.965102	3.45601	0.000548241	0.00213767	gained-open
Peak_42577	chr18	3012404	3014911	2508	2916992	3011945	upstream	458	9663	LPIN2	3014911	124.122	-9.17562	1.6161	-5.67762	1.36585e-08	2.91916e-07	gained-close
Peak_42578	chr18	3015092	3015662	571	2916992	3011945	upstream	3146	9663	LPIN2	3015662	53.8962	-7.97254	1.64726	-4.83989	1.29912e-06	1.27618e-05	gained-close
Peak_42590	chr18	3257224	3257659	436	3262111	3278282	upstream	4451	103910	MYL12B	3257659	51.6604	3.58871	0.801104	4.4797	7.4747e-06	5.58364e-05	gained-open
Peak_42602	chr18	3409014	3409562	549	3412072	3458406	upstream	2509	7050	TGIF1	3409562	39.8442	-3.45323	0.958497	-3.60276	0.00031486	0.00134035	gained-close
Peak_42646	chr18	5197021	5197352	332	5143672	5197255	overlapStart	0	642597	AKAIN1	5197352	32.5925	3.06404	0.803446	3.81362	0.000136944	0.000662727	gained-open
Peak_42719	chr18	8367321	8367630	310	8360818	8367032	upstream	288	100192426	LOC100192426	8367630	35.3945	3.71131	0.925926	4.00821	6.11804e-05	0.000334781	gained-open
Peak_42776	chr18	9619124	9620330	1207	9546789	9614605	upstream	4518	9989	PPP4R1	9620330	65.7525	-3.08933	0.819444	-3.77002	0.000163231	0.000769458	gained-close
Peak_42852	chr18	11149229	11150045	817	10670244	11148761	upstream	467	63895	PIEZO2	11150045	39.4373	-3.1669	0.928281	-3.41158	0.000645881	0.00245233	gained-close
Peak_42885	chr18	12092676	12093181	506	12093848	12129748	upstream	666	342850	ANKRD62	12093181	90.6154	4.13922	0.818123	5.05941	4.20564e-07	4.97289e-06	gained-open
Peak_42961	chr18	14826868	14827600	733	14830165	14830241	upstream	2564	100422907	MIR3156-2	14827600	48.2724	-5.34402	1.28841	-4.14776	3.35742e-05	0.000201775	gained-close
Peak_43048	chr18	20713916	20714636	721	20714528	20840434	overlapStart	0	91768	CABLES1	20714636	68.9659	4.3287	0.758345	5.70809	1.14249e-08	2.50539e-07	gained-open
Peak_4309	chr1	109656357	109656969	613	109656585	109749403	overlapStart	0	57535	KIAA1324	109656969	105.414	5.00063	0.771794	6.47923	9.2191e-11	4.48543e-09	gained-open
Peak_4309	chr1	109656357	109656969	613	109648573	109656479	overlapStart	0	127003	C1orf194	109656969	105.414	5.00063	0.771794	6.47923	9.2191e-11	4.48543e-09	gained-open
Peak_43098	chr18	21572433	21572896	464	21572737	21715574	overlapStart	0	125488	TTC39C	21572896	50.8698	3.41567	0.773793	4.4142	1.01386e-05	7.25429e-05	gained-open
Peak_4310	chr1	109658839	109659268	430	109648573	109656479	upstream	2359	127003	C1orf194	109659268	39.0203	4.38452	0.814875	5.3806	7.42362e-08	1.18821e-06	gained-open
Peak_43173	chr18	24283203	24283812	610	24267585	24283602	overlapStart	0	728606	PCAT18	24283812	40.1667	4.17431	0.811906	5.14137	2.72735e-07	3.47147e-06	gained-open
Peak_43181	chr18	24443004	24443645	642	24445272	24770658	upstream	1626	147429	AQP4-AS1	24443645	140.183	4.88898	0.74804	6.53572	6.33028e-11	3.25445e-09	gained-open
Peak_43263	chr18	29077594	29078678	1085	29078027	29128814	overlapStart	0	1829	DSG2	29078678	240.777	3.0071	0.678461	4.43224	9.32609e-06	6.7554e-05	gained-open
Peak_43372	chr18	32925083	32926125	1043	32912178	32924426	upstream	656	7572	ZNF24	32926125	274.651	5.78714	0.732167	7.90412	2.69825e-15	7.37555e-13	gained-open
Peak_43452	chr18	37385185	37385583	399	36786888	37380282	upstream	4902	647946	MIR924HG	37385583	36.7953	3.93969	0.836395	4.71033	2.47321e-06	2.19254e-05	gained-open
Peak_43593	chr18	42745942	42748117	2176	42747973	43263060	overlapStart	0	8170	SLC14A2	42748117	121.734	-3.8032	0.847963	-4.4851	7.2879e-06	5.46232e-05	gained-close
Peak_43745	chr18	46579041	46580000	960	46576057	46576138	upstream	2902	100616420	MIR4744	46580000	128.014	-6.15842	1.1073	-5.56167	2.67204e-08	5.09328e-07	gained-close
Peak_43793	chr18	47720870	47722035	1166	47349156	47721451	overlapStart	0	4645	MYO5B	47722035	231.667	5.16245	0.737995	6.99524	2.64801e-12	2.31647e-10	gained-open
Peak_43803	chr18	48086189	48086759	571	48086484	48258196	overlapStart	0	5596	MAPK4	48086759	62.5799	3.53178	0.777254	4.54392	5.52164e-06	4.32292e-05	gained-open
Peak_43850	chr18	52490254	52491019	766	52495708	52562747	upstream	4688	5874	RAB27B	52491019	42.1733	-3.50377	0.937532	-3.73722	0.000186063	0.00086017	gained-close
Peak_43919	chr18	55469843	55471205	1363	55313659	55470327	overlapStart	0	5205	ATP8B1	55471205	250.11	2.98041	0.690904	4.31379	1.60478e-05	0.000107337	gained-open
Peak_43920	chr18	55474082	55475488	1407	55313659	55470327	upstream	3754	5205	ATP8B1	55475488	53.0657	-3.40436	0.888734	-3.83057	0.000127847	0.00062504	gained-close
Peak_4398	chr1	110936130	110937147	1018	110905473	110933704	upstream	2425	9122	SLC16A4	110937147	89.5683	-4.65695	0.982469	-4.74005	2.1367e-06	1.94147e-05	gained-close
Peak_4412	chr1	111177108	111177810	703	111136202	111174096	upstream	3011	3737	KCNA2	111177810	52.147	-4.77684	1.14511	-4.17151	3.02582e-05	0.000184544	gained-close
Peak_44128	chr18	61143904	61144332	429	61144144	61172318	overlapStart	0	5268	SERPINB5	61144332	76.7862	6.31584	0.870064	7.25905	3.89807e-13	4.59379e-11	gained-open
Peak_44144	chr18	61549738	61550433	696	61554939	61584755	upstream	4505	5055	SERPINB2	61550433	73.2617	-2.61132	0.775004	-3.36943	0.000753237	0.00279343	gained-close
Peak_44149	chr18	61616335	61616697	363	61616588	61627645	overlapStart	0	284293	HMSD	61616697	45.2002	5.3896	0.866693	6.21858	5.01669e-10	1.84661e-08	gained-open
Peak_44155	chr18	61771283	61771644	362	61771325	62090827	overlapStart	0	284294	LINC01924	61771644	43.105	3.02475	0.850529	3.55631	0.000376096	0.00155585	gained-open
Peak_44203	chr18	65180501	65180843	343	65183783	65566856	upstream	2939	643542	LOC643542	65180843	36.6204	3.44194	0.808593	4.2567	2.07469e-05	0.000133883	gained-open
Peak_44206	chr18	65187411	65188316	906	65173819	65183967	upstream	3443	92126	DSEL	65188316	39.9087	-3.1137	0.924038	-3.36967	0.000752586	0.00279141	gained-close
Peak_44237	chr18	67067375	67068585	1211	67068284	67516322	overlapStart	0	220164	DOK6	67068585	56.0509	-2.88395	0.860028	-3.35332	0.000798495	0.00293322	gained-close
Peak_4429	chr1	111746901	111747459	559	111728591	111747160	overlapStart	0	79961	DENND2D	111747459	97.6323	3.39016	0.777773	4.3588	1.30775e-05	8.99747e-05	gained-open
Peak_44309	chr18	70931112	70932165	1054	70818476	70931733	overlapStart	0	400655	LOC400655	70932165	142.606	6.56518	0.822083	7.98604	1.39344e-15	4.14246e-13	gained-open
Peak_4440	chr1	112106228	112106742	515	112025970	112106597	overlapStart	0	140	ADORA3	112106742	30.8659	-4.08969	1.18488	-3.45156	0.000557351	0.00216779	gained-close
Peak_44427	chr18	74532279	74532590	312	74536116	74682682	upstream	3525	7776	ZNF236	74532590	39.1338	4.77106	0.861072	5.54084	3.01025e-08	5.62128e-07	gained-open
Peak_44443	chr18	74844527	74845003	477	74690789	74844774	overlapStart	0	4155	MBP	74845003	75.5858	6.29355	0.869267	7.24006	4.48481e-13	5.19222e-11	gained-open
Peak_44480	chr18	77724333	77724827	495	77724582	77730822	overlapStart	0	440498	HSBP1L1	77724827	67.5946	3.42117	0.729675	4.68862	2.75057e-06	2.39365e-05	gained-open
Peak_44489	chr18	78007196	78007444	249	77915117	78005397	upstream	1798	84552	PARD6G	78007444	22.4706	3.15647	0.842553	3.74632	0.000179447	0.000834386	gained-open
Peak_44540	chr19	1102315	1103113	799	1103936	1106787	upstream	822	2879	GPX4	1103113	54.5508	-4.8995	1.09997	-4.45422	8.4199e-06	6.18176e-05	gained-close
Peak_44555	chr19	1177119	1178197	1079	1107633	1174282	upstream	2836	22904	SBNO2	1178197	66.3626	-4.46459	0.974069	-4.58344	4.57385e-06	3.69091e-05	gained-close
Peak_44579	chr19	1402695	1403141	447	1397025	1401569	upstream	1125	2593	GAMT	1403141	49.3262	4.90209	0.844182	5.80691	6.36346e-09	1.53701e-07	gained-open
Peak_44579	chr19	1402695	1403141	447	1407584	1435682	upstream	4442	26528	DAZAP1	1403141	49.3262	4.90209	0.844182	5.80691	6.36346e-09	1.53701e-07	gained-open
Peak_4460	chr1	113007083	113007558	476	113004392	113004455	upstream	2627	100422976	MIR4256	113007558	52.4267	3.21868	0.743661	4.32815	1.50367e-05	0.000101438	gained-open
Peak_4460	chr1	113007083	113007558	476	113010040	113063910	upstream	2481	7482	WNT2B	113007558	52.4267	3.21868	0.743661	4.32815	1.50367e-05	0.000101438	gained-open
Peak_44627	chr19	2161342	2161775	434	2164148	2232577	upstream	2372	84444	DOT1L	2161775	14.5972	-6.08591	1.68812	-3.60513	0.000311996	0.00133006	gained-close
Peak_44712	chr19	3708267	3708733	467	3708335	3750811	overlapStart	0	27134	TJP3	3708733	34.0898	3.08997	0.887713	3.48082	0.000499884	0.00197911	gained-open
Peak_44754	chr19	4634490	4635001	512	4639527	4655580	upstream	4525	126282	TNFAIP8L1	4635001	43.967	-5.15232	1.26317	-4.07889	4.52504e-05	0.00025991	gained-close
Peak_44834	chr19	6463966	6464430	465	6436432	6459781	upstream	4184	79085	SLC25A23	6464430	52.5878	5.92586	0.909702	6.51407	7.31438e-11	3.68302e-09	gained-open
Peak_44853	chr19	6767223	6768060	838	6752173	6767523	overlapStart	0	10045	SH2D3A	6768060	120.095	4.12016	0.838759	4.9122	9.00595e-07	9.3653e-06	gained-open
Peak_44853	chr19	6767223	6768060	838	6772679	6857377	upstream	4618	7409	VAV1	6768060	120.095	4.12016	0.838759	4.9122	9.00595e-07	9.3653e-06	gained-open
Peak_44904	chr19	7993550	7994612	1063	7989381	7991051	upstream	2498	404217	CTXN1	7994612	50.6347	-3.18694	0.895143	-3.56026	0.000370494	0.00153661	gained-close
Peak_44912	chr19	8372759	8373713	955	8367011	8373240	overlapStart	0	51293	CD320	8373713	62.7546	-4.08287	0.921867	-4.42892	9.4708e-06	6.84727e-05	gained-close
Peak_4494	chr1	113497726	113500623	2898	113454470	113498975	overlapStart	0	6566	SLC16A1	113500623	308.409	-2.87988	0.75136	-3.83289	0.000126646	0.000619964	gained-close
Peak_44946	chr19	9416906	9417855	950	9405986	9415795	upstream	1110	374879	ZNF699	9417855	43.2951	-5.12717	1.27042	-4.03581	5.44136e-05	0.000303561	gained-close
Peak_4500	chr1	113749034	113750043	1010	113739404	113748875	upstream	158	643441	LOC643441	113750043	120.043	4.02336	0.711637	5.65367	1.57057e-08	3.27884e-07	gained-open
Peak_45011	chr19	10927860	10928844	985	10928102	10928172	includeFeature	0	406976	MIR199A1	10928844	51.5255	-4.08047	0.968128	-4.21481	2.4999e-05	0.000156934	gained-close
Peak_45024	chr19	11195748	11196608	861	11200038	11244505	upstream	3429	3949	LDLR	11196608	64.6498	-3.13623	0.854342	-3.67093	0.000241674	0.00107313	gained-close
Peak_45124	chr19	12995773	12996611	839	12986025	12992335	upstream	3437	1777	DNASE2	12996611	108.521	4.61058	0.764491	6.03091	1.6304e-09	4.93788e-08	gained-open
Peak_45280	chr19	17190336	17191612	1277	17160571	17186343	upstream	3992	93323	HAUS8	17191612	170.574	-5.20897	0.908268	-5.73507	9.74741e-09	2.19328e-07	gained-close
Peak_45314	chr19	17618526	17619402	877	17622432	17632097	upstream	3029	25796	PGLS	17619402	68.6439	-4.55178	0.974208	-4.67229	2.97863e-06	2.55827e-05	gained-close
Peak_45317	chr19	17664014	17664509	496	17666511	17693965	upstream	2001	79709	COLGALT1	17664509	25.2194	-6.87685	1.64264	-4.18647	2.83323e-05	0.00017462	gained-close
Peak_45360	chr19	18385201	18386145	945	18367906	18385319	overlapStart	0	80726	IQCN	18386145	64.6184	-2.85427	0.825729	-3.45667	0.000546887	0.00213308	gained-close
Peak_45471	chr19	21264626	21265485	860	21264953	21307883	overlapStart	0	148206	ZNF714	21265485	108.632	-5.16369	0.979757	-5.27038	1.36143e-07	1.96158e-06	gained-close
Peak_45489	chr19	22468872	22469637	766	22469252	22499978	overlapStart	0	100287226	ZNF729	22469637	188.314	6.1781	0.788707	7.83321	4.75581e-15	1.18882e-12	gained-open
Peak_45490	chr19	22604624	22605457	834	22573899	22605148	overlapStart	0	148198	ZNF98	22605457	141.124	5.82728	0.773563	7.53303	4.9575e-14	8.09432e-12	gained-open
Peak_45493	chr19	22966599	22967341	743	22934985	22966973	overlapStart	0	7652	ZNF99	22967341	178.383	5.85887	0.816757	7.17333	7.3195e-13	7.8202e-11	gained-open
Peak_45499	chr19	23437332	23437788	457	23406607	23433172	upstream	4159	440519	ZNF724	23437788	45.2979	3.89703	0.784862	4.96525	6.8614e-07	7.45258e-06	gained-open
Peak_45541	chr19	30018868	30019881	1014	29777918	30016659	upstream	2208	284395	LOC284395	30019881	53.807	-3.15517	0.923593	-3.41619	0.00063503	0.00241785	gained-close
Peak_45546	chr19	30153090	30154550	1461	30156327	30166383	upstream	1776	79156	PLEKHF1	30154550	158.926	-3.7386	0.766919	-4.87483	1.08904e-06	1.1002e-05	gained-close
Peak_45603	chr19	33209129	33209613	485	33210679	33312166	upstream	1065	91646	TDRD12	33209613	55.8284	3.0746	0.909495	3.38055	0.000723406	0.00269935	gained-open
Peak_45610	chr19	33560406	33561150	745	33469498	33555824	upstream	4581	85415	RHPN2	33561150	55.9453	-4.20545	0.995062	-4.22631	2.3755e-05	0.0001503	gained-close
Peak_45611	chr19	33568356	33569874	1519	33571786	33621318	upstream	1911	55094	GPATCH1	33569874	155.902	-4.0965	0.859612	-4.76553	1.88362e-06	1.74114e-05	gained-close
Peak_45629	chr19	33858776	33859575	800	33864575	33873592	upstream	4999	1054	CEBPG	33859575	39.4787	-6.04664	1.58745	-3.80903	0.000139512	0.000673422	gained-close
Peak_45686	chr19	35450467	35455445	4979	35447258	35454953	overlapStart	0	126375	ZNF792	35455445	285.77	-3.59068	0.828149	-4.33578	1.45241e-05	9.85422e-05	gained-close
Peak_45714	chr19	35895939	35896768	830	35896509	35907742	overlapStart	0	100128682	LINC01531	35896768	61.0907	-3.55468	0.997745	-3.56272	0.000367039	0.00152511	gained-close
Peak_45718	chr19	36008823	36009935	1113	35988119	36004560	upstream	4262	93099	DMKN	36009935	84.2074	-3.8001	0.89319	-4.25453	2.09488e-05	0.000134992	gained-close
Peak_45739	chr19	36391870	36393678	1809	36393382	36395173	overlapStart	0	10870	HCST	36393678	64.2675	-5.19065	1.25601	-4.13265	3.58602e-05	0.000213333	gained-close
Peak_45739	chr19	36391870	36393678	1809	36379143	36391552	upstream	317	84807	NFKBID	36393678	64.2675	-5.19065	1.25601	-4.13265	3.58602e-05	0.000213333	gained-close
Peak_45821	chr19	38754784	38755410	627	38755098	38783254	overlapStart	0	10653	SPINT2	38755410	111.358	4.94661	0.888977	5.56438	2.63089e-08	5.02759e-07	gained-open
Peak_45872	chr19	39569107	39570018	912	39574945	39602128	upstream	4926	390928	ACP7	39570018	77.53	-4.40367	0.953133	-4.6202	3.83364e-06	3.17017e-05	gained-close
Peak_45915	chr19	40727681	40728897	1217	40721965	40724306	upstream	3374	148014	TTC9B	40728897	82.7968	-3.34602	0.952105	-3.51434	0.000440852	0.00178055	gained-close
Peak_45969	chr19	41724353	41727032	2680	41725108	41767671	overlapStart	0	558	AXL	41727032	173.625	-3.21997	0.783263	-4.11097	3.93997e-05	0.000231304	gained-close
Peak_45979	chr19	41873572	41874300	729	41860322	41870078	upstream	3493	80776	B9D2	41874300	67.953	-5.27044	1.1578	-4.55212	5.31078e-06	4.1796e-05	gained-close
Peak_45980	chr19	41879756	41880374	619	41882438	41930910	upstream	2063	593	BCKDHA	41880374	33.6815	-7.29314	1.64762	-4.42648	9.57849e-06	6.90993e-05	gained-close
Peak_45984	chr19	42006739	42008362	1624	41960074	42006554	upstream	184	100505495	PCAT19	42008362	119.937	-4.21718	1.09413	-3.85437	0.000116028	0.000575	gained-close
Peak_46056	chr19	43704321	43706610	2290	43406234	43702427	upstream	1893	5675	PSG6	43706610	119.938	-9.12575	1.68464	-5.41705	6.05911e-08	1.00766e-06	gained-close
Peak_46066	chr19	43969704	43970016	313	43964946	43969831	overlapStart	0	27076	LYPD3	43970016	29.9931	2.68553	0.80487	3.3366	0.000848099	0.00308607	gained-open
Peak_46067	chr19	43971440	43972564	1125	43964946	43969831	upstream	1608	27076	LYPD3	43972564	51.2788	-4.17669	1.18767	-3.51671	0.000436934	0.00176732	gained-close
Peak_46088	chr19	44261331	44262212	882	44235301	44259142	upstream	2188	56006	SMG9	44262212	68.6495	-4.47846	0.962713	-4.65191	3.28869e-06	2.78552e-05	gained-close
Peak_46097	chr19	44405393	44406459	1067	44395956	44405955	overlapStart	0	100505715	LOC100505715	44406459	85.6553	-4.51137	1.03088	-4.37622	1.20756e-05	8.40764e-05	gained-close
Peak_46146	chr19	45277299	45278014	716	45281126	45303903	upstream	3111	23624	CBLC	45278014	36.5658	-3.8783	1.07469	-3.60874	0.000307685	0.00131503	gained-close
Peak_46147	chr19	45280956	45281326	371	45281126	45303903	overlapStart	0	23624	CBLC	45281326	34.337	4.47078	0.851939	5.24777	1.53952e-07	2.16889e-06	gained-open
Peak_46149	chr19	45310430	45310707	278	45312316	45324678	upstream	1608	4059	BCAM	45310707	28.1758	3.11632	0.801722	3.88703	0.000101479	0.000513137	gained-open
Peak_46164	chr19	45578559	45579033	475	45582518	45594782	upstream	3484	79760	GEMIN7	45579033	51.9012	3.87542	0.98339	3.94088	8.11828e-05	0.000425432	gained-open
Peak_46165	chr19	45579583	45579951	369	45574758	45579688	overlapStart	0	162979	ZNF296	45579951	37.6075	4.01622	0.948222	4.23553	2.28016e-05	0.000145096	gained-open
Peak_46165	chr19	45579583	45579951	369	45582518	45594782	upstream	2566	79760	GEMIN7	45579951	37.6075	4.01622	0.948222	4.23553	2.28016e-05	0.000145096	gained-open
Peak_46257	chr19	46916260	46917225	966	46913586	46916919	overlapStart	0	83987	CCDC8	46917225	111.922	-4.48986	0.910244	-4.93259	8.1146e-07	8.58083e-06	gained-close
Peak_46258	chr19	46919537	46920408	872	46913586	46916919	upstream	2617	83987	CCDC8	46920408	44.1495	-2.90138	0.870429	-3.33328	0.000858289	0.00311819	gained-close
Peak_46283	chr19	47296309	47296923	615	47278140	47291842	upstream	4466	6510	SLC1A5	47296923	34.275	-4.24641	1.12289	-3.78166	0.000155784	0.000739951	gained-close
Peak_46325	chr19	47756387	47757515	1129	47759731	47775210	upstream	2215	26093	CCDC9	47757515	65.7727	-5.74624	1.27046	-4.52294	6.09854e-06	4.69807e-05	gained-close
Peak_46377	chr19	48828396	48829788	1393	48828629	48833810	overlapStart	0	2014	EMP3	48829788	115.755	-2.88275	0.74646	-3.86189	0.000112511	0.000559937	gained-close
Peak_46377	chr19	48828396	48829788	1393	48799709	48825191	upstream	3204	93233	CCDC114	48829788	115.755	-2.88275	0.74646	-3.86189	0.000112511	0.000559937	gained-close
Peak_46396	chr19	49055195	49055564	370	49055429	49102684	overlapStart	0	6820	SULT2B1	49055564	39.6011	3.60995	0.828489	4.35727	1.31696e-05	9.05074e-05	gained-open
Peak_46421	chr19	49249950	49250821	872	49244145	49250166	overlapStart	0	284359	IZUMO1	49250821	52.3491	-3.84324	1.08274	-3.54955	0.000385889	0.00159025	gained-close
Peak_46422	chr19	49255662	49256473	812	49258816	49261582	upstream	2342	26291	FGF21	49256473	139.255	3.9358	0.740803	5.31289	1.07901e-07	1.61687e-06	gained-open
Peak_46432	chr19	49339594	49340813	1220	49316274	49339934	overlapStart	0	51171	HSD17B14	49340813	59.0343	-4.10594	1.02474	-4.00681	6.15434e-05	0.000336575	gained-close
Peak_46484	chr19	50015512	50016173	662	50015536	50029685	overlapStart	0	2217	FCGRT	50016173	30.4436	-4.01044	1.16813	-3.43322	0.000596454	0.0022927	gained-close
Peak_46485	chr19	50030862	50032150	1289	50030875	50046890	overlapStart	0	57333	RCN3	50032150	67.6983	-4.19456	1.10994	-3.77909	0.000157403	0.000746397	gained-close
Peak_46529	chr19	50835440	50835969	530	50815199	50832634	upstream	2805	3748	KCNC3	50835969	50.9711	3.27727	0.840994	3.8969	9.74326e-05	0.000495775	gained-open
Peak_46614	chr19	52872726	52873794	1069	52873170	52893597	overlapStart	0	400713	ZNF880	52873794	70.2124	-3.87174	0.888663	-4.35682	1.31966e-05	9.06576e-05	gained-close
Peak_4663	chr1	117635356	117637285	1930	117637265	117637350	overlapStart	0	100126331	MIR942	117637285	251.197	-4.64829	0.868812	-5.35017	8.78707e-08	1.36653e-06	gained-close
Peak_46635	chr19	53449234	53450224	991	53430388	53445847	upstream	3386	399669	ZNF321P	53450224	148.385	4.04176	0.934269	4.32612	1.51759e-05	0.000102233	gained-open
Peak_46640	chr19	53547691	53548293	603	53547991	53554380	overlapStart	0	100271846	ERVV-2	53548293	55.0573	3.3246	0.852352	3.9005	9.59927e-05	0.000489817	gained-open
Peak_46674	chr19	54480656	54482137	1482	54485561	54485651	upstream	3423	100126325	MIR935	54482137	226.723	-3.6372	0.781352	-4.65501	3.23968e-06	2.75193e-05	gained-close
Peak_46688	chr19	54676279	54677055	777	54663834	54676944	overlapStart	0	147798	TMC4	54677055	93.8952	2.48431	0.700591	3.54602	0.000391093	0.00160879	gained-open
Peak_46702	chr19	54984162	54985020	859	54976210	54984422	overlapStart	0	148170	CDC42EP5	54985020	57.635	-3.91159	0.979518	-3.99338	6.51379e-05	0.000353168	gained-close
Peak_4671	chr1	117753338	117753961	624	117686209	117753582	overlapStart	0	79679	VTCN1	117753961	117.818	4.35569	0.725171	6.00643	1.89652e-09	5.59534e-08	gained-open
Peak_46742	chr19	55895177	55895906	730	55890612	55895627	overlapStart	0	388564	TMEM238	55895906	53.9853	4.47336	0.814689	5.49088	3.99925e-08	7.12982e-07	gained-open
Peak_46742	chr19	55895177	55895906	730	55897300	55903451	upstream	1393	6158	RPL28	55895906	53.9853	4.47336	0.814689	5.49088	3.99925e-08	7.12982e-07	gained-open
Peak_46794	chr19	57018772	57019869	1098	57019212	57040269	overlapStart	0	57573	ZNF471	57019869	109.15	-4.14386	0.837254	-4.94935	7.44608e-07	7.98136e-06	gained-close
Peak_46799	chr19	57348457	57351701	3245	57352270	57359922	upstream	568	100073347	MIMT1	57351701	167.237	-4.51279	0.814922	-5.5377	3.06478e-08	5.70953e-07	gained-close
Peak_46802	chr19	57683515	57684245	731	57663094	57678856	upstream	4658	503835	DUXA	57684245	44.9193	-4.2363	1.04635	-4.04863	5.15191e-05	0.000290011	gained-close
Peak_46821	chr19	58094913	58095719	807	58095628	58103758	overlapStart	0	284307	ZIK1	58095719	33.488	-3.73905	1.12026	-3.33767	0.000844832	0.00307641	gained-close
Peak_46821	chr19	58094913	58095719	807	58082934	58090243	upstream	4669	55659	ZNF416	58095719	33.488	-3.73905	1.12026	-3.33767	0.000844832	0.00307641	gained-close
Peak_46837	chr19	58327890	58328384	495	58331099	58357606	upstream	2714	100293516	ZNF587B	58328384	46.192	4.22201	0.823072	5.12958	2.90389e-07	3.66119e-06	gained-open
Peak_46837	chr19	58327890	58328384	495	58318450	58326281	upstream	1608	79818	ZNF552	58328384	46.192	4.22201	0.823072	5.12958	2.90389e-07	3.66119e-06	gained-open
Peak_46863	chr19	58906714	58907284	571	58907457	58908446	upstream	172	646862	RNF225	58907284	69.6459	2.8198	0.726549	3.8811	0.000103987	0.000523608	gained-open
Peak_46866	chr19	58951280	58951979	700	58944181	58951589	overlapStart	0	7691	ZNF132	58951979	108.741	-7.55226	1.567	-4.81956	1.43875e-06	1.38808e-05	gained-close
Peak_46871	chr19	59025224	59025687	464	58990879	59023432	upstream	1791	10998	SLC27A5	59025687	51.4943	2.54451	0.772794	3.29261	0.000992613	0.0035153	gained-open
Peak_46882	chr2	45971	47435	1465	38814	46588	overlapStart	0	642273	FAM110C	47435	247.019	5.00133	0.80301	6.22823	4.71723e-10	1.74923e-08	gained-open
Peak_46972	chr2	6072620	6073205	586	6072819	6120350	overlapStart	0	150622	LINC01105	6073205	75.7488	4.77263	0.80949	5.89585	3.72765e-09	9.84911e-08	gained-open
Peak_46975	chr2	6913237	6913698	462	6869300	6910442	upstream	2794	400941	LINC00487	6913698	55.8678	2.96589	0.732749	4.04762	5.17414e-05	0.000290952	gained-open
Peak_46979	chr2	7062498	7062894	397	7052407	7058813	upstream	3684	386597	RNF144A-AS1	7062894	71.4199	3.72028	0.782946	4.75164	2.01775e-06	1.84839e-05	gained-open
Peak_47096	chr2	10180118	10180444	327	10183682	10194963	upstream	3237	8462	KLF11	10180444	38.1591	3.66157	0.863373	4.241	2.22526e-05	0.000142101	gained-open
Peak_47103	chr2	10257558	10257953	396	10262695	10271546	upstream	4741	6241	RRM2	10257953	30.6583	3.1044	0.823911	3.76789	0.000164636	0.000775246	gained-open
Peak_47116	chr2	10437759	10438743	985	10443030	10567743	upstream	4286	3241	HPCAL1	10438743	85.6621	-4.1165	0.877601	-4.69063	2.7236e-06	2.37588e-05	gained-close
Peak_47145	chr2	10861461	10862018	558	10861775	10925236	overlapStart	0	245973	ATP6V1C2	10862018	56.2841	2.84168	0.799631	3.55374	0.00037979	0.00156862	gained-open
Peak_47188	chr2	11670980	11671532	553	11674242	11782912	upstream	2709	9687	GREB1	11671532	101.65	5.15556	0.785827	6.56067	5.35658e-11	2.84274e-09	gained-open
Peak_47191	chr2	11679197	11680905	1709	11680731	11680803	includeFeature	0	100616469	MIR4429	11680905	303.568	5.84607	0.795993	7.34438	2.0672e-13	2.73302e-11	gained-open
Peak_47192	chr2	11681593	11681823	231	11680731	11680803	upstream	789	100616469	MIR4429	11681823	22.4556	3.31408	0.913058	3.62965	0.000283806	0.00122829	gained-open
Peak_47193	chr2	11682440	11683020	581	11680731	11680803	upstream	1636	100616469	MIR4429	11683020	89.6178	4.62349	0.755958	6.11607	9.59142e-10	3.16746e-08	gained-open
Peak_47194	chr2	11683753	11684404	652	11680731	11680803	upstream	2949	100616469	MIR4429	11684404	58.5564	4.12603	0.934001	4.41758	9.98101e-06	7.15573e-05	gained-open
Peak_47195	chr2	11684723	11685067	345	11680731	11680803	upstream	3919	100616469	MIR4429	11685067	28.2155	4.25316	0.934386	4.55183	5.31825e-06	4.18423e-05	gained-open
Peak_47208	chr2	11809822	11810413	592	11798304	11810329	overlapStart	0	23620	NTSR2	11810413	123.774	2.71886	0.78745	3.45274	0.000554926	0.00216006	gained-open
Peak_47338	chr2	14769061	14769405	345	14772810	14780168	upstream	3404	151354	FAM84A	14769405	30.4428	2.65773	0.78237	3.39703	0.000681225	0.00256442	gained-open
Peak_47339	chr2	14772129	14773508	1380	14772810	14780168	overlapStart	0	151354	FAM84A	14773508	147.65	-3.73618	0.768506	-4.86161	1.16432e-06	1.16408e-05	gained-close
Peak_47367	chr2	16079739	16080212	474	16080683	16087129	upstream	470	4613	MYCN	16080212	54.1658	3.59642	0.750993	4.78889	1.67708e-06	1.58145e-05	gained-open
Peak_47466	chr2	19557438	19559087	1650	19551246	19558372	overlapStart	0	130497	OSR1	19559087	65.7514	-3.86598	0.912924	-4.23472	2.28832e-05	0.000145545	gained-close
Peak_47543	chr2	20553425	20553932	508	20448453	20550463	upstream	2961	23369	PUM2	20553932	62.6308	4.5938	0.867615	5.29475	1.19182e-07	1.75518e-06	gained-open
Peak_47732	chr2	27432786	27433163	378	27434899	27440046	upstream	1735	51374	ATRAID	27433163	38.8442	3.6099	0.904623	3.9905	6.5935e-05	0.000356608	gained-open
Peak_4780	chr1	121260730	121261685	956	121260910	121313686	overlapStart	0	647121	EMBP1	121261685	50.9395	-3.57099	0.910867	-3.92043	8.83912e-05	0.000456901	gained-close
Peak_47876	chr2	31030043	31030672	630	30945638	31030311	overlapStart	0	92291	CAPN13	31030672	187.728	5.96389	0.747381	7.97972	1.4666e-15	4.32332e-13	gained-open
Peak_48036	chr2	37416817	37417379	563	37394963	37415690	upstream	1126	391365	SULT6B1	37417379	46.8183	-3.40394	0.900701	-3.77921	0.000157327	0.000746101	gained-close
Peak_48040	chr2	37545434	37546171	738	37477646	37544222	upstream	1211	23683	PRKD3	37546171	34.2916	-5.83718	1.61335	-3.61805	0.000296828	0.00127568	gained-close
Peak_48132	chr2	38834788	38835312	525	38790328	38830178	upstream	4609	92906	HNRNPLL	38835312	34.4445	-3.7851	1.04649	-3.61694	0.000298107	0.00128034	gained-close
Peak_48155	chr2	39666642	39667392	751	39476407	39664453	upstream	2188	8491	MAP4K3	39667392	41.658	-3.44686	0.932516	-3.6963	0.000218765	0.000985296	gained-close
Peak_48405	chr2	45164887	45165301	415	45169037	45173216	upstream	3735	6496	SIX3	45165301	53.5613	3.99938	0.873619	4.57795	4.69548e-06	3.77698e-05	gained-open
Peak_48407	chr2	45168679	45169238	560	45169037	45173216	overlapStart	0	6496	SIX3	45169238	71.6413	4.75758	0.790293	6.02002	1.74394e-09	5.22149e-08	gained-open
Peak_48526	chr2	47039144	47040591	1448	47043807	47049799	upstream	3215	388948	LINC01118	47040591	108.278	-4.24958	0.876286	-4.84954	1.2375e-06	1.22583e-05	gained-close
Peak_48587	chr2	47596078	47597298	1221	47596287	47614167	overlapStart	0	4072	EPCAM	47597298	199.192	4.23605	0.839689	5.04478	4.54048e-07	5.28983e-06	gained-open
Peak_4867	chr1	145591320	145591609	290	145586493	145589435	upstream	1884	200035	NUDT17	145591609	36.2224	3.65089	0.8266	4.41676	1.0019e-05	7.18049e-05	gained-open
Peak_4875	chr1	145726373	145727800	1428	145727666	145764206	overlapStart	0	5174	PDZK1	145727800	158.426	3.52576	0.837522	4.20976	2.55646e-05	0.00015996	gained-open
Peak_48796	chr2	55509049	55510142	1094	55509455	55511607	overlapStart	0	344405	PRORSD1P	55510142	69.3657	-2.81877	0.829096	-3.39982	0.000674313	0.00254276	gained-close
Peak_48832	chr2	56219085	56220428	1344	56216085	56216194	upstream	2890	406998	MIR216A	56220428	257.614	-5.62446	0.8539	-6.58679	4.49452e-11	2.46099e-09	gained-close
Peak_4884	chr1	146585840	146586559	720	146571066	146585928	overlapStart	0	644861	NBPF13P	146586559	73.6445	5.7196	0.821578	6.96173	3.36122e-12	2.81855e-10	gained-open
Peak_4890	chr1	146709166	146709471	306	146714291	146767447	upstream	4819	9557	CHD1L	146709471	30.7555	3.534	0.82912	4.26235	2.02287e-05	0.000131037	gained-open
Peak_48947	chr2	61239333	61239833	501	61244697	61279125	upstream	4863	5194	PEX13	61239833	29.2011	-3.52856	1.03424	-3.41176	0.000645458	0.0024509	gained-close
Peak_4902	chr1	147010138	147011478	1341	147013182	147098015	upstream	1703	607	BCL9	147011478	164.609	-3.23666	0.765988	-4.22547	2.38441e-05	0.000150791	gained-close
Peak_49058	chr2	64833608	64834503	896	64834446	64843616	overlapStart	0	339807	LINC02579	64834503	77.8409	3.75729	0.884044	4.25012	2.13655e-05	0.000137261	gained-open
Peak_49251	chr2	69198278	69199503	1226	69201705	69208112	upstream	2201	56287	GKN1	69199503	139.346	-4.28371	0.854067	-5.01566	5.28524e-07	6.01241e-06	gained-close
Peak_49328	chr2	70784354	70784757	404	70674412	70781147	upstream	3206	7039	TGFA	70784757	47.9097	3.706	0.792947	4.6737	2.95821e-06	2.54384e-05	gained-open
Peak_49344	chr2	71250835	71251285	451	71251205	71257060	overlapStart	0	79315	OR7E91P	71251285	54.4648	3.7697	0.779128	4.83835	1.30919e-06	1.28427e-05	gained-open
Peak_49409	chr2	73054789	73055753	965	72406444	73053177	upstream	1611	23233	EXOC6B	73055753	59.8805	-4.08453	0.983617	-4.15256	3.28783e-05	0.000198113	gained-close
Peak_49436	chr2	73495777	73496899	1123	73481810	73496848	overlapStart	0	150726	FBXO41	73496899	143.826	4.47719	0.815208	5.49209	3.97208e-08	7.08618e-07	gained-open
Peak_49441	chr2	73867613	73867917	305	73872046	73912694	upstream	4128	200420	ALMS1P1	73867917	29.6461	2.80355	0.792064	3.53956	0.000400802	0.00164379	gained-open
Peak_49457	chr2	74208372	74208838	467	74213531	74335302	upstream	4692	200424	TET3	74208838	42.6584	3.00986	0.91395	3.29324	0.00099039	0.0035084	gained-open
Peak_49458	chr2	74210591	74211312	722	74213531	74335302	upstream	2218	200424	TET3	74211312	110.181	4.01843	0.82498	4.87094	1.11067e-06	1.11862e-05	gained-open
Peak_49480	chr2	74668603	74669785	1183	74652988	74669060	overlapStart	0	6242	RTKN	74669785	147.844	4.32931	0.873199	4.95798	7.12283e-07	7.68892e-06	gained-open
Peak_49534	chr2	75429513	75429841	329	75273590	75426645	upstream	2867	6869	TACR1	75429841	36.419	6.0598	1.04796	5.78249	7.36009e-09	1.73513e-07	gained-open
Peak_49731	chr2	85763616	85764047	432	85766101	85772403	upstream	2053	4144	MAT2A	85764047	29.5944	-7.10764	1.63952	-4.3352	1.45625e-05	9.87646e-05	gained-close
Peak_49738	chr2	85804474	85805290	817	85804614	85809156	overlapStart	0	8673	VAMP8	85805290	99.8147	4.90022	0.817054	5.99743	2.00469e-09	5.86183e-08	gained-open
Peak_49769	chr2	86120754	86122083	1330	86066271	86116157	upstream	4596	8869	ST3GAL5	86122083	84.4924	-3.83675	0.907239	-4.22904	2.34693e-05	0.000148742	gained-close
Peak_49824	chr2	88469574	88470270	697	88469814	88486156	overlapStart	0	55258	THNSL2	88470270	54.3907	4.00023	0.762792	5.2442	1.56966e-07	2.20338e-06	gained-open
Peak_49843	chr2	89109528	89109878	351	89111884	89111968	upstream	2005	100616399	MIR4436A	89109878	30.0342	4.18653	0.839748	4.98546	6.18156e-07	6.84125e-06	gained-open
Peak_49878	chr2	95428276	95428610	335	95421071	95426929	upstream	1346	90499	FAM95A	95428610	34.582	2.83365	0.801886	3.53374	0.00040973	0.00167401	gained-open
Peak_49880	chr2	95527258	95527751	494	95426673	95522820	upstream	4437	729171	ANKRD20A8P	95527751	37.5932	3.11899	0.840363	3.71148	0.000206054	0.00093792	gained-open
Peak_49888	chr2	95685970	95687113	1144	95691400	95719737	upstream	4286	4118	MAL	95687113	185.991	4.51886	0.729938	6.19074	5.98818e-10	2.13839e-08	gained-open
Peak_49903	chr2	95939910	95940465	556	95940201	95957055	overlapStart	0	150696	PROM2	95940465	123.257	5.19188	0.751343	6.91013	4.84203e-12	3.8342e-10	gained-open
Peak_49940	chr2	96814016	96814844	829	96808908	96811179	upstream	2836	1844	DUSP2	96814844	56.513	-4.54056	1.04124	-4.36073	1.29627e-05	8.92954e-05	gained-close
Peak_49959	chr2	97196699	97198484	1786	97202464	97218371	upstream	3979	10865	ARID5A	97198484	157.802	-3.134	0.751289	-4.17149	3.02608e-05	0.000184549	gained-close
Peak_49961	chr2	97200546	97200854	309	97202464	97218371	upstream	1609	10865	ARID5A	97200854	38.8932	3.86152	0.920359	4.19567	2.72068e-05	0.000168671	gained-open
Peak_50146	chr2	101922114	101922572	459	101925912	101925996	upstream	3339	100847007	MIR5696	101922572	26.7707	-4.4637	1.26884	-3.51794	0.000434915	0.0017602	gained-close
Peak_502	chr1	11753093	11753827	735	11734537	11751678	upstream	1414	10459	MAD2L2	11753827	45.4081	-3.12356	0.923707	-3.38155	0.000720771	0.00269047	gained-close
Peak_5022	chr1	150953503	150955055	1553	150954499	150968114	overlapStart	0	8416	ANXA9	150955055	324.229	3.91439	0.759976	5.15068	2.59547e-07	3.33303e-06	gained-open
Peak_50230	chr2	103034825	103035288	464	103035254	103069024	overlapStart	0	8807	IL18RAP	103035288	18.1644	-6.40199	1.6623	-3.85128	0.000117504	0.000581241	gained-close
Peak_50242	chr2	103235238	103237513	2276	103236166	103327809	overlapStart	0	6549	SLC9A2	103237513	425.914	3.57425	0.788146	4.53501	5.76005e-06	4.4799e-05	gained-open
Peak_5028	chr1	151008791	151009345	555	151009029	151020076	overlapStart	0	149428	BNIPL	151009345	76.597	4.85502	0.801614	6.05656	1.39066e-09	4.32732e-08	gained-open
Peak_50304	chr2	105856088	105856891	804	105858200	105859924	upstream	1308	11250	GPR45	105856891	103.395	-3.1999	0.783785	-4.08263	4.45296e-05	0.000256484	gained-close
Peak_50310	chr2	105947210	105947483	274	105883540	105946148	upstream	1061	9392	TGFBRAP1	105947483	19.5964	3.88448	0.898354	4.324	1.53227e-05	0.000103116	gained-open
Peak_50327	chr2	106053722	106055841	2120	105977283	106055230	overlapStart	0	2274	FHL2	106055841	159.468	-3.88016	0.779442	-4.97813	6.42022e-07	7.06157e-06	gained-close
Peak_50356	chr2	106814153	106814974	822	106709759	106810795	upstream	3357	80146	UXS1	106814974	78.9417	-3.18888	0.876474	-3.6383	0.000274438	0.00119418	gained-close
Peak_50440	chr2	109741279	109743398	2120	109745997	110262207	upstream	2598	344558	SH3RF3	109743398	176.065	-3.21689	0.732749	-4.39017	1.13264e-05	7.96342e-05	gained-close
Peak_50456	chr2	109934023	109935565	1543	109930027	109930081	upstream	3941	100423027	MIR4266	109935565	61.8767	-3.67731	0.904892	-4.06381	4.82785e-05	0.000274369	gained-close
Peak_50479	chr2	110366940	110367718	779	110371911	110376564	upstream	4192	65124	SOWAHC	110367718	30.0752	-4.63911	1.26423	-3.6695	0.000243022	0.00107794	gained-close
Peak_50518	chr2	112253774	112254207	434	111965359	112252692	upstream	1081	541471	MIR4435-2HG	112254207	16.6262	-6.27441	1.66275	-3.77352	0.000160963	0.000760777	gained-close
Peak_5053	chr1	151344761	151345481	721	151336778	151345210	overlapStart	0	8991	SELENBP1	151345481	86.846	3.88474	0.812256	4.78266	1.72995e-06	1.62217e-05	gained-open
Peak_50566	chr2	113398036	113399182	1147	113403434	113421400	upstream	4251	6574	SLC20A1	113399182	97.1818	-3.80527	0.85537	-4.44869	8.63974e-06	6.32243e-05	gained-close
Peak_50586	chr2	113593964	113594858	895	113587337	113594356	overlapStart	0	3553	IL1B	113594858	49.2129	-3.78603	0.996705	-3.79855	0.000145547	0.000698137	gained-close
Peak_50608	chr2	114041074	114043066	1993	113973574	114036498	upstream	4575	7849	PAX8	114043066	197.846	-3.59457	0.744901	-4.82556	1.39611e-06	1.35476e-05	gained-close
Peak_50620	chr2	114359557	114359961	405	114356605	114359153	upstream	403	84771	DDX11L2	114359961	136.449	4.8863	0.751139	6.50518	7.7598e-11	3.8666e-09	gained-open
Peak_5063	chr1	151509268	151510041	774	151512781	151556059	upstream	2739	7286	TUFT1	151510041	69.4585	-3.30537	0.823625	-4.0132	5.99015e-05	0.000328757	gained-close
Peak_50694	chr2	119603592	119605954	2363	119599747	119605759	overlapStart	0	2019	EN1	119605954	91.5686	-3.40442	0.829505	-4.10416	4.05793e-05	0.000237209	gained-close
Peak_5081	chr1	151690595	151690949	355	151672534	151689290	upstream	1304	11189	CELF3	151690949	41.4476	2.80429	0.838967	3.34255	0.000830125	0.00303031	gained-open
Peak_5089	chr1	151803139	151804549	1411	151778547	151804348	overlapStart	0	6097	RORC	151804549	236.784	4.30571	0.80633	5.33989	9.30053e-08	1.4299e-06	gained-open
Peak_509	chr1	11863166	11864155	990	11866153	11903201	upstream	1997	1185	CLCN6	11864155	95.6354	-4.14763	0.919689	-4.50981	6.48843e-06	4.9466e-05	gained-close
Peak_5090	chr1	151804909	151805591	683	151778547	151804348	upstream	560	6097	RORC	151805591	110.688	2.68839	0.693212	3.87817	0.000105246	0.000528907	gained-open
Peak_5092	chr1	151811810	151813047	1238	151810339	151813033	overlapStart	0	100191040	C2CD4D	151813047	311.859	5.20684	0.874597	5.95342	2.62593e-09	7.35947e-08	gained-open
Peak_50949	chr2	127412656	127417136	4481	127413511	127454251	overlapStart	0	2995	GYPC	127417136	678.735	-2.43193	0.677246	-3.59091	0.000329525	0.00139221	gained-close
Peak_50994	chr2	128173499	128173880	382	128175996	128186822	upstream	2115	5624	PROC	128173880	32.2642	3.23292	0.829462	3.89761	9.7146e-05	0.000494603	gained-open
Peak_51012	chr2	128617199	128617616	418	128603840	128615729	upstream	1469	5433	POLR2D	128617616	52.0622	3.85278	0.764918	5.03685	4.73253e-07	5.47599e-06	gained-open
Peak_51043	chr2	130737219	130737617	399	130737235	130740311	overlapStart	0	84084	RAB6C	130737617	37.059	3.58384	0.795722	4.50388	6.67237e-06	5.07141e-05	gained-open
Peak_51044	chr2	130886632	130887353	722	130887196	130896986	overlapStart	0	285103	MED15P9	130887353	24.6533	-5.35067	1.60197	-3.34006	0.000837592	0.00305407	gained-close
Peak_51044	chr2	130886632	130887353	722	130831108	130886795	overlapStart	0	728378	POTEF	130887353	24.6533	-5.35067	1.60197	-3.34006	0.000837592	0.00305407	gained-close
Peak_51203	chr2	135594484	135595242	759	135596186	135659602	upstream	943	130013	ACMSD	135595242	56.6023	-6.5743	1.59681	-4.11715	3.83588e-05	0.000226138	gained-close
Peak_51231	chr2	136597265	136597789	525	136545415	136594750	upstream	2514	3938	LCT	136597789	26.6993	-5.50681	1.62559	-3.38758	0.000705115	0.00264084	gained-close
Peak_51291	chr2	139651238	139651769	532	139654894	139656744	upstream	3124	647012	YY1P2	139651769	45.146	3.62101	0.773461	4.68157	2.84692e-06	2.46507e-05	gained-open
Peak_51426	chr2	145273969	145275472	1504	145277181	145278465	upstream	1708	100303491	ZEB2-AS1	145275472	59.3716	-3.48377	0.904371	-3.85215	0.000117086	0.000579526	gained-close
Peak_5143	chr1	152485593	152485919	327	152486978	152488481	upstream	1058	54544	CRCT1	152485919	30.1125	4.65352	0.875681	5.31418	1.07141e-07	1.60731e-06	gained-open
Peak_5150	chr1	152880120	152881125	1006	152881039	152884362	overlapStart	0	3713	IVL	152881125	174.412	5.09874	0.717511	7.10615	1.19327e-12	1.18581e-10	gained-open
Peak_51633	chr2	152213748	152214276	529	152214106	152236562	overlapStart	0	7130	TNFAIP6	152214276	27.9941	-4.53172	1.2982	-3.49077	0.000481637	0.00191849	gained-close
Peak_51702	chr2	154334807	154335753	947	154333852	154335322	overlapStart	0	56475	RPRM	154335753	284.283	3.66068	0.858883	4.26214	2.02477e-05	0.000131128	gained-open
Peak_51794	chr2	158734531	158734994	464	158592958	158732374	upstream	2156	90	ACVR1	158734994	36.0601	4.18602	0.814574	5.13891	2.76341e-07	3.51057e-06	gained-open
Peak_51795	chr2	158735192	158735671	480	158592958	158732374	upstream	2817	90	ACVR1	158735671	36.746	4.19985	0.830877	5.05472	4.3102e-07	5.07152e-06	gained-open
Peak_5183	chr1	153603487	153603914	428	153606458	153618782	upstream	2543	26097	CHTOP	153603914	51.3015	3.23679	0.893238	3.62366	0.000290465	0.00125232	gained-open
Peak_51998	chr2	163099015	163100298	1284	163027200	163100045	overlapStart	0	2191	FAP	163100298	62.0532	-3.87612	0.90472	-4.28433	1.83287e-05	0.000120299	gained-close
Peak_51999	chr2	163100869	163101920	1052	163027200	163100045	upstream	823	2191	FAP	163101920	85.7805	-3.28739	0.814511	-4.03604	5.43615e-05	0.000303319	gained-close
Peak_52	chr1	1299630	1299965	336	1288071	1297157	upstream	2472	54587	MXRA8	1299965	29.5959	4.13008	0.870284	4.74567	2.07821e-06	1.89537e-05	gained-open
Peak_52126	chr2	166649616	166651506	1891	166604313	166651169	overlapStart	0	2591	GALNT3	166651506	524.771	6.07441	0.782974	7.75813	8.61921e-15	1.91863e-12	gained-open
Peak_5217	chr1	154166341	154166725	385	154166141	154166219	upstream	121	100126346	MIR190B	154166725	42.4322	3.48571	0.875717	3.9804	6.87982e-05	0.00037002	gained-open
Peak_52335	chr2	172971098	172971423	326	172964166	172967478	upstream	3619	1746	DLX2	172971423	22.7675	4.69434	0.945728	4.96374	6.91492e-07	7.49987e-06	gained-open
Peak_52365	chr2	173417250	173418024	775	173420101	173489823	upstream	2076	5163	PDK1	173418024	32.3544	-4.10835	1.12069	-3.66592	0.00024645	0.00109057	gained-close
Peak_52410	chr2	174219096	174220674	1579	174219561	174233718	overlapStart	0	83879	CDCA7	174220674	91.395	-3.28647	0.7922	-4.14854	3.34601e-05	0.000201181	gained-close
Peak_52445	chr2	175199411	175199971	561	175199821	175202268	overlapStart	0	100131390	SP9	175199971	43.2977	-4.09037	1.05633	-3.87226	0.000107832	0.000539944	gained-close
Peak_52460	chr2	175546467	175548652	2186	175424302	175547627	overlapStart	0	7456	WIPF1	175548652	112.766	-3.07017	0.770845	-3.98286	6.80899e-05	0.000366548	gained-close
Peak_52511	chr2	176956841	176958677	1837	176957532	176960666	overlapStart	0	3239	HOXD13	176958677	87.5772	-3.27248	0.922917	-3.54581	0.000391415	0.00160993	gained-close
Peak_52513	chr2	176987024	176988232	1209	176987413	176989645	overlapStart	0	3235	HOXD9	176988232	56.6993	-3.77675	0.968148	-3.90101	9.57941e-05	0.00048895	gained-close
Peak_52515	chr2	176993320	176995993	2674	176994422	176997423	overlapStart	0	3234	HOXD8	176995993	151.045	-3.87098	0.778664	-4.97131	6.65004e-07	7.25671e-06	gained-close
Peak_52518	chr2	177000429	177002004	1576	176999569	177001826	overlapStart	0	100506783	HOXD-AS2	177002004	94.4677	-3.3506	0.815969	-4.10629	4.0207e-05	0.000235386	gained-close
Peak_52546	chr2	177506489	177507304	816	177494309	177502302	upstream	4186	375295	LINC01116	177507304	41.0439	-4.47146	1.11298	-4.01756	5.88027e-05	0.000323875	gained-close
Peak_52575	chr2	178257111	178258024	914	178257471	178408564	overlapStart	0	8540	AGPS	178258024	84.1324	-4.49332	0.928827	-4.83763	1.31397e-06	1.2886e-05	gained-close
Peak_52575	chr2	178257111	178258024	914	178148242	178257419	overlapStart	0	100130691	LOC100130691	178258024	84.1324	-4.49332	0.928827	-4.83763	1.31397e-06	1.2886e-05	gained-close
Peak_52575	chr2	178257111	178258024	914	178095031	178257419	overlapStart	0	4780	NFE2L2	178258024	84.1324	-4.49332	0.928827	-4.83763	1.31397e-06	1.2886e-05	gained-close
Peak_52576	chr2	178261176	178263312	2137	178148242	178257419	upstream	3756	100130691	LOC100130691	178263312	188.581	-3.57585	0.770813	-4.63906	3.50004e-06	2.93753e-05	gained-close
Peak_52576	chr2	178261176	178263312	2137	178095031	178257419	upstream	3756	4780	NFE2L2	178263312	188.581	-3.57585	0.770813	-4.63906	3.50004e-06	2.93753e-05	gained-close
Peak_52724	chr2	182549844	182550389	546	182401401	182545392	upstream	4451	375298	CERKL	182550389	92.2764	4.5954	0.735252	6.25009	4.10208e-10	1.5523e-08	gained-open
Peak_52724	chr2	182549844	182550389	546	182540833	182545392	upstream	4451	4760	NEUROD1	182550389	92.2764	4.5954	0.735252	6.25009	4.10208e-10	1.5523e-08	gained-open
Peak_52794	chr2	183942997	183944520	1524	183943287	183964722	overlapStart	0	142679	DUSP19	183944520	465.955	2.31134	0.670754	3.44588	0.000569206	0.00220618	gained-open
Peak_5292	chr1	155148387	155148768	382	155141884	155145804	upstream	2582	200185	KRTCAP2	155148768	27.9978	3.12422	0.834941	3.74184	0.000182674	0.000846736	gained-open
Peak_5293	chr1	155148908	155150166	1259	155141884	155145804	upstream	3103	200185	KRTCAP2	155150166	212.676	2.73061	0.717974	3.80322	0.000142827	0.000686871	gained-open
Peak_5294	chr1	155161777	155163995	2219	155158300	155162706	overlapStart	0	4582	MUC1	155163995	458.061	2.56528	0.751485	3.41361	0.000641073	0.00243724	gained-open
Peak_5294	chr1	155161777	155163995	2219	155164968	155165063	upstream	972	693235	MIR92B	155163995	458.061	2.56528	0.751485	3.41361	0.000641073	0.00243724	gained-open
Peak_52956	chr2	189840274	189840881	608	189842818	189842886	upstream	1936	100302219	MIR1245A	189840881	74.2541	-3.8973	0.868239	-4.48874	7.16453e-06	5.38404e-05	gained-close
Peak_53034	chr2	191208051	191209331	1281	191208196	191236391	overlapStart	0	3628	INPP1	191209331	57.5616	-3.72697	0.907673	-4.10607	4.02442e-05	0.000235537	gained-close
Peak_533	chr1	12221543	12222542	1000	12227060	12269277	upstream	4517	7133	TNFRSF1B	12222542	109.133	-3.16439	0.775149	-4.0823	4.4592e-05	0.000256758	gained-close
Peak_53303	chr2	198366915	198367266	352	198351308	198364998	upstream	1916	3329	HSPD1	198367266	34.1376	4.03528	0.820301	4.91927	8.68675e-07	9.08453e-06	gained-open
Peak_5339	chr1	155995746	155996057	312	155978839	155990758	upstream	4987	6746	SSR2	155996057	37.1895	3.60758	0.78478	4.59692	4.28774e-06	3.49243e-05	gained-open
Peak_5341	chr1	156030587	156031210	624	156030966	156040295	overlapStart	0	57111	RAB25	156031210	142.297	5.76717	0.791968	7.28207	3.28737e-13	4.00876e-11	gained-open
Peak_53479	chr2	202562060	202564287	2228	202509597	202563417	overlapStart	0	58538	MPP4	202564287	157.06	-3.38403	0.887935	-3.81112	0.000138336	0.000668451	gained-close
Peak_5364	chr1	156253866	156254292	427	156219015	156252620	upstream	1245	23381	SMG5	156254292	60.2214	4.67554	0.860691	5.43231	5.56299e-08	9.39557e-07	gained-open
Peak_53657	chr2	207018967	207019334	368	207024318	207027653	upstream	4983	1933	EEF1B2	207019334	40.4937	3.42098	0.783281	4.36751	1.25673e-05	8.69668e-05	gained-open
Peak_53665	chr2	207139009	207140836	1828	207139523	207179148	overlapStart	0	57683	ZDBF2	207140836	122.123	-3.84	0.798039	-4.81179	1.49585e-06	1.43512e-05	gained-close
Peak_53670	chr2	207307898	207309245	1348	207308368	207485854	overlapStart	0	8745	ADAM23	207309245	69.0803	-3.1143	0.89297	-3.48757	0.00048743	0.00193834	gained-close
Peak_5369	chr1	156338740	156339190	451	156338980	156355013	overlapStart	0	57127	RHBG	156339190	51.5663	3.69014	0.89183	4.13772	3.50775e-05	0.000209375	gained-open
Peak_53765	chr2	209223466	209225382	1917	209224569	209704818	overlapStart	0	5746	PTH2R	209225382	334.583	-4.98989	1.11546	-4.47339	7.69909e-06	5.72565e-05	gained-close
Peak_53924	chr2	216003276	216003572	297	215796266	216003151	upstream	124	26154	ABCA12	216003572	23.9477	3.07248	0.840842	3.65405	0.000258136	0.00113365	gained-open
Peak_53942	chr2	216300180	216302201	2022	216225179	216300791	overlapStart	0	2335	FN1	216302201	250.308	-2.82791	0.729111	-3.87858	0.000105069	0.000528236	gained-close
Peak_5401	chr1	156651995	156652315	321	156638556	156647189	upstream	4805	10763	NES	156652315	31.6221	2.72437	0.81459	3.34447	0.000824401	0.00301318	gained-open
Peak_54025	chr2	217236632	217238872	2241	217122585	217236750	overlapStart	0	57574	MARCH4	217238872	211.347	-3.39237	0.726737	-4.66794	3.0423e-06	2.60437e-05	gained-close
Peak_54031	chr2	217356495	217358556	2062	217363520	217366188	upstream	4963	6168	RPL37A	217358556	166.057	-5.17316	0.976238	-5.29908	1.1639e-07	1.72395e-06	gained-close
Peak_54032	chr2	217360300	217360821	522	217363520	217366188	upstream	2698	6168	RPL37A	217360821	32.3798	-7.23685	1.63184	-4.43477	9.21721e-06	6.69012e-05	gained-close
Peak_54190	chr2	219823971	219825229	1259	219824350	219826877	overlapStart	0	8941	CDK5R2	219825229	73.6033	-4.13734	0.904534	-4.574	4.78505e-06	3.83467e-05	gained-close
Peak_54196	chr2	219866305	219867557	1253	219866937	219880444	overlapStart	0	100129175	LOC100129175	219867557	155.791	3.62699	0.835081	4.34328	1.40369e-05	9.56434e-05	gained-open
Peak_54196	chr2	219866305	219867557	1253	219866367	219866430	includeFeature	0	494324	MIR375	219867557	155.791	3.62699	0.835081	4.34328	1.40369e-05	9.56434e-05	gained-open
Peak_54226	chr2	220264738	220265229	492	220238180	220264729	upstream	8	23549	DNPEP	220265229	47.2947	3.6491	0.776367	4.70022	2.59878e-06	2.28427e-05	gained-open
Peak_5424	chr1	156783566	156784002	437	156785542	156851642	upstream	1539	4914	NTRK1	156784002	63.5936	4.07059	0.841769	4.83576	1.32638e-06	1.29858e-05	gained-open
Peak_54332	chr2	223162856	223164144	1289	223162866	223169936	overlapStart	0	151278	CCDC140	223164144	70.8303	-3.53033	0.873633	-4.04098	5.32279e-05	0.000297925	gained-close
Peak_54332	chr2	223162856	223164144	1289	223064606	223163715	overlapStart	0	5077	PAX3	223164144	70.8303	-3.53033	0.873633	-4.04098	5.32279e-05	0.000297925	gained-close
Peak_54347	chr2	223536119	223536773	655	223536457	223574649	overlapStart	0	116255	MOGAT1	223536773	73.3404	4.20845	0.807594	5.2111	1.87727e-07	2.54949e-06	gained-open
Peak_54378	chr2	223911455	223912574	1120	223916648	223920357	upstream	4073	23704	KCNE4	223912574	66.6262	-2.60994	0.786772	-3.31727	0.00090901	0.00326917	gained-close
Peak_54418	chr2	224701741	224702810	1070	224620047	224702319	overlapStart	0	130340	AP1S3	224702810	209.454	2.73454	0.683667	3.99982	6.33911e-05	0.000345175	gained-open
Peak_5444	chr1	157016622	157017161	540	156904632	157015162	upstream	1459	9826	ARHGEF11	157017161	36.2277	3.05468	0.782919	3.90165	9.55373e-05	0.000487876	gained-open
Peak_54527	chr2	227526267	227527371	1105	227523426	227523509	upstream	2757	100847053	MIR5702	227527371	76.0224	-3.7338	0.902651	-4.13648	3.52668e-05	0.00021029	gained-close
Peak_54538	chr2	227665726	227666222	497	227596033	227663506	upstream	2219	3667	IRS1	227666222	102.451	4.72986	0.897077	5.27253	1.34559e-07	1.94222e-06	gained-open
Peak_54571	chr2	228735353	228736550	1198	228736327	228789026	overlapStart	0	164781	DAW1	228736550	48.4439	-3.15007	0.913046	-3.45007	0.000560438	0.00217708	gained-close
Peak_54643	chr2	231094728	231095362	635	231033645	231090444	upstream	4283	3431	SP110	231095362	40.8062	-3.76856	1.0871	-3.46663	0.000527032	0.00206862	gained-close
Peak_54691	chr2	231864956	231865355	400	231849083	231860747	upstream	4208	348761	SPATA3-AS1	231865355	32.1905	2.8654	0.869173	3.2967	0.000978277	0.00347376	gained-open
Peak_54795	chr2	234180331	234180863	533	234184372	234184649	upstream	3508	677775	SCARNA5	234180863	56.2395	5.84633	0.899722	6.49793	8.14345e-11	4.03105e-09	gained-open
Peak_54796	chr2	234259125	234259861	737	234263153	234380743	upstream	3291	8527	DGKD	234259861	83.7795	-2.63723	0.765681	-3.44429	0.000572551	0.00221669	gained-close
Peak_54878	chr2	235858163	235859508	1346	235860628	235964358	upstream	1119	23677	SH3BP4	235859508	196.171	-2.75259	0.720195	-3.82201	0.000132367	0.000643909	gained-close
Peak_55005	chr2	238321347	238323358	2012	238232655	238322850	overlapStart	0	1293	COL6A3	238323358	139.521	-4.63365	0.869151	-5.33123	9.75476e-08	1.488e-06	gained-close
Peak_55016	chr2	238391148	238391581	434	238395053	238463961	upstream	3471	79083	MLPH	238391581	49.1179	4.46982	0.809916	5.51887	3.41186e-08	6.251e-07	gained-open
Peak_55027	chr2	238498955	238500363	1409	238482965	238499769	overlapStart	0	64284	RAB17	238500363	208.592	4.10935	0.704836	5.83022	5.53545e-09	1.36779e-07	gained-open
Peak_5506	chr1	158146668	158148081	1414	158149737	158156216	upstream	1655	912	CD1D	158148081	329.306	3.47072	0.867286	4.00182	6.28578e-05	0.000342748	gained-open
Peak_55090	chr2	239756321	239758558	2238	239756673	239832237	overlapStart	0	117581	TWIST2	239758558	152.481	-3.93278	0.78752	-4.99388	5.91767e-07	6.59708e-06	gained-close
Peak_55192	chr2	243027942	243028837	896	243030844	243102469	upstream	2006	728323	LINC01881	243028837	24.5905	-6.84089	1.6585	-4.12475	3.71135e-05	0.000219807	gained-close
Peak_55193	chr2	243030445	243031016	572	243030844	243102469	overlapStart	0	728323	LINC01881	243031016	43.2532	-7.65528	1.65091	-4.63702	3.53465e-06	2.96238e-05	gained-close
Peak_55224	chr20	749018	749689	672	740724	749228	overlapStart	0	113278	SLC52A3	749689	154.607	4.22827	0.826413	5.11642	3.11396e-07	3.88417e-06	gained-open
Peak_5523	chr1	159046208	159046872	665	159032275	159046647	overlapStart	0	9447	AIM2	159046872	78.0466	4.43863	0.813132	5.45867	4.79702e-08	8.30311e-07	gained-open
Peak_55236	chr20	986249	986644	396	939096	982907	upstream	3341	343637	RSPO4	986644	67.8591	2.58107	0.729483	3.53821	0.000402847	0.00165055	gained-open
Peak_55249	chr20	1303391	1304143	753	1305987	1359379	upstream	1843	100507495	SDCBP2-AS1	1304143	64.7016	-4.19984	0.950437	-4.41885	9.92264e-06	7.122e-05	gained-close
Peak_55266	chr20	1450239	1451741	1503	1422807	1448337	upstream	1901	55968	NSFL1C	1451741	262.986	-3.1133	0.737995	-4.21858	2.45841e-05	0.00015469	gained-close
Peak_55313	chr20	2794485	2796054	1570	2795633	2797804	overlapStart	0	100288797	TMEM239	2796054	101.319	-4.08331	0.872036	-4.68251	2.83388e-06	2.4566e-05	gained-close
Peak_55313	chr20	2794485	2796054	1570	2795633	2796476	overlapStart	0	128653	C20orf141	2796054	101.319	-4.08331	0.872036	-4.68251	2.83388e-06	2.4566e-05	gained-close
Peak_55348	chr20	3750337	3750889	553	3734146	3749035	upstream	1301	54976	C20orf27	3750889	118.661	3.43734	0.928249	3.70304	0.000213033	0.000964182	gained-open
Peak_5536	chr1	159749088	159751814	2727	159750759	159752333	overlapStart	0	54935	DUSP23	159751814	1830.25	2.64975	0.659559	4.01746	5.88296e-05	0.000323955	gained-open
Peak_55371	chr20	3998855	3999406	552	3912069	3996216	upstream	2638	11237	RNF24	3999406	61.0857	3.48923	0.734168	4.75263	2.00786e-06	1.83998e-05	gained-open
Peak_5538	chr1	159767585	159767961	377	159770301	159786047	upstream	2339	343413	FCRL6	159767961	30.3908	3.33059	0.811585	4.10381	4.06404e-05	0.000237474	gained-open
Peak_5539	chr1	159768544	159769126	583	159770301	159786047	upstream	1174	343413	FCRL6	159769126	196.471	2.31809	0.683307	3.39245	0.0006927	0.00260128	gained-open
Peak_55454	chr20	5093134	5094272	1139	5049129	5093733	overlapStart	0	29058	TMEM230	5094272	529.838	2.3953	0.66504	3.60174	0.000316089	0.00134495	gained-open
Peak_5548	chr1	159837407	159838053	647	159824106	159832447	upstream	4959	391123	VSIG8	159838053	259.148	5.85349	0.77684	7.535	4.88317e-14	7.99215e-12	gained-open
Peak_55505	chr20	6039308	6039744	437	6021192	6034726	upstream	4581	164312	LRRN4	6039744	40.8194	2.92568	0.833068	3.51193	0.000444861	0.00179422	gained-open
Peak_5555	chr1	159869562	159871133	1572	159842154	159869906	overlapStart	0	25790	CFAP45	159871133	668.888	6.53216	0.693578	9.41807	4.59455e-21	1.511e-17	gained-open
Peak_55587	chr20	8094838	8095641	804	8095100	8865547	overlapStart	0	23236	PLCB1	8095641	68.8299	6.7183	1.00802	6.66485	2.6494e-11	1.57012e-09	gained-open
Peak_5565	chr1	159915054	159916669	1616	159896829	159915386	overlapStart	0	57549	IGSF9	159916669	1068.73	4.0844	0.84665	4.82419	1.40576e-06	1.36236e-05	gained-open
Peak_5566	chr1	159918917	159919267	351	159896829	159915386	upstream	3530	57549	IGSF9	159919267	24.947	4.82391	0.950709	5.07401	3.89522e-07	4.66567e-06	gained-open
Peak_55671	chr20	10015266	10016239	974	10015697	10037407	overlapStart	0	63926	ANKEF1	10016239	564.083	4.38487	0.940482	4.66237	3.12595e-06	2.6676e-05	gained-open
Peak_5568	chr1	159927718	159928171	454	159921282	159924044	upstream	3673	89886	SLAMF9	159928171	50.5046	4.52181	0.80467	5.61946	1.91551e-08	3.87215e-07	gained-open
Peak_5568	chr1	159927718	159928171	454	159931014	159948876	upstream	2842	100505633	LINC01133	159928171	50.5046	4.52181	0.80467	5.61946	1.91551e-08	3.87215e-07	gained-open
Peak_5569	chr1	159928693	159929666	974	159921282	159924044	upstream	4648	89886	SLAMF9	159929666	143.595	4.61957	0.727141	6.35306	2.11078e-10	8.986e-09	gained-open
Peak_5569	chr1	159928693	159929666	974	159931014	159948876	upstream	1347	100505633	LINC01133	159929666	143.595	4.61957	0.727141	6.35306	2.11078e-10	8.986e-09	gained-open
Peak_55706	chr20	10414155	10416427	2273	10415951	10604027	overlapStart	0	128710	SLX4IP	10416427	1400.48	2.2231	0.658119	3.37795	0.000730275	0.00272103	gained-open
Peak_55706	chr20	10414155	10416427	2273	10385428	10414887	overlapStart	0	8195	MKKS	10416427	1400.48	2.2231	0.658119	3.37795	0.000730275	0.00272103	gained-open
Peak_5575	chr1	160000594	160002715	2122	159997462	160001783	overlapStart	0	93183	PIGM	160002715	756.266	2.41338	0.660874	3.65179	0.000260417	0.00114219	gained-open
Peak_5580	chr1	160048358	160048799	442	160051360	160059212	upstream	2560	3765	KCNJ9	160048799	61.0553	3.16328	0.730689	4.32917	1.49674e-05	0.000101041	gained-open
Peak_55871	chr20	13975529	13977356	1828	13976146	16033841	overlapStart	0	140733	MACROD2	13977356	1063.67	2.43549	0.660959	3.68479	0.000228893	0.00102455	gained-open
Peak_55871	chr20	13975529	13977356	1828	13830044	13975979	overlapStart	0	80343	SEL1L2	13977356	1063.67	2.43549	0.660959	3.68479	0.000228893	0.00102455	gained-open
Peak_55928	chr20	16725142	16725443	302	16729003	16732809	upstream	3559	56914	OTOR	16725443	31.5143	3.4033	0.955634	3.5613	0.000369023	0.00153136	gained-open
Peak_55929	chr20	16725787	16726326	540	16729003	16732809	upstream	2676	56914	OTOR	16726326	90.7592	4.33045	0.791599	5.47052	4.4873e-08	7.8617e-07	gained-open
Peak_55930	chr20	16728027	16728464	438	16729003	16732809	upstream	538	56914	OTOR	16728464	81.0227	4.26275	0.745821	5.71551	1.09377e-08	2.41972e-07	gained-open
Peak_56003	chr20	19192159	19193084	926	19193290	19703541	upstream	205	57419	SLC24A3	19193084	67.9488	4.09106	1.02843	3.97796	6.95085e-05	0.000373116	gained-open
Peak_56004	chr20	19193248	19194213	966	19193290	19703541	overlapStart	0	57419	SLC24A3	19194213	119.607	4.27181	0.852228	5.01252	5.37223e-07	6.09096e-06	gained-open
Peak_5606	chr1	160284729	160285558	830	160287055	160288260	upstream	1496	474338	SUMO1P3	160285558	115.6	5.89473	0.794622	7.41828	1.18648e-13	1.69882e-11	gained-open
Peak_56216	chr20	26188462	26190490	2029	26188822	26188914	includeFeature	0	724033	MIR663A	26190490	1430.02	2.26705	0.685675	3.3063	0.000945352	0.00337702	gained-open
Peak_56216	chr20	26188462	26190490	2029	26167655	26189869	overlapStart	0	284801	MIR663AHG	26190490	1430.02	2.26705	0.685675	3.3063	0.000945352	0.00337702	gained-open
Peak_56223	chr20	29900846	29901648	803	29891015	29896388	upstream	4457	245930	DEFB116	29901648	193.03	2.30329	0.686266	3.35626	0.000790046	0.00290801	gained-open
Peak_56224	chr20	30001276	30001732	457	29992648	30000641	upstream	634	245934	DEFB121	30001732	95.9333	2.92159	0.787071	3.71198	0.000205648	0.000936469	gained-open
Peak_56244	chr20	30190216	30191347	1132	30193086	30194317	upstream	1738	3397	ID1	30191347	81.9797	-2.61911	0.774219	-3.3829	0.000717246	0.00267902	gained-close
Peak_56295	chr20	30792399	30792909	511	30795696	30826467	upstream	2786	23509	POFUT1	30792909	53.7576	3.7597	0.86818	4.33055	1.48739e-05	0.000100507	gained-open
Peak_56327	chr20	31334008	31334704	697	31290493	31331814	upstream	2193	149951	COMMD7	31334704	49.5162	-3.1557	0.939873	-3.35758	0.000786274	0.00289645	gained-close
Peak_5634	chr1	161007617	161009015	1399	161007422	161008774	overlapStart	0	100131187	TSTD1	161009015	306.259	5.31403	0.708242	7.50313	6.23121e-14	9.83148e-12	gained-open
Peak_5634	chr1	161007617	161009015	1399	160965001	161008774	overlapStart	0	50848	F11R	161009015	306.259	5.31403	0.708242	7.50313	6.23121e-14	9.83148e-12	gained-open
Peak_56364	chr20	32277569	32278353	785	32263292	32274210	upstream	3358	1869	E2F1	32278353	57.6015	-3.76606	1.0154	-3.70896	0.000208115	0.000946074	gained-close
Peak_5637	chr1	161041613	161042027	415	161016732	161039760	upstream	1852	257106	ARHGAP30	161042027	71.3661	3.0572	0.795356	3.84382	0.000121136	0.000596821	gained-open
Peak_5638	chr1	161043522	161043917	396	161016732	161039760	upstream	3761	257106	ARHGAP30	161043917	35.9472	3.09164	0.775722	3.9855	6.73381e-05	0.000363027	gained-open
Peak_5639	chr1	161044443	161044812	370	161016732	161039760	upstream	4682	257106	ARHGAP30	161044812	28.1665	3.83432	0.924526	4.14733	3.36372e-05	0.000202096	gained-open
Peak_5643	chr1	161058729	161059800	1072	161040781	161059385	overlapStart	0	81607	NECTIN4	161059800	166.747	4.81767	0.720999	6.68194	2.35806e-11	1.42211e-09	gained-open
Peak_5645	chr1	161067296	161068728	1433	161068151	161070138	overlapStart	0	126823	KLHDC9	161068728	238.423	3.15075	0.701934	4.48867	7.16676e-06	5.38456e-05	gained-open
Peak_5646	chr1	161084913	161085658	746	161087862	161095235	upstream	2203	4817	NIT1	161085658	67.2582	-3.96807	1.04177	-3.80898	0.000139539	0.000673491	gained-close
Peak_56538	chr20	35169677	35170272	596	35169887	35178226	overlapStart	0	10398	MYL9	35170272	42.296	3.11416	0.921803	3.37833	0.000729262	0.00271783	gained-open
Peak_5663	chr1	161197056	161197812	757	161192083	161193418	upstream	3637	336	APOA2	161197812	191.184	2.78289	0.691059	4.027	5.64939e-05	0.000313422	gained-open
Peak_56646	chr20	36796006	36797516	1511	36756864	36793700	upstream	2305	7052	TGM2	36797516	151.302	-2.90968	0.78228	-3.71949	0.000199629	0.000913097	gained-close
Peak_5665	chr1	161228240	161228930	691	161228517	161255240	overlapStart	0	654790	PCP4L1	161228930	170.656	3.2933	0.938235	3.5101	0.000447941	0.00180559	gained-open
Peak_56668	chr20	36928432	36928809	378	36932552	36965905	upstream	3742	671	BPI	36928809	61.3178	3.76634	0.811936	4.63872	3.50578e-06	2.94144e-05	gained-open
Peak_56678	chr20	37054591	37055534	944	37053843	37053978	upstream	612	26776	SNORA71B	37055534	94.5405	-2.78291	0.771874	-3.6054	0.000311672	0.00132898	gained-close
Peak_56679	chr20	37055567	37056240	674	37053843	37053978	upstream	1588	26776	SNORA71B	37056240	37.7612	-3.60138	0.988373	-3.64374	0.000268701	0.00117286	gained-close
Peak_56679	chr20	37055567	37056240	674	37055949	37056086	includeFeature	0	26777	SNORA71A	37056240	37.7612	-3.60138	0.988373	-3.64374	0.000268701	0.00117286	gained-close
Peak_56690	chr20	37230021	37231162	1142	37230577	37279295	overlapStart	0	343578	ARHGAP40	37231162	161.882	3.38049	0.755912	4.47207	7.74659e-06	5.75569e-05	gained-open
Peak_5670	chr1	161337461	161337979	519	161334521	161337673	overlapStart	0	257177	CFAP126	161337979	140.75	2.65117	0.696716	3.80523	0.000141672	0.000682283	gained-open
Peak_56807	chr20	39968282	39970221	1940	39969560	39989222	overlapStart	0	64900	LPIN3	39970221	841.89	2.59272	0.661987	3.91657	8.98182e-05	0.000463188	gained-open
Peak_56846	chr20	41820593	41821065	473	40701392	41818557	upstream	2035	11122	PTPRT	41821065	79.309	2.59802	0.717981	3.6185	0.000296317	0.00127364	gained-open
Peak_56888	chr20	42542946	42544161	1216	42543492	42698254	overlapStart	0	84969	TOX2	42544161	74.8816	-3.56228	0.837651	-4.25271	2.11203e-05	0.000135868	gained-close
Peak_57017	chr20	43733119	43734198	1080	43720950	43729753	upstream	3365	3787	KCNS1	43734198	103.303	-4.23521	0.873147	-4.85051	1.23144e-06	1.22132e-05	gained-close
Peak_57122	chr20	45141804	45142519	716	45128269	45142198	overlapStart	0	55713	ZNF334	45142519	39.399	-3.39776	1.00106	-3.39417	0.000688364	0.00258722	gained-close
Peak_57129	chr20	45312457	45313146	690	45186462	45313124	overlapStart	0	64849	SLC13A3	45313146	67.3147	2.68792	0.724607	3.70949	0.000207677	0.000944247	gained-open
Peak_5716	chr1	162035731	162035992	262	162039581	162339813	upstream	3588	9722	NOS1AP	162035992	31.5244	3.62765	0.854591	4.24489	2.18696e-05	0.000140012	gained-open
Peak_5717	chr1	162038870	162040885	2016	162039581	162339813	overlapStart	0	9722	NOS1AP	162040885	524.884	2.67126	0.665236	4.01551	5.93186e-05	0.000326136	gained-open
Peak_57177	chr20	45943911	45944960	1050	45947246	45949498	upstream	2285	100131496	LOC100131496	45944960	103.04	-3.61137	0.873631	-4.13374	3.56906e-05	0.000212456	gained-close
Peak_57225	chr20	46417213	46419658	2446	46286150	46415360	upstream	1852	55959	SULF2	46419658	228.99	-3.38644	0.775569	-4.36639	1.26316e-05	8.73064e-05	gained-close
Peak_57303	chr20	47897514	47898182	669	47862439	47894756	upstream	2757	57169	ZNFX1	47898182	156.046	3.67779	0.731272	5.0293	4.92267e-07	5.66054e-06	gained-open
Peak_57353	chr20	48426995	48427797	803	48429250	48508779	upstream	1452	23315	SLC9A8	48427797	98.6553	4.18665	0.767397	5.45565	4.87933e-08	8.42478e-07	gained-open
Peak_57417	chr20	48908587	48909794	1208	48909257	48931456	overlapStart	0	284751	LINC01270	48909794	111.148	-3.46091	0.836473	-4.13751	3.51096e-05	0.000209543	gained-close
Peak_57489	chr20	49343442	49344791	1350	49348081	49370278	upstream	3289	84612	PARD6B	49344791	278.698	5.12859	0.764408	6.70923	1.95649e-11	1.21711e-09	gained-open
Peak_5760	chr1	162760046	162760511	466	162760496	162782608	overlapStart	0	51478	HSD17B7	162760511	130.197	3.11654	0.697045	4.47108	7.78242e-06	5.77986e-05	gained-open
Peak_57617	chr20	50810606	50811076	471	50700550	50808524	upstream	2081	55734	ZFP64	50811076	42.407	2.59441	0.767001	3.38254	0.000718198	0.00268201	gained-open
Peak_57683	chr20	52213099	52213496	398	52183610	52210801	upstream	2297	7764	ZNF217	52213496	41.7946	3.09471	0.767047	4.03458	5.4701e-05	0.000304809	gained-open
Peak_57739	chr20	52683982	52685357	1376	52684947	52685024	includeFeature	0	100616225	MIR4756	52685357	307.138	3.81964	0.724381	5.27298	1.34227e-07	1.93903e-06	gained-open
Peak_57741	chr20	52686550	52687645	1096	52684947	52685024	upstream	1525	100616225	MIR4756	52687645	297.983	5.01103	0.697654	7.18269	6.83554e-13	7.38561e-11	gained-open
Peak_57741	chr20	52686550	52687645	1096	52560079	52687304	overlapStart	0	8537	BCAS1	52687645	297.983	5.01103	0.697654	7.18269	6.83554e-13	7.38561e-11	gained-open
Peak_57795	chr20	54823004	54823511	508	54823788	54824871	upstream	276	4159	MC3R	54823511	122.244	3.03677	0.825266	3.67975	0.000233462	0.00104194	gained-open
Peak_57875	chr20	55901538	55902268	731	55896558	55896647	upstream	4890	100422883	MIR4325	55902268	131.641	4.35943	0.709928	6.14067	8.21724e-10	2.78597e-08	gained-open
Peak_57875	chr20	55901538	55902268	731	55904831	55919049	upstream	2562	23626	SPO11	55902268	131.641	4.35943	0.709928	6.14067	8.21724e-10	2.78597e-08	gained-open
Peak_57981	chr20	57086064	57087293	1230	57090435	57194948	upstream	3141	149773	APCDD1L-AS1	57087293	86.9865	-2.55541	0.753649	-3.39072	0.000697092	0.00261488	gained-close
Peak_5799	chr1	163290942	163292412	1471	163291723	163325553	overlapStart	0	83540	NUF2	163292412	1006.79	2.57911	0.690408	3.73564	0.00018724	0.000864853	gained-open
Peak_5799	chr1	163290942	163292412	1471	163112089	163291581	overlapStart	0	8490	RGS5	163292412	1006.79	2.57911	0.690408	3.73564	0.00018724	0.000864853	gained-open
Peak_58	chr1	1367244	1367626	383	1370903	1378262	upstream	3276	64856	VWA1	1367626	40.6115	2.80962	0.846865	3.31767	0.000907721	0.00326487	gained-open
Peak_58001	chr20	57393204	57394268	1065	57392670	57392749	upstream	454	407022	MIR296	57394268	128.785	-2.96657	0.758106	-3.91313	9.11059e-05	0.000468612	gained-close
Peak_58001	chr20	57393204	57394268	1065	57393281	57393368	includeFeature	0	100126296	MIR298	57394268	128.785	-2.96657	0.758106	-3.91313	9.11059e-05	0.000468612	gained-close
Peak_58006	chr20	57425730	57426268	539	57393973	57425958	overlapStart	0	149775	GNAS-AS1	57426268	61.3978	3.19933	0.830733	3.85121	0.000117535	0.000581367	gained-open
Peak_58008	chr20	57430745	57431599	855	57393973	57425958	upstream	4786	149775	GNAS-AS1	57431599	173.49	4.74548	0.771916	6.14767	7.86295e-10	2.68837e-08	gained-open
Peak_58061	chr20	58506723	58507168	446	58508819	58523702	upstream	1650	63939	FAM217B	58507168	43.5216	3.45749	0.771054	4.48411	7.32182e-06	5.48461e-05	gained-open
Peak_58066	chr20	58530233	58530729	497	58533471	58608829	upstream	2741	60437	CDH26	58530729	96.908	2.59883	0.699593	3.71478	0.00020338	0.000927512	gained-open
Peak_58070	chr20	58628271	58628972	702	58630980	58648008	upstream	2007	284756	C20orf197	58628972	99.6894	4.08401	0.760689	5.36883	7.92484e-08	1.25546e-06	gained-open
Peak_58145	chr20	61002324	61002982	659	60985293	61002629	overlapStart	0	140893	RBBP8NL	61002982	108.764	4.18634	0.848846	4.93181	8.14724e-07	8.60757e-06	gained-open
Peak_58201	chr20	61862871	61865212	2342	61867276	61871854	upstream	2063	79444	BIRC7	61865212	248.092	-4.02936	0.799363	-5.04072	4.63779e-07	5.38651e-06	gained-close
Peak_58279	chr21	9968246	9968864	619	9907189	9968593	overlapStart	0	100132288	TEKT4P2	9968864	245.451	3.14871	0.708968	4.44126	8.94331e-06	6.51694e-05	gained-open
Peak_58307	chr21	15352375	15352830	456	15316096	15352765	overlapStart	0	391267	ANKRD20A11P	15352830	59.9687	4.20974	0.772899	5.44669	5.13158e-08	8.77824e-07	gained-open
Peak_58309	chr21	15588178	15589145	968	15481135	15583212	upstream	4965	149998	LIPI	15589145	185.64	2.83319	0.850114	3.33271	0.000860033	0.00312323	gained-open
Peak_58309	chr21	15588178	15589145	968	15588466	15600693	overlapStart	0	54033	RBM11	15589145	185.64	2.83319	0.850114	3.33271	0.000860033	0.00312323	gained-open
Peak_58312	chr21	15645945	15646527	583	15646120	15710337	overlapStart	0	150000	ABCC13	15646527	103.629	5.11064	0.74206	6.8871	5.69424e-12	4.39333e-10	gained-open
Peak_58464	chr21	22368434	22369944	1511	22370633	22912517	upstream	688	4685	NCAM2	22369944	95.8144	-2.86078	0.828792	-3.45175	0.000556965	0.00216679	gained-close
Peak_58563	chr21	26933980	26935139	1160	26934457	26947480	overlapStart	0	114614	MIR155HG	26935139	64.6425	-2.98401	0.838977	-3.55672	0.000375508	0.00155398	gained-close
Peak_58663	chr21	29909564	29910577	1014	29911640	29912677	upstream	1062	118421	LINC00161	29910577	62.184	-3.87933	0.902869	-4.29667	1.73385e-05	0.000114701	gained-close
Peak_58724	chr21	31312176	31312478	303	30909254	31312282	overlapStart	0	2897	GRIK1	31312478	23.8267	3.02623	0.822305	3.68018	0.000233071	0.00104068	gained-open
Peak_58725	chr21	31588252	31588995	744	31581469	31584101	upstream	4150	266919	LINC00307	31588995	88.8479	6.07115	0.928933	6.53562	6.33467e-11	3.25512e-09	gained-open
Peak_58725	chr21	31588252	31588995	744	31586324	31588469	overlapStart	0	9073	CLDN8	31588995	88.8479	6.07115	0.928933	6.53562	6.33467e-11	3.25512e-09	gained-open
Peak_58770	chr21	33244704	33246024	1321	33245628	33376377	overlapStart	0	30811	HUNK	33246024	100.91	3.76716	0.710207	5.30432	1.13096e-07	1.68392e-06	gained-open
Peak_58807	chr21	34442148	34442532	385	34442450	34444728	overlapStart	0	116448	OLIG1	34442532	51.7792	4.6017	0.8604	5.34832	8.8773e-08	1.37812e-06	gained-open
Peak_5881	chr1	165413875	165414667	793	165370159	165414592	overlapStart	0	6258	RXRG	165414667	93.5859	5.03235	0.787585	6.3896	1.66323e-10	7.37298e-09	gained-open
Peak_5884	chr1	165511159	165512129	971	165513478	165533185	upstream	1348	440699	LRRC52	165512129	137.626	5.31183	0.742671	7.15233	8.53182e-13	8.88102e-11	gained-open
Peak_5885	chr1	165512932	165513430	499	165513478	165533185	upstream	47	440699	LRRC52	165513430	41.7931	4.30339	0.818003	5.26085	1.43394e-07	2.0459e-06	gained-open
Peak_58876	chr21	36108890	36109803	914	36096105	36109479	overlapStart	0	54064	LINC00160	36109803	120.249	4.52066	0.864223	5.2309	1.68691e-07	2.33619e-06	gained-open
Peak_58941	chr21	37536711	37536983	273	37536839	37666572	overlapStart	0	9980	DOPEY2	37536983	33.3837	3.15632	0.884891	3.5669	0.000361224	0.00150416	gained-open
Peak_5897	chr1	165665055	165666624	1570	165667987	165679199	upstream	1362	440700	LOC440700	165666624	149.886	-2.9735	0.736693	-4.03628	5.43058e-05	0.00030304	gained-close
Peak_59	chr1	1368522	1369020	499	1370903	1378262	upstream	1882	64856	VWA1	1369020	86.0956	4.5431	0.796517	5.7037	1.17232e-08	2.56332e-07	gained-open
Peak_5905	chr1	165798937	165799348	412	165693528	165796992	upstream	1944	54499	TMCO1	165799348	23.8851	3.61285	0.865181	4.17583	2.96899e-05	0.000181562	gained-open
Peak_59061	chr21	40144875	40145964	1090	40110879	40145401	overlapStart	0	400866	LINC00114	40145964	94.7624	-3.05411	0.777364	-3.9288	8.53694e-05	0.000443769	gained-close
Peak_59086	chr21	40689205	40689632	428	40685861	40686888	upstream	2316	257357	NA	40689632	42.7718	3.83719	0.842093	4.55673	5.19561e-06	4.10616e-05	gained-open
Peak_59112	chr21	41754510	41755321	812	41755010	41757285	overlapStart	0	100506492	DSCAM-AS1	41755321	87.1836	4.92685	0.78934	6.24174	4.32737e-10	1.62586e-08	gained-open
Peak_59123	chr21	42558687	42559035	349	42547158	42557166	upstream	1520	191585	PLAC4	42559035	40.4426	3.46393	0.870285	3.98023	6.88495e-05	0.000370272	gained-open
Peak_59125	chr21	42732127	42732426	300	42733950	42780869	upstream	1523	4600	MX2	42732426	27.1053	3.79258	0.889983	4.26141	2.03142e-05	0.000131518	gained-open
Peak_59126	chr21	42733566	42734636	1071	42733950	42780869	overlapStart	0	4600	MX2	42734636	43.1856	-3.80891	0.971091	-3.9223	8.77065e-05	0.000453945	gained-close
Peak_59166	chr21	43376214	43376707	494	43305219	43373999	upstream	2214	25966	C2CD2	43376707	83.7061	5.49773	0.816415	6.73399	1.65078e-11	1.0593e-09	gained-open
Peak_59184	chr21	43735450	43735923	474	43731777	43735706	overlapStart	0	7033	TFF3	43735923	49.9842	4.48739	0.822605	5.4551	4.8946e-08	8.44285e-07	gained-open
Peak_59276	chr21	45874917	45875482	566	45875393	45878739	overlapStart	0	81543	LRRC3	45875482	63.0789	2.58505	0.783002	3.30146	0.000961844	0.00342605	gained-open
Peak_59276	chr21	45874917	45875482	566	45870869	45875167	overlapStart	0	100861510	LRRC3-AS1	45875482	63.0789	2.58505	0.783002	3.30146	0.000961844	0.00342605	gained-open
Peak_5928	chr1	166135700	166137223	1524	166026690	166135958	overlapStart	0	149297	FAM78B	166137223	416.86	2.84772	0.672477	4.23467	2.28887e-05	0.000145554	gained-open
Peak_59319	chr21	46847433	46848193	761	46839631	46844985	upstream	2447	378832	COL18A1-AS1	46848193	62.2486	-2.80463	0.836248	-3.35383	0.000797017	0.00292895	gained-close
Peak_5933	chr1	166572462	166572946	485	166573153	166594473	upstream	206	116123	FMO9P	166572946	53.4802	4.09914	0.7716	5.31251	1.08124e-07	1.61972e-06	gained-open
Peak_59346	chr21	47397904	47398681	778	47401663	47424963	upstream	2981	1291	COL6A1	47398681	30.4813	-3.26369	0.986067	-3.30981	0.000933604	0.0033433	gained-close
Peak_5935	chr1	166807929	166810786	2858	166808724	166823709	overlapStart	0	57645	POGK	166810786	1569.8	2.68069	0.681989	3.9307	8.46999e-05	0.000440899	gained-open
Peak_5936	chr1	166844644	166846348	1705	166825749	166845654	overlapStart	0	117143	TADA1	166846348	1350.77	2.43848	0.668793	3.6461	0.00026625	0.00116361	gained-open
Peak_59462	chr22	19946727	19947109	383	19951276	19951357	upstream	4166	100616414	MIR4761	19947109	39.3035	3.32723	0.844985	3.93762	8.22947e-05	0.000430422	gained-open
Peak_59472	chr22	20118390	20119222	833	20119364	20135530	upstream	141	29801	ZDHHC8	20119222	36.3607	-3.5005	0.974713	-3.59131	0.000329021	0.00139064	gained-close
Peak_59508	chr22	21368273	21369581	1309	21362496	21368576	overlapStart	0	113691	TUBA3FP	21369581	100.495	-2.71497	0.778894	-3.48568	0.000490888	0.00194966	gained-close
Peak_59508	chr22	21368273	21369581	1309	21369442	21382302	overlapStart	0	9127	P2RX6	21369581	100.495	-2.71497	0.778894	-3.48568	0.000490888	0.00194966	gained-close
Peak_59555	chr22	23744573	23745114	542	23732792	23744799	overlapStart	0	150244	ZDHHC8P1	23745114	56.6571	4.40984	0.791332	5.57269	2.50841e-08	4.83109e-07	gained-open
Peak_59565	chr22	24181187	24181597	411	24176690	24181315	overlapStart	0	91319	DERL3	24181597	41.3315	4.78272	0.836021	5.72081	1.06019e-08	2.35484e-07	gained-open
Peak_59603	chr22	24990562	24990842	281	24981591	24989035	upstream	1526	388886	LRRC75B	24990842	23.362	4.9062	1.00319	4.89059	1.00534e-06	1.02849e-05	gained-open
Peak_59622	chr22	25421880	25422424	545	25423941	25593415	upstream	1516	85379	KIAA1671	25422424	32.3659	-3.35838	0.97854	-3.43203	0.000599086	0.00230097	gained-close
Peak_5964	chr1	167188924	167192033	3110	167190066	167396582	overlapStart	0	5451	POU2F1	167192033	1266.87	2.49526	0.69714	3.57929	0.00034453	0.00144585	gained-open
Peak_59734	chr22	29198165	29198595	431	29190548	29196560	upstream	1604	7494	XBP1	29198595	29.5314	4.16023	0.841387	4.94449	7.63427e-07	8.15567e-06	gained-open
Peak_59742	chr22	29426655	29428207	1553	29420987	29427464	overlapStart	0	100874123	ZNRF3-AS1	29428207	103.572	-3.3993	0.804971	-4.22289	2.41192e-05	0.000152238	gained-close
Peak_59776	chr22	30238595	30239275	681	30184597	30234293	upstream	4301	84164	ASCC2	30239275	55.4615	-4.46681	1.06873	-4.17955	2.92092e-05	0.000179164	gained-close
Peak_5980	chr1	167522099	167523637	1539	167510251	167523056	overlapStart	0	8804	CREG1	167523637	1084.95	2.6079	0.680742	3.83096	0.000127642	0.000624287	gained-open
Peak_5981	chr1	167525135	167525748	614	167510251	167523056	upstream	2078	8804	CREG1	167525748	91.6209	2.3166	0.697617	3.32074	0.000897793	0.00323602	gained-open
Peak_5982	chr1	167526655	167526999	345	167510251	167523056	upstream	3598	8804	CREG1	167526999	26.3145	4.18277	0.872442	4.79432	1.63224e-06	1.54529e-05	gained-open
Peak_59832	chr22	31498228	31498998	771	31503961	31530683	upstream	4962	27124	INPP5J	31498998	67.2477	-3.54484	0.864422	-4.10083	4.1168e-05	0.000240104	gained-close
Peak_59891	chr22	32868093	32868634	542	32870707	32894818	upstream	2072	25793	FBXO7	32868634	48.0939	4.33677	0.870058	4.98446	6.21336e-07	6.87356e-06	gained-open
Peak_59959	chr22	36018317	36019489	1173	36002811	36019401	overlapStart	0	4151	MB	36019489	256.786	4.45719	0.719136	6.19798	5.71923e-10	2.06406e-08	gained-open
Peak_59962	chr22	36042594	36043286	693	36044424	36064456	upstream	1137	80830	APOL6	36043286	58.5141	-3.7532	0.917696	-4.08981	4.31736e-05	0.000249835	gained-close
Peak_60062	chr22	37827854	37828963	1110	37764000	37823505	upstream	4348	114794	ELFN2	37828963	99.4185	-7.39535	1.57585	-4.69293	2.69321e-06	2.35405e-05	gained-close
Peak_6010	chr1	167882963	167883687	725	167778625	167883453	overlapStart	0	55811	ADCY10	167883687	86.1833	4.7167	0.751523	6.27619	3.46975e-10	1.34775e-08	gained-open
Peak_60166	chr22	39409932	39410707	776	39410265	39414825	overlapStart	0	27350	APOBEC3C	39410707	45.1966	-3.53638	0.945859	-3.7388	0.000184899	0.00085569	gained-close
Peak_60208	chr22	40390736	40391250	515	40390953	40426043	overlapStart	0	113828	FAM83F	40391250	41.5436	4.11942	0.855319	4.81624	1.4629e-06	1.40763e-05	gained-open
Peak_60326	chr22	43257902	43258521	620	43192532	43253408	upstream	4493	26286	ARFGAP3	43258521	24.6228	-6.84126	1.6459	-4.15655	3.23087e-05	0.000195218	gained-close
Peak_60404	chr22	45094429	45095503	1075	45098078	45258664	upstream	2574	553158	PRR5-ARHGAP8	45095503	66.2495	-4.77542	1.18726	-4.02223	5.76506e-05	0.00031868	gained-close
Peak_60430	chr22	45675448	45676242	795	45680868	45691755	upstream	4625	7380	UPK3A	45676242	34.426	-3.41295	1.00744	-3.38774	0.000704704	0.00263977	gained-close
Peak_60431	chr22	45680665	45680966	302	45680868	45691755	overlapStart	0	7380	UPK3A	45680966	31.2101	5.13864	0.968317	5.30677	1.11585e-07	1.66496e-06	gained-open
Peak_60629	chr3	3840348	3841694	1347	3841121	3889387	overlapStart	0	57633	LRRN1	3841694	279.123	5.61571	0.868253	6.46783	9.94198e-11	4.79283e-09	gained-open
Peak_60698	chr3	5017785	5018274	490	5021097	5026865	upstream	2822	8553	BHLHE40	5018274	99.0496	2.87165	0.730997	3.92841	8.55094e-05	0.000444431	gained-open
Peak_60728	chr3	5292516	5293216	701	5291862	5291940	upstream	575	100616334	MIR4790	5293216	115.738	3.46423	0.70226	4.93297	8.09878e-07	8.56773e-06	gained-open
Peak_60729	chr3	5296217	5296751	535	5291862	5291940	upstream	4276	100616334	MIR4790	5296751	74.3981	5.01246	0.802629	6.24504	4.23679e-10	1.59744e-08	gained-open
Peak_60788	chr3	8547273	8547731	459	8235936	8543344	upstream	3928	100288428	LMCD1-AS1	8547731	81.9255	2.56931	0.719508	3.57093	0.000355719	0.00148446	gained-open
Peak_60838	chr3	9252705	9253601	897	9258579	9261192	upstream	4977	100288831	SRGAP3-AS3	9253601	48.7446	-3.46685	0.950487	-3.64744	0.000264861	0.00115822	gained-close
Peak_60873	chr3	9939635	9940031	397	9944296	9958084	upstream	4264	132014	IL17RE	9940031	45.4049	3.26249	0.803897	4.05834	4.94233e-05	0.000279803	gained-open
Peak_60876	chr3	9955057	9956160	1104	9958758	9975314	upstream	2597	84818	IL17RC	9956160	232.191	5.01846	0.743326	6.75135	1.46471e-11	9.59168e-10	gained-open
Peak_60880	chr3	9988857	9989143	287	9989088	9996471	overlapStart	0	100874032	PRRT3-AS1	9989143	26.122	3.46036	0.932807	3.70962	0.000207573	0.000943885	gained-open
Peak_60887	chr3	10056779	10057731	953	10048102	10052779	upstream	3999	401052	NA	10057731	107.098	-3.31454	0.772456	-4.29092	1.77936e-05	0.000117226	gained-close
Peak_60889	chr3	10065267	10065934	668	10068113	10143614	upstream	2178	2177	FANCD2	10065934	48.0547	-3.24744	0.880415	-3.68853	0.000225552	0.00101153	gained-close
Peak_6092	chr1	169429427	169430017	591	169364114	169429907	overlapStart	0	57821	CCDC181	169430017	48.5876	4.2412	0.804775	5.27005	1.3639e-07	1.96245e-06	gained-open
Peak_60935	chr3	11177871	11179588	1718	11178779	11304939	overlapStart	0	3269	HRH1	11179588	358.276	-4.44132	0.749176	-5.92828	3.06132e-09	8.33119e-08	gained-close
Peak_61039	chr3	12586436	12587448	1013	12581280	12586963	overlapStart	0	100129480	MKRN2OS	12587448	216.761	4.96488	0.74001	6.70921	1.95686e-11	1.21711e-09	gained-open
Peak_6107	chr1	169555458	169556172	715	169481192	169555769	overlapStart	0	2153	F5	169556172	264.201	3.06865	0.693552	4.42454	9.66464e-06	6.96352e-05	gained-open
Peak_61093	chr3	13517217	13518066	850	13521224	13547924	upstream	3157	79885	HDAC11	13518066	170.099	3.80334	0.851762	4.46526	7.9973e-06	5.91565e-05	gained-open
Peak_6111	chr1	169680679	169681580	902	169659806	169680843	overlapStart	0	6402	SELL	169681580	264.21	2.5269	0.671522	3.76294	0.000167928	0.000788433	gained-open
Peak_6117	chr1	169763284	169764585	1302	169761670	169764061	overlapStart	0	92342	METTL18	169764585	737.577	2.47007	0.689601	3.58189	0.000341122	0.00143349	gained-open
Peak_61222	chr3	15934088	15934753	666	15935569	16271253	upstream	815	117248	GALNT15	15934753	112.966	4.64944	0.734994	6.32583	2.51881e-10	1.03828e-08	gained-open
Peak_6124	chr1	169861815	169864066	2252	169822215	169863100	overlapStart	0	57147	SCYL3	169864066	1912.87	2.4911	0.702975	3.54366	0.000394618	0.00162152	gained-open
Peak_6130	chr1	170043192	170044495	1304	169890470	170043879	overlapStart	0	22920	KIFAP3	170044495	1405.24	2.46968	0.676234	3.65211	0.000260098	0.00114099	gained-open
Peak_61317	chr3	17786735	17787204	470	17198654	17784240	upstream	2494	9779	TBC1D5	17787204	58.7113	3.95721	0.824286	4.80077	1.58053e-06	1.50214e-05	gained-open
Peak_61336	chr3	18479997	18480484	488	18389133	18480265	overlapStart	0	6304	SATB1	18480484	52.0612	4.59677	0.792018	5.80387	6.48031e-09	1.5588e-07	gained-open
Peak_61337	chr3	18484768	18485480	713	18389133	18480265	upstream	4502	6304	SATB1	18485480	56.2646	3.1437	0.818319	3.84165	0.000122209	0.000601123	gained-open
Peak_61381	chr3	20232511	20232938	428	20202085	20227724	upstream	4786	151648	SGO1	20232938	48.3667	3.44397	0.752521	4.57657	4.72652e-06	3.79702e-05	gained-open
Peak_61404	chr3	22418820	22419321	502	21462490	22414123	upstream	4696	79750	ZNF385D	22419321	51.784	-2.94428	0.850441	-3.46206	0.000536053	0.00209816	gained-close
Peak_6144	chr1	170500378	170501974	1597	170501263	170522974	overlapStart	0	92344	GORAB	170501974	1207.79	2.46528	0.704332	3.50017	0.000464965	0.00186159	gained-open
Peak_61474	chr3	23988635	23989586	952	23933572	23988053	upstream	581	28512	NKIRAS1	23989586	83.8631	-3.1495	0.796259	-3.95538	7.64147e-05	0.000404168	gained-close
Peak_61505	chr3	24531538	24532028	491	24535578	24541502	upstream	3549	644990	THRB-AS1	24532028	56.3327	3.46926	0.786975	4.40835	1.04161e-05	7.42059e-05	gained-open
Peak_61506	chr3	24535407	24537647	2241	24535578	24541502	overlapStart	0	644990	THRB-AS1	24537647	586.929	3.22605	0.723351	4.45987	8.20079e-06	6.04323e-05	gained-open
Peak_61506	chr3	24535407	24537647	2241	24158645	24536453	overlapStart	0	7068	THRB	24537647	586.929	3.22605	0.723351	4.45987	8.20079e-06	6.04323e-05	gained-open
Peak_6168	chr1	170900850	170901193	344	170904612	171033906	upstream	3418	80133	MROH9	170901193	25.0854	2.96562	0.826196	3.58948	0.000331338	0.00139869	gained-open
Peak_6171	chr1	171059777	171060269	493	171060018	171086959	overlapStart	0	2328	FMO3	171060269	35.5701	3.67271	0.803117	4.57307	4.80625e-06	3.84902e-05	gained-open
Peak_6186	chr1	171214540	171215022	483	171217633	171255113	upstream	2610	2326	FMO1	171215022	108.383	2.8279	0.695814	4.06417	4.82047e-05	0.000274047	gained-open
Peak_61891	chr3	33839343	33840939	1597	33840063	33911199	overlapStart	0	10015	PDCD6IP	33840939	753.158	2.25005	0.660888	3.40459	0.00066264	0.00250601	gained-open
Peak_6190	chr1	171282626	171283857	1232	171283486	171311223	overlapStart	0	2329	FMO4	171283857	1035.14	2.40201	0.668998	3.59046	0.000330099	0.00139412	gained-open
Peak_61932	chr3	35785799	35786334	536	35785968	35786051	includeFeature	0	406916	MIR128-2	35786334	53.071	4.55917	0.86315	5.28202	1.27769e-07	1.86029e-06	gained-open
Peak_61970	chr3	36782798	36783265	468	36753913	36781352	upstream	1445	85443	DCLK3	36783265	47.4105	3.6739	0.76048	4.83103	1.35831e-06	1.32431e-05	gained-open
Peak_62002	chr3	37284279	37286054	1776	37284682	37408370	overlapStart	0	2803	GOLGA4	37286054	553.856	2.60646	0.663818	3.92646	8.62042e-05	0.000447357	gained-open
Peak_6202	chr1	171453897	171455947	2051	171454666	171562650	overlapStart	0	23215	PRRC2C	171455947	942.305	2.35896	0.670543	3.51799	0.000434827	0.00175994	gained-open
Peak_62050	chr3	38174945	38175278	334	38179969	38184512	upstream	4690	4615	MYD88	38175278	31.2365	3.36982	0.813802	4.14084	3.46033e-05	0.000206967	gained-open
Peak_62055	chr3	38205806	38208014	2209	38207026	38296979	overlapStart	0	9943	OXSR1	38208014	2011.02	2.24691	0.680406	3.30232	0.000958899	0.00341741	gained-open
Peak_62065	chr3	38387779	38389126	1348	38388251	38456467	overlapStart	0	9942	XYLB	38389126	692.5	2.19787	0.664251	3.30879	0.00093699	0.00335318	gained-open
Peak_6207	chr1	171622890	171623942	1053	171604557	171621823	upstream	1066	4653	MYOC	171623942	173.821	3.7575	0.686675	5.47202	4.44936e-08	7.80664e-07	gained-open
Peak_62070	chr3	38494434	38497691	3258	38495790	38534633	overlapStart	0	93	ACVR2B	38497691	886.342	2.61448	0.670492	3.89935	9.64512e-05	0.000491684	gained-open
Peak_62070	chr3	38494434	38497691	3258	38492518	38496311	overlapStart	0	100128640	ACVR2B-AS1	38497691	886.342	2.61448	0.670492	3.89935	9.64512e-05	0.000491684	gained-open
Peak_62071	chr3	38500601	38501634	1034	38492518	38496311	upstream	4289	100128640	ACVR2B-AS1	38501634	250.5	3.71123	0.691335	5.36821	7.95222e-08	1.25903e-06	gained-open
Peak_6210	chr1	171710262	171712596	2335	171669296	171711379	overlapStart	0	8674	VAMP4	171712596	921.059	2.57917	0.678906	3.799	0.000145279	0.000697069	gained-open
Peak_62112	chr3	39419562	39420000	439	39424815	39438819	upstream	4814	54977	SLC25A38	39420000	74.1318	2.95081	0.737963	3.99858	6.3723e-05	0.000346675	gained-open
Peak_6212	chr1	171749900	171751640	1741	171750761	171766856	overlapStart	0	51603	METTL13	171751640	2421.43	2.55119	0.687627	3.71013	0.000207153	0.000942272	gained-open
Peak_62124	chr3	39850211	39851720	1510	39851303	40301811	overlapStart	0	25924	MYRIP	39851720	323.473	5.38167	0.690801	7.79047	6.67588e-15	1.56124e-12	gained-open
Peak_62137	chr3	40428326	40428880	555	40428673	40470110	overlapStart	0	956	ENTPD3	40428880	86.9711	4.94782	0.754818	6.55499	5.56449e-11	2.92369e-09	gained-open
Peak_62144	chr3	40545981	40546836	856	40547530	40559712	upstream	693	253639	ZNF620	40546836	110.23	-3.81019	0.808748	-4.71122	2.46238e-06	2.18496e-05	gained-close
Peak_62145	chr3	40547127	40548005	879	40547530	40559712	overlapStart	0	253639	ZNF620	40548005	194.315	2.77167	0.746547	3.71265	0.0002051	0.000934263	gained-open
Peak_62206	chr3	42530509	42532456	1948	42530791	42579065	overlapStart	0	7433	VIPR1	42532456	354.702	4.45342	0.675632	6.5915	4.35416e-11	2.39809e-09	gained-open
Peak_62232	chr3	42846611	42847105	495	42824400	42846027	upstream	583	25994	HIGD1A	42847105	34.0423	3.99582	0.826648	4.83376	1.3398e-06	1.30942e-05	gained-open
Peak_62239	chr3	43020514	43021385	872	43020759	43101703	overlapStart	0	729085	FAM198A	43021385	167.47	3.29228	0.898395	3.66462	0.000247703	0.00109515	gained-open
Peak_62274	chr3	43666384	43666827	444	43407818	43663560	upstream	2823	55129	ANO10	43666827	45.5278	4.43042	0.823083	5.38271	7.3374e-08	1.17799e-06	gained-open
Peak_62279	chr3	43731388	43733445	2058	43732375	43764217	overlapStart	0	51099	ABHD5	43733445	1062.7	2.66747	0.680515	3.91978	8.86311e-05	0.000457942	gained-open
Peak_6230	chr1	172113445	172115114	1670	172106019	172113975	overlapStart	0	100628315	DNM3OS	172115114	175.809	-2.49703	0.708416	-3.5248	0.000423798	0.00172166	gained-close
Peak_62331	chr3	44753830	44754537	708	44754135	44765323	overlapStart	0	91392	ZNF502	44754537	67.1334	-3.20868	0.94969	-3.37866	0.000728409	0.00271523	gained-close
Peak_62335	chr3	44911859	44912668	810	44916098	44956088	upstream	3429	7047	TGM4	44912668	103.146	5.00896	0.795351	6.2978	3.01903e-10	1.20165e-08	gained-open
Peak_62367	chr3	45187284	45188339	1056	45123769	45187914	overlapStart	0	64866	CDCP1	45188339	165.264	4.8576	0.798566	6.08291	1.18023e-09	3.76152e-08	gained-open
Peak_62388	chr3	45550403	45551213	811	45524187	45551037	overlapStart	0	100885795	LARS2-AS1	45551213	51.9936	-3.071	0.890012	-3.45052	0.000559513	0.00217397	gained-close
Peak_62403	chr3	45734402	45734811	410	45719657	45730374	upstream	4027	644714	LIMD1-AS1	45734811	44.9692	5.24627	0.852455	6.15431	7.54042e-10	2.59072e-08	gained-open
Peak_62428	chr3	46204701	46205577	877	46205096	46308197	overlapStart	0	1232	CCR3	46205577	87.2326	3.02095	0.712051	4.24261	2.20938e-05	0.000141215	gained-open
Peak_62431	chr3	46410120	46410402	283	46411633	46417697	upstream	1230	1234	CCR5	46410402	28.1875	3.11983	0.824313	3.78477	0.000153852	0.000732001	gained-open
Peak_62441	chr3	46598159	46598737	579	46598888	46601178	upstream	150	83598	LRRC2-AS1	46598737	35.3428	-5.91848	1.5924	-3.71671	0.000201834	0.000921342	gained-close
Peak_62458	chr3	47023304	47023877	574	46963220	47023500	overlapStart	0	151903	CCDC12	47023877	63.3473	4.83272	0.835641	5.78325	7.32708e-09	1.72967e-07	gained-open
Peak_62459	chr3	47050668	47051260	593	47053032	47054957	upstream	1771	100129354	NRADDP	47051260	69.2977	-5.25579	1.09569	-4.79678	1.61237e-06	1.5284e-05	gained-close
Peak_62516	chr3	48632887	48633789	903	48601506	48632593	upstream	293	1294	COL7A1	48633789	67.3615	-4.26003	0.943722	-4.51407	6.35949e-06	4.8677e-05	gained-close
Peak_62519	chr3	48651540	48651961	422	48636432	48647098	upstream	4441	7384	UQCRC1	48651961	15.8991	-6.21198	1.67072	-3.71815	0.00020069	0.000917074	gained-close
Peak_62548	chr3	49395067	49396422	1356	49394609	49395791	overlapStart	0	2876	GPX1	49396422	114.582	-3.67668	0.804145	-4.57216	4.82714e-06	3.86252e-05	gained-close
Peak_62576	chr3	49941020	49941773	754	49924436	49941306	overlapStart	0	4486	MST1R	49941773	123.342	5.17586	0.786873	6.57776	4.77598e-11	2.59213e-09	gained-open
Peak_62585	chr3	50188011	50189031	1021	50192848	50226508	upstream	3816	6405	SEMA3F	50189031	130.73	5.03776	0.783237	6.43197	1.25958e-10	5.83431e-09	gained-open
Peak_62586	chr3	50189117	50189509	393	50192848	50226508	upstream	3338	6405	SEMA3F	50189509	26.4835	3.58429	0.876631	4.08871	4.33774e-05	0.000250822	gained-open
Peak_62629	chr3	50644687	50645070	384	50649293	50686728	upstream	4222	7867	MAPKAPK3	50645070	45.5644	4.06404	0.825956	4.92041	8.63638e-07	9.03814e-06	gained-open
Peak_62647	chr3	51425943	51426464	522	51428699	51435336	upstream	2234	29890	RBM15B	51426464	94.3676	3.91179	0.761902	5.13424	2.8329e-07	3.58543e-06	gained-open
Peak_6265	chr1	172499200	172499578	379	172502260	172580973	upstream	2681	51430	SUCO	172499578	39.2607	3.49132	0.819718	4.25917	2.05185e-05	0.000132629	gained-open
Peak_6266	chr1	172501064	172503418	2355	172502260	172580973	overlapStart	0	51430	SUCO	172503418	2866.39	2.57423	0.680425	3.78327	0.000154784	0.000735902	gained-open
Peak_6273	chr1	172627329	172627725	397	172628185	172636012	upstream	459	356	FASLG	172627725	57.421	4.54889	0.825543	5.51018	3.58463e-08	6.51087e-07	gained-open
Peak_62744	chr3	53527967	53528672	706	53529076	53846492	upstream	403	776	CACNA1D	53528672	95.1384	4.32642	0.795101	5.44135	5.28791e-08	8.99448e-07	gained-open
Peak_62756	chr3	53875336	53875686	351	53880577	53899827	upstream	4890	55540	IL17RB	53875686	31.9112	3.93849	0.827291	4.76071	1.92916e-06	1.77746e-05	gained-open
Peak_62757	chr3	53876687	53877277	591	53880577	53899827	upstream	3299	55540	IL17RB	53877277	58.6394	3.15521	0.747032	4.22366	2.40362e-05	0.000151796	gained-open
Peak_62758	chr3	53879591	53880778	1188	53880577	53899827	overlapStart	0	55540	IL17RB	53880778	238.436	3.55428	0.850363	4.17972	2.91873e-05	0.000179082	gained-open
Peak_62758	chr3	53879591	53880778	1188	53850324	53880420	overlapStart	0	55349	CHDH	53880778	238.436	3.55428	0.850363	4.17972	2.91873e-05	0.000179082	gained-open
Peak_62763	chr3	54156237	54156502	266	54156693	55108584	upstream	190	55799	CACNA2D3	54156502	26.1996	2.88476	0.80432	3.58658	0.000335039	0.00141143	gained-open
Peak_63182	chr3	65874855	65875587	733	65879491	65910972	upstream	3903	100873983	MAGI1-AS1	65875587	88.1931	-3.99368	0.929429	-4.29692	1.73191e-05	0.000114602	gained-close
Peak_632	chr1	15733570	15734150	581	15736391	15756839	upstream	2240	79180	EFHD2	15734150	29.8729	-4.04024	1.19875	-3.37039	0.00075062	0.00278559	gained-close
Peak_63268	chr3	69131523	69132449	927	69103881	69129524	upstream	1998	9039	UBA3	69132449	78.2985	-2.83274	0.844816	-3.35309	0.000799159	0.00293529	gained-close
Peak_63268	chr3	69131523	69132449	927	69134090	69155239	upstream	1640	10550	ARL6IP5	69132449	78.2985	-2.83274	0.844816	-3.35309	0.000799159	0.00293529	gained-close
Peak_63384	chr3	71591528	71592276	749	71591121	71591240	upstream	287	100302112	MIR1284	71592276	54.7758	-3.38548	0.951023	-3.55983	0.000371094	0.00153862	gained-close
Peak_6344	chr1	173444796	173447854	3059	173446486	173457946	overlapStart	0	9588	PRDX6	173447854	1446.56	2.6008	0.688235	3.77894	0.000157498	0.000746815	gained-open
Peak_6344	chr1	173444796	173447854	3059	173204199	173446294	overlapStart	0	100506023	LOC100506023	173447854	1446.56	2.6008	0.688235	3.77894	0.000157498	0.000746815	gained-open
Peak_6352	chr1	173793005	173794929	1925	173793797	173827682	overlapStart	0	55157	DARS2	173794929	1319.25	2.21814	0.667615	3.32249	0.000892173	0.00321952	gained-open
Peak_6352	chr1	173793005	173794929	1925	173768688	173793777	overlapStart	0	91687	CENPL	173794929	1319.25	2.21814	0.667615	3.32249	0.000892173	0.00321952	gained-open
Peak_6355	chr1	173834576	173835062	487	173834488	173834568	upstream	7	26770	SNORD79	173835062	39.9409	2.78463	0.76478	3.64108	0.000271497	0.00118344	gained-open
Peak_6355	chr1	173834576	173835062	487	173834771	173834824	includeFeature	0	692198	SNORD78	173835062	39.9409	2.78463	0.76478	3.64108	0.000271497	0.00118344	gained-open
Peak_6355	chr1	173834576	173835062	487	173837220	173855774	upstream	2157	84614	ZBTB37	173835062	39.9409	2.78463	0.76478	3.64108	0.000271497	0.00118344	gained-open
Peak_6356	chr1	173835441	173836034	594	173835106	173835166	upstream	274	26806	SNORD44	173836034	46.4904	2.9916	0.766815	3.90133	9.56637e-05	0.000488403	gained-open
Peak_6356	chr1	173835441	173836034	594	173837220	173855774	upstream	1185	84614	ZBTB37	173836034	46.4904	2.9916	0.766815	3.90133	9.56637e-05	0.000488403	gained-open
Peak_6356	chr1	173835441	173836034	594	173835449	173835509	includeFeature	0	692197	SNORD77	173836034	46.4904	2.9916	0.766815	3.90133	9.56637e-05	0.000488403	gained-open
Peak_6356	chr1	173835441	173836034	594	173835773	173835853	includeFeature	0	692196	SNORD76	173836034	46.4904	2.9916	0.766815	3.90133	9.56637e-05	0.000488403	gained-open
Peak_6357	chr1	173836292	173838771	2480	173837220	173855774	overlapStart	0	84614	ZBTB37	173838771	1749.1	2.79115	0.673797	4.14242	3.43661e-05	0.000205852	gained-open
Peak_6357	chr1	173836292	173838771	2480	173836017	173836076	upstream	215	692195	SNORD75	173838771	1749.1	2.79115	0.673797	4.14242	3.43661e-05	0.000205852	gained-open
Peak_6357	chr1	173836292	173838771	2480	173836812	173836883	includeFeature	0	619498	SNORD74	173838771	1749.1	2.79115	0.673797	4.14242	3.43661e-05	0.000205852	gained-open
Peak_6357	chr1	173836292	173838771	2480	173833039	173837125	overlapStart	0	60674	GAS5	173838771	1749.1	2.79115	0.673797	4.14242	3.43661e-05	0.000205852	gained-open
Peak_63741	chr3	93747162	93747684	523	93733215	93747454	overlapStart	0	415117	STX19	93747684	45.7429	5.7921	0.939582	6.16455	7.06852e-10	2.4518e-08	gained-open
Peak_63767	chr3	94654468	94655524	1057	94657107	94895083	upstream	1582	255025	LINC00879	94655524	148.598	2.98169	0.690265	4.31964	1.56287e-05	0.000104894	gained-open
Peak_63857	chr3	98624996	98625540	545	98514814	98620533	upstream	4462	131566	DCBLD2	98625540	44.7111	-3.33193	0.955451	-3.48728	0.000487955	0.00193999	gained-close
Peak_63949	chr3	100048951	100049257	307	100053562	100074478	upstream	4304	56954	NIT2	100049257	27.1033	3.9225	0.850286	4.61315	3.96608e-06	3.26488e-05	gained-open
Peak_63975	chr3	100712042	100712550	509	100468179	100712334	overlapStart	0	25890	ABI3BP	100712550	28.2741	-5.55355	1.62771	-3.41188	0.000645174	0.00245013	gained-close
Peak_64013	chr3	101659079	101660239	1161	101659703	101716770	overlapStart	0	152225	LINC02085	101660239	150.378	-3.44522	0.780481	-4.41423	1.01369e-05	7.2536e-05	gained-close
Peak_6411	chr1	175160486	175163211	2726	175126123	175162229	overlapStart	0	9674	KIAA0040	175163211	618.115	4.85614	0.68558	7.08326	1.40798e-12	1.36943e-10	gained-open
Peak_6412	chr1	175166620	175167141	522	175126123	175162229	upstream	4390	9674	KIAA0040	175167141	96.3113	4.80173	0.736475	6.51989	7.0359e-11	3.56873e-09	gained-open
Peak_64223	chr3	108851528	108852530	1003	108855561	108868951	upstream	3030	401081	C3orf85	108852530	63.0087	-3.07447	0.858327	-3.58193	0.000341061	0.00143347	gained-close
Peak_64232	chr3	109128666	109129499	834	109128837	109214014	overlapStart	0	401082	LINC01205	109129499	98.6034	6.38903	0.84097	7.59721	3.02583e-14	5.28496e-12	gained-open
Peak_64298	chr3	111317428	111317885	458	111311747	111314182	upstream	3245	79413	ZBED2	111317885	52.8106	5.97667	0.900913	6.63401	3.26683e-11	1.88277e-09	gained-open
Peak_6431	chr1	175712037	175712973	937	175291935	175712752	overlapStart	0	7143	TNR	175712973	143.316	4.91103	0.735298	6.67897	2.40633e-11	1.4479e-09	gained-open
Peak_64312	chr3	111451094	111451560	467	111451327	111695364	overlapStart	0	90102	PHLDB2	111451560	149.934	5.62706	0.762026	7.38434	1.53216e-13	2.11049e-11	gained-open
Peak_64356	chr3	111804730	111805844	1115	111805182	111849851	overlapStart	0	79669	C3orf52	111805844	420.418	2.95397	0.677069	4.36287	1.28366e-05	8.85309e-05	gained-open
Peak_64362	chr3	111828077	111828594	518	111831648	111831745	upstream	3053	693152	MIR567	111828594	67.2314	4.37178	0.75813	5.76653	8.0922e-09	1.87125e-07	gained-open
Peak_64383	chr3	112363377	112363727	351	112323409	112359977	upstream	3399	151887	CCDC80	112363727	31.948	3.68374	0.811347	4.54028	5.61792e-06	4.3872e-05	gained-open
Peak_64436	chr3	113251019	113252648	1630	113251218	113348422	overlapStart	0	54847	SIDT1	113252648	224.854	2.91993	0.679703	4.29589	1.73996e-05	0.000115029	gained-open
Peak_64441	chr3	113312882	113313212	331	113313723	113313789	upstream	510	100616476	MIR4446	113313212	32.988	5.28107	0.911853	5.79157	6.97297e-09	1.66211e-07	gained-open
Peak_64447	chr3	113417716	113418228	513	113367233	113415493	upstream	2222	205717	USF3	113418228	34.3932	4.38066	0.85418	5.12849	2.92076e-07	3.67937e-06	gained-open
Peak_6448	chr1	176174842	176177489	2648	175913967	176176370	overlapStart	0	64326	RFWD2	176177489	1440.15	2.42628	0.66951	3.62397	0.000290118	0.00125124	gained-open
Peak_6460	chr1	177139637	177140492	856	177140633	177251558	upstream	140	57795	BRINP2	177140492	249.231	4.90805	0.690058	7.11251	1.13952e-12	1.13669e-10	gained-open
Peak_64648	chr3	119278304	119278723	420	119243140	119278481	overlapStart	0	941	CD80	119278723	63.2408	3.12432	0.764619	4.08611	4.38659e-05	0.000253256	gained-open
Peak_64649	chr3	119294202	119294764	563	119298523	119308792	upstream	3758	141	ADPRH	119294764	117.826	5.92218	0.794119	7.45755	8.81474e-14	1.31955e-11	gained-open
Peak_64650	chr3	119298149	119298962	814	119298523	119308792	overlapStart	0	141	ADPRH	119298962	174.008	4.18147	0.868532	4.81441	1.47632e-06	1.4186e-05	gained-open
Peak_64682	chr3	119963599	119964177	579	119884328	119963325	upstream	273	165829	GPR156	119964177	35.4255	3.30149	0.795962	4.1478	3.35682e-05	0.00020175	gained-open
Peak_64716	chr3	120400967	120401721	755	120347015	120401418	overlapStart	0	3081	HGD	120401721	80.7742	4.46724	0.751419	5.94507	2.76331e-09	7.66285e-08	gained-open
Peak_64730	chr3	120626537	120627791	1255	120627050	121143608	overlapStart	0	9515	STXBP5L	120627791	644.763	3.5756	0.7482	4.77894	1.7622e-06	1.64728e-05	gained-open
Peak_64747	chr3	121740442	121741622	1181	121706170	121741127	overlapStart	0	286676	ILDR1	121741622	199.645	5.43832	0.714205	7.61451	2.64697e-14	4.7386e-12	gained-open
Peak_648	chr1	16006485	16007036	552	16010827	16061264	upstream	3790	23207	PLEKHM2	16007036	33.7667	-5.81194	1.66983	-3.48056	0.000500361	0.00198085	gained-close
Peak_6483	chr1	178006514	178007488	975	177975275	178007142	overlapStart	0	730102	CRYZL2P	178007488	306.852	5.30939	0.775057	6.85032	7.36848e-12	5.40756e-10	gained-open
Peak_6483	chr1	178006514	178007488	975	177897489	178007142	overlapStart	0	89866	SEC16B	178007488	306.852	5.30939	0.775057	6.85032	7.36848e-12	5.40756e-10	gained-open
Peak_64904	chr3	124775968	124776611	644	124684554	124774802	upstream	1165	57493	HEG1	124776611	42.8212	-3.53107	1.01911	-3.46485	0.000530534	0.0020805	gained-close
Peak_64934	chr3	125631031	125631615	585	125635444	125648867	upstream	3828	100125556	FAM86JP	125631615	39.9278	-3.41913	0.963106	-3.55011	0.000385065	0.00158748	gained-close
Peak_65067	chr3	128712594	128713215	622	128628709	128712986	overlapStart	0	57501	KIAA1257	128713215	101.307	3.76041	0.786164	4.78325	1.72486e-06	1.61783e-05	gained-open
Peak_65140	chr3	129690020	129690879	860	129693236	129696781	upstream	2356	7200	TRH	129690879	101.349	4.75467	0.737953	6.44305	1.17095e-10	5.49392e-09	gained-open
Peak_65168	chr3	130567844	130568505	662	130569369	130735555	upstream	863	27032	ATP2C1	130568505	138.077	4.54483	0.712871	6.3754	1.8249e-10	7.95024e-09	gained-open
Peak_65192	chr3	131080150	131081206	1057	131080689	131083966	overlapStart	0	152195	NUDT16P1	131081206	329.102	6.2715	0.715039	8.77085	1.77322e-18	1.69646e-15	gained-open
Peak_65227	chr3	132312090	132313414	1325	132316094	132321382	upstream	2679	51554	ACKR4	132313414	92.2518	-3.74998	0.944277	-3.97128	7.14885e-05	0.000381883	gained-close
Peak_6535	chr1	178693816	178696074	2259	178694300	178889237	overlapStart	0	55103	RALGPS2	178696074	713.808	2.29783	0.665016	3.45531	0.000549669	0.00214237	gained-open
Peak_65352	chr3	134513495	134515013	1519	134514099	134979307	overlapStart	0	2047	EPHB1	134515013	987.131	2.78905	0.737916	3.77962	0.000157066	0.000745134	gained-open
Peak_6540	chr1	178840742	178841190	449	178818670	178840215	upstream	526	9068	ANGPTL1	178841190	40.4051	3.04818	0.761276	4.00404	6.22688e-05	0.000339997	gained-open
Peak_65416	chr3	137482496	137483342	847	137483134	137485172	overlapStart	0	8403	SOX14	137483342	168.991	4.77522	0.703349	6.78926	1.12708e-11	7.70209e-10	gained-open
Peak_65473	chr3	138664856	138666902	2047	138666076	138672830	overlapStart	0	401089	FOXL2NB	138666902	133.299	-3.06587	0.764502	-4.01029	6.0644e-05	0.000332191	gained-close
Peak_65473	chr3	138664856	138666902	2047	138663066	138665982	overlapStart	0	668	FOXL2	138666902	133.299	-3.06587	0.764502	-4.01029	6.0644e-05	0.000332191	gained-close
Peak_6548	chr1	178990966	178991481	516	178995074	179045702	upstream	3592	9917	FAM20B	178991481	93.3531	4.64935	0.741609	6.26928	3.62728e-10	1.39878e-08	gained-open
Peak_65499	chr3	139396118	139397050	933	139279023	139396885	overlapStart	0	349565	NMNAT3	139397050	339.934	6.54322	0.723306	9.04626	1.47947e-19	2.35904e-16	gained-open
Peak_65504	chr3	139653348	139655214	1867	139654027	140286919	overlapStart	0	64084	CLSTN2	139655214	239.467	4.87908	0.693068	7.03983	1.92473e-12	1.76903e-10	gained-open
Peak_65527	chr3	140947166	140947768	603	140950682	141013486	upstream	2913	92370	PXYLP1	140947768	160.985	5.68898	0.747126	7.61448	2.64761e-14	4.7386e-12	gained-open
Peak_6557	chr1	179050456	179052383	1928	179051112	179065129	overlapStart	0	64222	TOR3A	179052383	793.082	2.51611	0.664815	3.78468	0.000153904	0.000732178	gained-open
Peak_65625	chr3	142718181	142718633	453	142720372	142779567	upstream	1738	23350	U2SURP	142718633	60.7346	5.70422	0.840719	6.78493	1.16142e-11	7.89061e-10	gained-open
Peak_65749	chr3	147124905	147125769	865	147103835	147124596	upstream	308	84107	ZIC4	147125769	100.655	4.5955	0.823838	5.57816	2.43074e-08	4.71142e-07	gained-open
Peak_65749	chr3	147124905	147125769	865	147127181	147134506	upstream	1411	7545	ZIC1	147125769	100.655	4.5955	0.823838	5.57816	2.43074e-08	4.71142e-07	gained-open
Peak_65750	chr3	147126404	147129534	3131	147103835	147124596	upstream	1807	84107	ZIC4	147129534	200.783	-3.04152	0.844993	-3.59947	0.000318872	0.00135487	gained-close
Peak_65750	chr3	147126404	147129534	3131	147127181	147134506	overlapStart	0	7545	ZIC1	147129534	200.783	-3.04152	0.844993	-3.59947	0.000318872	0.00135487	gained-close
Peak_6577	chr1	179261424	179261883	460	179262849	179327814	upstream	965	6646	SOAT1	179261883	94.768	2.47823	0.743426	3.33353	0.000857517	0.00311606	gained-open
Peak_6585	chr1	179555279	179556065	787	179560748	179660407	upstream	4682	163589	TDRD5	179556065	163.035	5.73905	0.783004	7.32953	2.30953e-13	2.98221e-11	gained-open
Peak_6586	chr1	179560497	179561407	911	179560748	179660407	overlapStart	0	163589	TDRD5	179561407	274.802	4.77362	0.912799	5.22965	1.6983e-07	2.34919e-06	gained-open
Peak_66	chr1	1478959	1479440	482	1470158	1475740	upstream	3218	339453	TMEM240	1479440	50.3753	4.73284	0.855233	5.53398	3.13049e-08	5.80933e-07	gained-open
Peak_66111	chr3	153838417	153840657	2241	153838792	153975616	overlapStart	0	26084	ARHGEF26	153840657	550.803	2.3573	0.713042	3.30598	0.000946465	0.00338054	gained-open
Peak_66111	chr3	153838417	153840657	2241	153742190	153838999	overlapStart	0	100507524	ARHGEF26-AS1	153840657	550.803	2.3573	0.713042	3.30598	0.000946465	0.00338054	gained-open
Peak_66113	chr3	153843279	153843538	260	153742190	153838999	upstream	4279	100507524	ARHGEF26-AS1	153843538	32.6105	3.7224	0.805805	4.61947	3.84714e-06	3.17991e-05	gained-open
Peak_66178	chr3	155583252	155583608	357	155588325	155655520	upstream	4716	8833	GMPS	155583608	26.7456	3.91885	0.844401	4.64098	3.46766e-06	2.91338e-05	gained-open
Peak_6619	chr1	180197652	180198077	426	180199433	180244188	upstream	1355	89884	LHX4	180198077	39.6475	3.95141	0.951032	4.15487	3.25476e-05	0.000196447	gained-open
Peak_6620	chr1	180198225	180201351	3127	180199433	180244188	overlapStart	0	89884	LHX4	180201351	481.737	2.48221	0.669854	3.7056	0.000210888	0.000956283	gained-open
Peak_66294	chr3	157258338	157258851	514	157261133	157319021	upstream	2281	152078	PQLC2L	157258851	49.2984	3.96723	0.781685	5.07523	3.87018e-07	4.64269e-06	gained-open
Peak_66295	chr3	157260822	157261662	841	157261133	157319021	overlapStart	0	152078	PQLC2L	157261662	145.671	4.11914	0.707338	5.82345	5.76467e-09	1.41479e-07	gained-open
Peak_66320	chr3	157825481	157825801	321	157813800	157823952	upstream	1528	6474	SHOX2	157825801	27.4041	4.79672	0.91547	5.23962	1.60904e-07	2.24847e-06	gained-open
Peak_66320	chr3	157825481	157825801	321	157827841	158262624	upstream	2039	51319	RSRC1	157825801	27.4041	4.79672	0.91547	5.23962	1.60904e-07	2.24847e-06	gained-open
Peak_66339	chr3	158361786	158362789	1004	158362317	158410360	overlapStart	0	85476	GFM1	158362789	739.983	2.50904	0.696818	3.60072	0.000317342	0.00134945	gained-open
Peak_66352	chr3	158449683	158450478	796	158414897	158450275	overlapStart	0	5918	RARRES1	158450478	162.298	4.54471	0.773079	5.87871	4.13464e-09	1.07358e-07	gained-open
Peak_66364	chr3	158519176	158520652	1477	158519715	158547508	overlapStart	0	64747	MFSD1	158520652	574.723	2.38169	0.72348	3.29199	0.000994811	0.0035219	gained-open
Peak_66542	chr3	161089036	161091165	2130	161062580	161089871	overlapStart	0	165679	SPTSSB	161091165	529.606	3.28658	0.696782	4.7168	2.39585e-06	2.13655e-05	gained-open
Peak_66547	chr3	161138301	161139321	1021	161144215	161166030	upstream	4893	101243545	LINC02067	161139321	308.33	3.04043	0.691439	4.39724	1.09634e-05	7.74909e-05	gained-open
Peak_6662	chr1	181053342	181053837	496	181057638	181059979	upstream	3800	51278	IER5	181053837	147.443	2.79917	0.69381	4.03449	5.47221e-05	0.000304878	gained-open
Peak_66799	chr3	169587606	169588198	593	169557029	169587723	overlapStart	0	79782	LRRC31	169588198	56.5096	4.36409	0.769641	5.6703	1.4255e-08	3.02453e-07	gained-open
Peak_66800	chr3	169588933	169589777	845	169557029	169587723	upstream	1209	79782	LRRC31	169589777	129.755	4.37258	0.715335	6.11263	9.79999e-10	3.2209e-08	gained-open
Peak_66805	chr3	169755344	169757165	1822	169755735	169803183	overlapStart	0	26996	GPR160	169757165	323.211	3.26928	0.709957	4.6049	4.1266e-06	3.37879e-05	gained-open
Peak_66866	chr3	170745890	170747416	1527	170714137	170744768	upstream	1121	6514	SLC2A2	170747416	165.968	-2.99338	0.728579	-4.10852	3.98208e-05	0.000233385	gained-close
Peak_6694	chr1	181451571	181452244	674	181452686	181775921	upstream	441	777	CACNA1E	181452244	117.459	4.79912	0.723965	6.62894	3.38096e-11	1.94005e-09	gained-open
Peak_66991	chr3	172240832	172241607	776	172223298	172241297	overlapStart	0	8743	TNFSF10	172241607	203.298	3.37698	0.757019	4.46089	8.16194e-06	6.02094e-05	gained-open
Peak_6702	chr1	182030459	182031065	607	182023705	182030847	overlapStart	0	127665	ZNF648	182031065	66.2707	3.96686	0.764936	5.18587	2.15003e-07	2.85256e-06	gained-open
Peak_67030	chr3	172858680	172859081	402	172607147	172859058	overlapStart	0	83893	SPATA16	172859081	36.0427	3.63334	0.795589	4.56685	4.95104e-06	3.94546e-05	gained-open
Peak_67081	chr3	174576796	174577540	745	174577111	175523428	overlapStart	0	254827	NAALADL2	174577540	114.699	4.07189	0.733383	5.55221	2.82088e-08	5.33161e-07	gained-open
Peak_67158	chr3	176916031	176917386	1356	176738542	176915048	upstream	982	79718	TBL1XR1	176917386	120.273	3.2792	0.717964	4.56736	4.93911e-06	3.93774e-05	gained-open
Peak_67310	chr3	179317284	179317711	428	179322575	179342288	upstream	4863	4711	NDUFB5	179317711	33.864	3.61347	0.813392	4.44247	8.89311e-06	6.48395e-05	gained-open
Peak_6735	chr1	182572903	182574027	1125	182567758	182573548	overlapStart	0	6004	RGS16	182574027	349.633	2.64788	0.7177	3.6894	0.000224786	0.00100842	gained-open
Peak_67362	chr3	180706683	180708263	1581	180701498	180707562	overlapStart	0	131118	DNAJC19	180708263	1033.57	2.58684	0.707034	3.65872	0.000253483	0.00111638	gained-open
Peak_67383	chr3	181428805	181429937	1133	181429712	181432223	overlapStart	0	6657	SOX2	181429937	284.13	2.98425	0.686342	4.34806	1.37348e-05	9.38224e-05	gained-open
Peak_6741	chr1	182643794	182644228	435	182615792	182642067	upstream	1726	85397	RGS8	182644228	32.1546	3.10812	0.788911	3.93976	8.15636e-05	0.000427214	gained-open
Peak_67465	chr3	182833804	182834451	648	182733006	182833860	overlapStart	0	56922	MCCC1	182834451	116.122	4.7651	0.737127	6.46443	1.01683e-10	4.88405e-09	gained-open
Peak_67472	chr3	182880103	182880807	705	182840003	182880667	overlapStart	0	27074	LAMP3	182880807	112.98	3.00267	0.834762	3.59704	0.000321863	0.00136516	gained-open
Peak_67480	chr3	182970835	182972843	2009	182971032	182991179	overlapStart	0	84002	B3GNT5	182972843	126.971	-2.81591	0.801713	-3.51236	0.000444146	0.00179201	gained-close
Peak_6749	chr1	182758020	182759273	1254	182758584	182799519	overlapStart	0	80896	NPL	182759273	388.762	2.41248	0.716351	3.36774	0.000757867	0.00280783	gained-open
Peak_67496	chr3	183145734	183146927	1194	182895831	183145855	overlapStart	0	23101	MCF2L2	183146927	235.487	2.61256	0.700829	3.72781	0.000193153	0.000887682	gained-open
Peak_67516	chr3	183542369	183544988	2620	183533664	183543393	overlapStart	0	79929	MAP6D1	183544988	446.848	2.4286	0.67339	3.60653	0.000310325	0.00132444	gained-open
Peak_67519	chr3	183604449	183604851	403	183547173	183602693	upstream	1755	55486	PARL	183604851	66.6701	2.7285	0.759391	3.59301	0.000326881	0.00138287	gained-open
Peak_6752	chr1	182925061	182925813	753	182869000	182922553	upstream	2507	81626	SHCBP1L	182925813	61.054	-2.71257	0.811386	-3.34313	0.000828402	0.00302517	gained-close
Peak_67530	chr3	183723709	183724311	603	183724126	183729207	overlapStart	0	100873982	ABCC5-AS1	183724311	71.5248	4.09143	0.738197	5.54246	2.98249e-08	5.58291e-07	gained-open
Peak_67546	chr3	183948107	183949063	957	183948317	183960117	overlapStart	0	90113	VWA5B2	183949063	145.859	4.83877	0.722816	6.69433	2.16662e-11	1.33106e-09	gained-open
Peak_67609	chr3	184971424	184972346	923	184908412	184971886	overlapStart	0	1962	EHHADH	184972346	268.119	2.44614	0.688767	3.55147	0.000383081	0.00158004	gained-open
Peak_67628	chr3	185270130	185270677	548	185225570	185270369	overlapStart	0	200879	LIPH	185270677	95.5789	4.1991	0.735363	5.71025	1.12813e-08	2.47905e-07	gained-open
Peak_67661	chr3	185660143	185660529	387	185632358	185655924	upstream	4218	6434	TRA2B	185660529	36.631	5.27722	0.912452	5.78356	7.31366e-09	1.72712e-07	gained-open
Peak_67679	chr3	186079841	186080310	470	185864990	186080023	overlapStart	0	1608	DGKG	186080310	52.2959	2.7776	0.811198	3.42407	0.000616915	0.00235835	gained-open
Peak_67697	chr3	186434922	186435371	450	186435098	186462199	overlapStart	0	3827	KNG1	186435371	32.671	3.90632	0.833926	4.68426	2.80979e-06	2.43813e-05	gained-open
Peak_67702	chr3	186504781	186505353	573	186505088	186505222	includeFeature	0	6043	SNORA63	186505353	48.285	2.80296	0.807391	3.47162	0.000517322	0.0020378	gained-open
Peak_67702	chr3	186504781	186505353	573	186505402	186505538	upstream	48	619568	SNORA4	186505353	48.285	2.80296	0.807391	3.47162	0.000517322	0.0020378	gained-open
Peak_67708	chr3	186559349	186560058	710	186560463	186576252	upstream	404	9370	ADIPOQ	186560058	144.287	6.07396	0.769169	7.89678	2.86191e-15	7.78247e-13	gained-open
Peak_67709	chr3	186560372	186561334	963	186560463	186576252	overlapStart	0	9370	ADIPOQ	186561334	211.723	5.35688	0.715657	7.48526	7.14059e-14	1.10127e-11	gained-open
Peak_67717	chr3	186647789	186650200	2412	186648315	186796341	overlapStart	0	6480	ST6GAL1	186650200	465.627	3.12966	0.682369	4.58646	4.50829e-06	3.64704e-05	gained-open
Peak_6773	chr1	183155153	183155696	544	183155174	183214262	overlapStart	0	3918	LAMC2	183155696	71.0612	5.26411	0.806386	6.52803	6.66386e-11	3.40267e-09	gained-open
Peak_67757	chr3	187467750	187468821	1072	187439165	187463513	upstream	4236	604	BCL6	187468821	319.952	6.2088	0.749575	8.2831	1.20013e-16	5.80206e-14	gained-open
Peak_67920	chr3	190039422	190040519	1098	190023490	190040235	overlapStart	0	9076	CLDN1	190040519	203.233	2.584	0.684079	3.77734	0.000158509	0.000750898	gained-open
Peak_67924	chr3	190101993	190102527	535	190105661	190129932	upstream	3133	10686	CLDN16	190102527	262.028	3.34955	0.863101	3.88083	0.000104099	0.000524044	gained-open
Peak_67925	chr3	190103614	190105026	1413	190105661	190129932	upstream	634	10686	CLDN16	190105026	184.226	-2.81513	0.834635	-3.37289	0.000743848	0.00276384	gained-close
Peak_68033	chr3	192444822	192445943	1122	191857182	192445388	overlapStart	0	2257	FGF12	192445943	549.705	5.94238	0.707344	8.40097	4.42817e-17	2.54651e-14	gained-open
Peak_68062	chr3	192633638	192636662	3025	192514605	192635950	overlapStart	0	151963	MB21D2	192636662	1270.25	2.62064	0.759861	3.44885	0.000562986	0.00218561	gained-open
Peak_68079	chr3	192958469	192959570	1102	192958917	192988644	overlapStart	0	57110	HRASLS	192959570	399.05	3.45532	0.888145	3.89049	0.000100043	0.000507169	gained-open
Peak_68079	chr3	192958469	192959570	1102	192959568	192961761	overlapStart	0	84789	MGC2889	192959570	399.05	3.45532	0.888145	3.89049	0.000100043	0.000507169	gained-open
Peak_68089	chr3	193272387	193273071	685	193119866	193272696	overlapStart	0	84239	ATP13A4	193273071	179.719	5.33941	0.721635	7.39905	1.37158e-13	1.92972e-11	gained-open
Peak_68136	chr3	193848657	193849407	751	193853931	193856401	upstream	4523	3280	HES1	193849407	73.0917	3.81118	0.742825	5.13066	2.88731e-07	3.64378e-06	gained-open
Peak_68169	chr3	194091246	194091795	550	194075976	194090472	upstream	773	131578	LRRC15	194091795	45.8838	3.55749	0.772909	4.60273	4.16988e-06	3.40759e-05	gained-open
Peak_68275	chr3	195638151	195638998	848	195590236	195638816	overlapStart	0	10188	TNK2	195638998	80.1804	3.88657	0.725934	5.35389	8.60853e-08	1.34214e-06	gained-open
Peak_68288	chr3	195869096	195870312	1217	195869507	195887761	overlapStart	0	401109	LINC00885	195870312	251.877	4.45469	0.763437	5.83504	5.37768e-09	1.33539e-07	gained-open
Peak_68393	chr3	197514282	197514709	428	197518145	197611043	upstream	3435	84859	LRCH3	197514709	43.7788	3.93617	0.782391	5.03095	4.88066e-07	5.62267e-06	gained-open
Peak_68409	chr4	52756	54940	2185	53227	196092	overlapStart	0	152687	ZNF595	54940	1530.46	2.54383	0.710116	3.58227	0.000340623	0.00143174	gained-open
Peak_68409	chr4	52756	54940	2185	53227	156490	overlapStart	0	255403	ZNF718	54940	1530.46	2.54383	0.710116	3.58227	0.000340623	0.00143174	gained-open
Peak_68426	chr4	682071	683029	959	675618	682973	overlapStart	0	84179	MFSD7	683029	163.874	5.58958	0.726611	7.69267	1.44098e-14	2.89401e-12	gained-open
Peak_68427	chr4	686712	687375	664	675618	682973	upstream	3738	84179	MFSD7	687375	78.0276	4.24878	0.744576	5.70631	1.15452e-08	2.52861e-07	gained-open
Peak_68438	chr4	987561	987850	290	972863	987224	upstream	336	10861	SLC26A1	987850	25.8472	2.88011	0.835392	3.44762	0.00056555	0.00219419	gained-open
Peak_68514	chr4	2932208	2933022	815	2936626	2963465	upstream	3603	317648	NOP14-AS1	2933022	179.149	4.56442	0.70704	6.45566	1.07746e-10	5.13306e-09	gained-open
Peak_68537	chr4	3463041	3463683	643	3465033	3496209	upstream	1349	285489	DOK7	3463683	95.9658	4.31367	0.769968	5.6024	2.11401e-08	4.20397e-07	gained-open
Peak_68541	chr4	3767196	3768326	1131	3768296	3770253	overlapStart	0	152	ADRA2C	3768326	128.548	4.3551	0.718008	6.06553	1.31519e-09	4.12295e-08	gained-open
Peak_68676	chr4	7047256	7047751	496	7042576	7044728	upstream	2527	257236	CCDC96	7047751	42.2073	4.37952	0.864876	5.06376	4.11075e-07	4.87884e-06	gained-open
Peak_68740	chr4	8200628	8201250	623	8201060	8242830	overlapStart	0	54436	SH3TC1	8201250	88.3141	-3.63164	0.835798	-4.34512	1.39202e-05	9.4965e-05	gained-close
Peak_68782	chr4	8873243	8873583	341	8868773	8873543	overlapStart	0	3166	HMX1	8873583	30.5258	4.63079	0.927418	4.99321	5.93834e-07	6.61661e-06	gained-open
Peak_68783	chr4	8873629	8874170	542	8868773	8873543	upstream	85	3166	HMX1	8874170	127.7	6.1001	0.854353	7.14002	9.33166e-13	9.56227e-11	gained-open
Peak_6883	chr1	184728246	184728670	425	184659625	184724041	upstream	4204	80267	EDEM3	184728670	44.7973	4.9782	0.868814	5.72988	1.00502e-08	2.25082e-07	gained-open
Peak_68836	chr4	13537497	13537898	402	13527943	13533041	upstream	4455	285547	LINC01097	13537898	32.1356	3.37421	0.795403	4.24214	2.214e-05	0.00014145	gained-open
Peak_68874	chr4	15337939	15338430	492	15341560	15447791	upstream	3129	114905	C1QTNF7	15338430	43.0572	-3.2346	0.922984	-3.5045	0.000457462	0.00183679	gained-close
Peak_68913	chr4	15965779	15966089	311	15961863	15964859	upstream	919	83888	FGFBP2	15966089	25.7129	3.74512	0.843549	4.43972	9.00779e-06	6.55938e-05	gained-open
Peak_68973	chr4	17787521	17787811	291	17633709	17783135	upstream	4385	27146	FAM184B	17787811	29.4971	3.7729	0.840575	4.48848	7.17326e-06	5.3879e-05	gained-open
Peak_69123	chr4	24796717	24797659	943	24797085	24802467	overlapStart	0	6649	SOD3	24797659	214.681	5.61462	0.775383	7.24109	4.45103e-13	5.16448e-11	gained-open
Peak_69346	chr4	37451661	37452813	1153	37455552	37595132	upstream	2738	55286	C4orf19	37452813	139.379	4.85684	0.718612	6.75864	1.39294e-11	9.19058e-10	gained-open
Peak_69476	chr4	40335734	40336476	743	40337346	40357234	upstream	869	55584	CHRNA9	40336476	43.2575	-5.12908	1.25718	-4.07984	4.50658e-05	0.000259033	gained-close
Peak_69487	chr4	40631456	40632947	1492	40425272	40632640	overlapStart	0	54502	RBM47	40632947	201.445	3.24214	0.812407	3.99079	6.58547e-05	0.000356283	gained-open
Peak_69624	chr4	46910996	46911440	445	46736847	46911252	overlapStart	0	170712	COX7B2	46911440	41.1996	5.41547	0.881166	6.1458	7.95631e-10	2.71236e-08	gained-open
Peak_6966	chr1	186343470	186345604	2135	186344890	186390503	overlapStart	0	54953	ODR4	186345604	1544.34	2.26191	0.661152	3.42116	0.000623545	0.00238035	gained-open
Peak_6966	chr1	186343470	186345604	2135	186280786	186344864	overlapStart	0	7175	TPR	186345604	1544.34	2.26191	0.661152	3.42116	0.000623545	0.00238035	gained-open
Peak_69694	chr4	48908436	48909116	681	48887405	48908815	overlapStart	0	132299	OCIAD2	48909116	110.007	5.60136	0.77505	7.22709	4.93456e-13	5.58991e-11	gained-open
Peak_69695	chr4	48911566	48912189	624	48887405	48908815	upstream	2750	132299	OCIAD2	48912189	164.405	-4.98848	0.884092	-5.64249	1.67607e-08	3.46603e-07	gained-close
Peak_69701	chr4	48987937	48988307	371	48988265	49064095	overlapStart	0	80157	CWH43	48988307	31.0484	4.22274	0.849176	4.97275	6.60082e-07	7.21197e-06	gained-open
Peak_69768	chr4	54457178	54458108	931	54459123	54471548	upstream	1014	100873955	LNX1-AS2	54458108	237.604	6.81626	0.75281	9.05443	1.37284e-19	2.25461e-16	gained-open
Peak_69769	chr4	54458307	54458741	435	54459123	54471548	upstream	381	100873955	LNX1-AS2	54458741	15.4729	3.23499	0.94815	3.4119	0.000645122	0.00245013	gained-open
Peak_69770	chr4	54458764	54459572	809	54459123	54471548	overlapStart	0	100873955	LNX1-AS2	54459572	122.115	5.0712	0.775562	6.53874	6.20391e-11	3.20797e-09	gained-open
Peak_69862	chr4	56415659	56416547	889	56294068	56413076	upstream	2582	9575	CLOCK	56416547	40.4416	-5.0277	1.26043	-3.98889	6.63844e-05	0.000358725	gained-close
Peak_69865	chr4	56502028	56502732	705	56461398	56502465	overlapStart	0	10874	NMU	56502732	108.501	2.44052	0.734711	3.32174	0.000894565	0.00322637	gained-open
Peak_69887	chr4	57396322	57397335	1014	57396775	57469489	overlapStart	0	100506564	THEGL	57397335	82.0734	-4.20135	0.964711	-4.35504	1.33042e-05	9.1349e-05	gained-close
Peak_69984	chr4	62065694	62068243	2550	62066974	62938168	overlapStart	0	23284	ADGRL3	62068243	101.901	-3.43778	0.80082	-4.29282	1.76417e-05	0.000116371	gained-close
Peak_70091	chr4	68751285	68752516	1232	68686594	68749716	upstream	1568	9407	TMPRSS11D	68752516	133.547	-5.45962	1.16652	-4.68025	2.86519e-06	2.47718e-05	gained-close
Peak_70120	chr4	69957796	69958380	585	69962193	69978705	upstream	3812	7364	UGT2B7	69958380	47.4486	-3.91362	1.00354	-3.89979	9.62752e-05	0.000491001	gained-close
Peak_70121	chr4	69960851	69961658	808	69962193	69978705	upstream	534	7364	UGT2B7	69961658	57.1277	-3.97736	1.0232	-3.88716	0.000101423	0.000512931	gained-close
Peak_70140	chr4	71105814	71106393	580	71108333	71117145	upstream	1939	1448	CSN3	71106393	24.6176	-4.39945	1.32266	-3.32621	0.000880351	0.00318471	gained-close
Peak_70142	chr4	71381078	71382017	940	71384298	71398459	upstream	2280	401138	AMTN	71382017	68.6625	-4.03244	0.916609	-4.3993	1.086e-05	7.68944e-05	gained-close
Peak_70169	chr4	72051949	72054348	2400	72053003	72437804	overlapStart	0	8671	SLC4A4	72054348	167.206	-3.07207	0.784283	-3.91704	8.96427e-05	0.00046242	gained-close
Peak_702	chr1	16538960	16539359	400	16524599	16539104	overlapStart	0	128272	ARHGEF19	16539359	31.3153	3.23863	0.84102	3.85084	0.000117714	0.00058217	gained-open
Peak_70248	chr4	74485776	74486530	755	74437267	74486348	overlapStart	0	166824	RASSF6	74486530	127.778	4.34355	0.76316	5.69154	1.25901e-08	2.72066e-07	gained-open
Peak_70265	chr4	74730111	74730474	364	74735109	74737019	upstream	4634	2919	CXCL1	74730474	43.4916	2.95929	0.806308	3.67018	0.000242383	0.0010756	gained-open
Peak_70275	chr4	74974448	74976669	2222	74979896	75168814	upstream	3226	441024	MTHFD2L	74976669	350.209	-3.54539	0.752112	-4.71392	2.42998e-06	2.16168e-05	gained-close
Peak_70286	chr4	75173796	75174222	427	75174187	75182520	overlapStart	0	255324	EPGN	75174222	43.3145	3.78643	0.835469	4.5321	5.83998e-06	4.52968e-05	gained-open
Peak_70346	chr4	77136249	77136589	341	77079892	77135052	upstream	1196	950	SCARB2	77136589	29.0129	3.85908	0.850557	4.53712	5.70281e-06	4.44261e-05	gained-open
Peak_70365	chr4	77490461	77491084	624	77494721	77494785	upstream	3636	100616299	MIR4450	77491084	43.3759	3.47071	0.779754	4.45103	8.54601e-06	6.26342e-05	gained-open
Peak_70367	chr4	77492330	77492869	540	77494721	77494785	upstream	1851	100616299	MIR4450	77492869	86.5657	3.72995	0.779261	4.78653	1.6969e-06	1.59673e-05	gained-open
Peak_70395	chr4	77818074	77819622	1549	77816082	77819002	overlapStart	0	345079	SOWAHB	77819622	244.405	3.75786	0.678743	5.53649	3.08588e-08	5.7407e-07	gained-open
Peak_70420	chr4	78076902	78077393	492	78078357	78091213	upstream	963	901	CCNG2	78077393	29.9519	4.48813	0.889556	5.04536	4.52671e-07	5.27613e-06	gained-open
Peak_70485	chr4	80251874	80253056	1183	80238272	80247171	upstream	4702	84779	NAA11	80253056	63.6262	-3.52046	1.02581	-3.43188	0.00059941	0.00230196	gained-close
Peak_70486	chr4	80413238	80413549	312	80413747	80497614	upstream	197	100506035	LINC00989	80413549	33.7036	2.92707	0.859789	3.40441	0.000663078	0.00250713	gained-open
Peak_70520	chr4	81256476	81257662	1187	81256874	81884910	overlapStart	0	255119	C4orf22	81257662	179.402	-5.43966	0.989807	-5.49567	3.89222e-08	6.97537e-07	gained-close
Peak_70541	chr4	82391760	82393885	2126	82348219	82393061	overlapStart	0	153020	RASGEF1B	82393885	764.667	3.35639	0.725536	4.62609	3.72633e-06	3.09805e-05	gained-open
Peak_70594	chr4	84035742	84036678	937	84011211	84035911	overlapStart	0	51316	PLAC8	84036678	31.6668	-3.7034	1.06911	-3.46402	0.000532176	0.00208523	gained-close
Peak_70634	chr4	85418104	85421173	3070	85414436	85419387	overlapStart	0	4825	NKX6-1	85421173	378.377	-3.1853	0.841656	-3.78457	0.000153978	0.000732464	gained-close
Peak_70639	chr4	85503399	85505449	2051	85504057	85572493	overlapStart	0	1040	CDS1	85505449	528.421	2.80808	0.67926	4.13403	3.56457e-05	0.000212225	gained-open
Peak_70762	chr4	88740247	88741138	892	88742563	88767968	upstream	1424	56955	MEPE	88741138	51.7775	-3.09347	0.937701	-3.299	0.000970298	0.00345047	gained-close
Peak_7081	chr1	190446817	190448523	1707	190066797	190446759	upstream	57	339479	BRINP3	190448523	271.52	2.3462	0.699645	3.35341	0.000798227	0.00293238	gained-open
Peak_70815	chr4	89618246	89619352	1107	89617066	89619023	overlapStart	0	266812	NAP1L5	89619352	50.7649	-3.00271	0.901954	-3.32912	0.000871221	0.00315667	gained-close
Peak_70872	chr4	90757729	90759552	1824	90645250	90759447	overlapStart	0	6622	SNCA	90759552	114.651	-3.02827	0.75315	-4.02081	5.79989e-05	0.000320286	gained-close
Peak_71041	chr4	99063840	99065015	1176	98480025	99064391	overlapStart	0	285555	STPG2	99065015	512.837	3.04549	0.668225	4.55758	5.17452e-06	4.09256e-05	gained-open
Peak_71103	chr4	100737718	100738140	423	100737981	100791346	overlapStart	0	27071	DAPP1	100738140	55.5181	3.69213	0.770764	4.79023	1.66594e-06	1.57294e-05	gained-open
Peak_71236	chr4	106064249	106064754	506	106067032	106200960	upstream	2277	54790	TET2	106064754	31.3736	4.08321	0.835888	4.88488	1.03493e-06	1.05303e-05	gained-open
Peak_71247	chr4	106472846	106474204	1359	106473777	106602070	overlapStart	0	54848	ARHGEF38	106474204	712.401	4.55742	0.811204	5.6181	1.93073e-08	3.89378e-07	gained-open
Peak_71260	chr4	106816049	106817834	1786	106816597	106892828	overlapStart	0	255743	NPNT	106817834	194.699	2.86379	0.815301	3.51256	0.000443813	0.00179087	gained-open
Peak_71310	chr4	108204514	108205649	1136	107842959	108204846	overlapStart	0	27123	DKK2	108205649	96.1723	-3.44622	0.801014	-4.30232	1.6902e-05	0.000112237	gained-close
Peak_71340	chr4	108908826	108909404	579	108910870	108956331	upstream	1465	3033	HADH	108909404	50.5119	4.55407	0.805885	5.65102	1.59499e-08	3.32055e-07	gained-open
Peak_7151	chr1	193090652	193092149	1498	193091088	193223942	overlapStart	0	79577	CDC73	193092149	1205.47	2.4927	0.659364	3.78047	0.000156534	0.000743081	gained-open
Peak_71692	chr4	119809691	119810322	632	119809996	119982402	overlapStart	0	171024	SYNPO2	119810322	48.1399	-3.71	0.934496	-3.97005	7.18568e-05	0.000383647	gained-close
Peak_71713	chr4	120130207	120130740	534	120133782	120216673	upstream	3041	54532	USP53	120130740	56.3936	-4.21877	1.00578	-4.19452	2.73445e-05	0.000169415	gained-close
Peak_71765	chr4	121994742	121995772	1031	121956782	121993673	upstream	1068	79625	NDNF	121995772	167.136	4.61052	0.719104	6.41147	1.44124e-10	6.54894e-09	gained-open
Peak_71766	chr4	121998605	121999126	522	121956782	121993673	upstream	4931	79625	NDNF	121999126	43.282	3.92273	0.793633	4.94276	7.70262e-07	8.21668e-06	gained-open
Peak_71799	chr4	122690478	122690934	457	122680085	122686340	upstream	4137	132332	TMEM155	122690934	45.2938	4.32168	0.868483	4.97613	6.48692e-07	7.11485e-06	gained-open
Peak_71841	chr4	123747601	123749698	2098	123747863	123819390	overlapStart	0	2247	FGF2	123749698	92.4066	-3.53807	0.852796	-4.1488	3.3423e-05	0.000200981	gained-close
Peak_72173	chr4	139229236	139230228	993	139230865	139345498	upstream	636	100874047	LINC00499	139230228	97.2619	-3.73867	1.06842	-3.49923	0.000466597	0.0018672	gained-close
Peak_72212	chr4	140203275	140204108	834	140187317	140201492	upstream	1782	84709	MGARP	140204108	30.1917	-3.29151	0.999797	-3.29217	0.000994158	0.00351982	gained-close
Peak_72361	chr4	143768182	143768830	649	142949182	143767604	upstream	577	8821	INPP4B	143768830	67.9294	2.45203	0.723891	3.38729	0.000705859	0.00264343	gained-open
Peak_72383	chr4	144621927	144622502	576	144498561	144621828	upstream	98	166752	FREM3	144622502	67.0847	3.76718	0.767758	4.90673	9.26087e-07	9.59326e-06	gained-open
Peak_72474	chr4	147866444	147867829	1386	147628179	147867034	overlapStart	0	83894	TTC29	147867829	187.058	-3.24427	0.834032	-3.88986	0.000100302	0.000508239	gained-close
Peak_7251	chr1	197115045	197116391	1347	197053257	197115824	overlapStart	0	259266	ASPM	197116391	599.539	2.40257	0.664943	3.6132	0.000302438	0.00129577	gained-open
Peak_72655	chr4	153601985	153602861	877	153547266	153601317	upstream	667	201799	TMEM154	153602861	41.2753	-3.46969	0.946176	-3.66706	0.000245354	0.00108649	gained-close
Peak_72710	chr4	154605019	154605720	702	154605441	154627242	overlapStart	0	7097	TLR2	154605720	109.099	3.71494	0.94513	3.93062	8.47283e-05	0.000441025	gained-open
Peak_72718	chr4	154715175	154715594	420	154701742	154710228	upstream	4946	6423	SFRP2	154715594	63.3222	3.07865	0.91959	3.34785	0.000814405	0.00298213	gained-open
Peak_72762	chr4	156297488	156298417	930	156263812	156298122	overlapStart	0	79884	MAP9	156298417	762.251	2.30398	0.677567	3.40038	0.000672928	0.00253863	gained-open
Peak_72778	chr4	156679800	156680658	859	156680126	156728783	overlapStart	0	2983	GUCY1B3	156680658	120.952	-5.32447	0.961715	-5.53643	3.08693e-08	5.74164e-07	gained-close
Peak_72839	chr4	157897145	157897910	766	157682763	157892546	upstream	4598	56034	PDGFC	157897910	53.5377	-3.3851	0.978454	-3.45964	0.000540893	0.00211404	gained-close
Peak_72847	chr4	157997060	157998046	987	157997277	158093242	overlapStart	0	2743	GLRB	157998046	165.467	2.70133	0.701527	3.85064	0.000117812	0.000582571	gained-open
Peak_7285	chr1	197880643	197881103	461	197881635	197901715	upstream	531	56956	LHX9	197881103	33.6507	3.27127	0.925714	3.53378	0.000409667	0.00167388	gained-open
Peak_72876	chr4	159097293	159098369	1077	159045732	159094202	upstream	3090	51313	FAM198B	159098369	121.652	4.49571	0.730277	6.15617	7.4524e-10	2.56551e-08	gained-open
Peak_72877	chr4	159098520	159099034	515	159045732	159094202	upstream	4317	51313	FAM198B	159099034	35.1127	4.73752	0.87431	5.41858	6.0074e-08	1.0008e-06	gained-open
Peak_72878	chr4	159131217	159131962	746	159131401	159176439	overlapStart	0	55314	TMEM144	159131962	606.314	2.99631	0.66491	4.50634	6.59542e-06	5.0198e-05	gained-open
Peak_7297	chr1	198125218	198127387	2170	198126108	198291548	overlapStart	0	140609	NEK7	198127387	774.049	2.5174	0.663415	3.79462	0.000147871	0.000707704	gained-open
Peak_73040	chr4	165675080	165675483	404	165675283	165724947	overlapStart	0	100505989	SMIM31	165675483	34.9845	4.32968	0.829351	5.22057	1.78371e-07	2.44355e-06	gained-open
Peak_73041	chr4	165877796	165878572	777	165878100	165880273	overlapStart	0	152756	FAM218A	165878572	102.077	-4.35065	0.919318	-4.73248	2.21798e-06	2.00512e-05	gained-close
Peak_73050	chr4	166246736	166247445	710	166248818	166264314	upstream	1372	6307	MSMO1	166247445	49.8995	-2.88349	0.854574	-3.37419	0.000740332	0.00275246	gained-close
Peak_73126	chr4	169404842	169406427	1586	169277886	169401638	upstream	3203	91351	DDX60L	169406427	89.4618	-4.25488	1.12776	-3.77287	0.000161379	0.0007624	gained-close
Peak_73332	chr4	175442908	175444476	1569	175411328	175444049	overlapStart	0	3248	HPGD	175444476	218.406	2.57755	0.679823	3.79149	0.000149744	0.000715298	gained-open
Peak_73343	chr4	175749872	175751031	1160	175563198	175750465	overlapStart	0	8001	GLRA3	175751031	401.454	3.96859	0.680438	5.8324	5.46349e-09	1.35286e-07	gained-open
Peak_73367	chr4	176986600	176987522	923	176986985	177103985	overlapStart	0	116966	WDR17	176987522	91.9523	-2.8283	0.771167	-3.66756	0.000244874	0.00108478	gained-close
Peak_73371	chr4	177191503	177192546	1044	177134826	177190373	upstream	1129	140458	ASB5	177192546	159.039	-4.85718	0.869183	-5.58821	2.29422e-08	4.48938e-07	gained-close
Peak_7340	chr1	198908151	198908806	656	198777132	198906558	upstream	1592	100131234	MIR181A1HG	198908806	73.8348	4.57726	0.783745	5.84024	5.21261e-09	1.30084e-07	gained-open
Peak_73624	chr4	186304652	186305282	631	186285032	186300152	upstream	4499	55805	LRP2BP	186305282	47.7985	4.28707	0.804711	5.32747	9.95906e-08	1.51412e-06	gained-open
Peak_73658	chr4	187421934	187422436	503	187207252	187422212	overlapStart	0	285441	F11-AS1	187422436	58.7669	4.72929	0.817445	5.78546	7.23131e-09	1.71206e-07	gained-open
Peak_73666	chr4	187646498	187648685	2188	187508937	187647850	overlapStart	0	2195	FAT1	187648685	143.663	-4.67763	0.868382	-5.38661	7.17987e-08	1.15853e-06	gained-close
Peak_73729	chr5	190643	191049	407	191626	195468	upstream	576	389257	LRRC14B	191049	34.4031	2.64555	0.779929	3.39204	0.000693743	0.00260464	gained-open
Peak_73730	chr5	191135	191391	257	191626	195468	upstream	234	389257	LRRC14B	191391	20.2248	2.80607	0.848439	3.30733	0.00094189	0.00336728	gained-open
Peak_73797	chr5	1349444	1349744	301	1318000	1345002	upstream	4441	81037	CLPTM1L	1349744	28.3293	3.2388	0.918869	3.52477	0.000423852	0.00172182	gained-open
Peak_73828	chr5	1801136	1802234	1099	1801496	1816167	overlapStart	0	4726	NDUFS6	1802234	160.725	2.38534	0.691433	3.44985	0.000560892	0.00217853	gained-open
Peak_73828	chr5	1801136	1802234	1099	1798499	1799956	upstream	1179	64979	MRPL36	1802234	160.725	2.38534	0.691433	3.44985	0.000560892	0.00217853	gained-open
Peak_73857	chr5	3590762	3591414	653	3596168	3601517	upstream	4753	79192	IRX1	3591414	51.6879	4.1301	0.826406	4.99766	5.80292e-07	6.48564e-06	gained-open
Peak_73872	chr5	5135967	5136946	980	5140443	5320412	upstream	3496	170690	ADAMTS16	5136946	148.14	3.4709	0.807646	4.29756	1.72691e-05	0.000114321	gained-open
Peak_73909	chr5	6576762	6577414	653	6582287	6588613	upstream	4872	255167	LINC01018	6577414	74.9317	3.30255	0.727017	4.5426	5.55639e-06	4.34624e-05	gained-open
Peak_73913	chr5	6636352	6636874	523	6599352	6633473	upstream	2878	54888	NSUN2	6636874	98.2781	5.55563	0.839829	6.61519	3.71079e-11	2.09584e-09	gained-open
Peak_73919	chr5	6714392	6715032	641	6714718	6757161	overlapStart	0	11044	PAPD7	6715032	75.8937	2.57513	0.719317	3.57997	0.000343638	0.00144257	gained-open
Peak_73929	chr5	7392432	7392905	474	7396343	7830194	upstream	3437	108	ADCY2	7392905	54.5709	3.43848	0.843998	4.07404	4.62048e-05	0.000264496	gained-open
Peak_73930	chr5	7396327	7397190	864	7396343	7830194	overlapStart	0	108	ADCY2	7397190	95.1524	3.82647	0.727116	5.26253	1.42088e-07	2.03139e-06	gained-open
Peak_73942	chr5	7851572	7852342	771	7830491	7851603	overlapStart	0	134121	C5orf49	7852342	219.791	7.06981	0.874116	8.08795	6.06752e-16	2.09355e-13	gained-open
Peak_74139	chr5	12573998	12575596	1599	12574969	12805295	overlapStart	0	404663	LINC01194	12575596	578.316	6.02078	0.683113	8.81374	1.21039e-18	1.32687e-15	gained-open
Peak_74194	chr5	14142585	14145951	3367	14143829	14509458	overlapStart	0	7204	TRIO	14145951	686.757	2.29357	0.686752	3.33974	0.000838577	0.00305723	gained-open
Peak_74319	chr5	17211955	17212166	212	17216932	17276954	upstream	4765	10409	BASP1	17212166	20.3654	4.05567	0.904652	4.48313	7.35574e-06	5.50611e-05	gained-open
Peak_74320	chr5	17213114	17213638	525	17216932	17276954	upstream	3293	10409	BASP1	17213638	67.5952	4.4715	0.75391	5.93108	3.00949e-09	8.22203e-08	gained-open
Peak_7438	chr1	201139513	201140807	1295	201103900	201140702	overlapStart	0	252839	TMEM9	201140807	630.76	2.34184	0.663982	3.52696	0.000420357	0.00170996	gained-open
Peak_744	chr1	17311007	17311728	722	17300999	17308081	upstream	2925	4237	MFAP2	17311728	74.8367	-4.20075	0.963037	-4.36199	1.28886e-05	8.88461e-05	gained-close
Peak_7454	chr1	201350152	201350781	630	201328136	201346828	upstream	3323	7139	TNNT2	201350781	55.8498	4.48654	0.87522	5.12618	2.95674e-07	3.71758e-06	gained-open
Peak_7457	chr1	201368297	201368957	661	201349966	201368669	overlapStart	0	3898	LAD1	201368957	55.7858	3.71823	0.932908	3.98564	6.72992e-05	0.000362859	gained-open
Peak_74619	chr5	31935959	31936606	648	31936208	31936265	includeFeature	0	100422874	MIR4279	31936606	104.259	4.14387	0.717858	5.77255	7.80815e-09	1.81997e-07	gained-open
Peak_74620	chr5	31937063	31938180	1118	31936208	31936265	upstream	797	100422874	MIR4279	31938180	122.638	4.82329	0.780892	6.17664	6.54819e-10	2.29706e-08	gained-open
Peak_74696	chr5	33439131	33439432	302	33440802	33468196	upstream	1369	6897	TARS	33439432	29.3531	4.01159	0.881345	4.55167	5.32222e-06	4.18672e-05	gained-open
Peak_74722	chr5	33891702	33893445	1744	33527287	33892124	overlapStart	0	81792	ADAMTS12	33893445	138.747	-2.97213	0.770457	-3.85762	0.000114496	0.000568607	gained-close
Peak_74723	chr5	33894532	33895286	755	33527287	33892124	upstream	2407	81792	ADAMTS12	33895286	45.7918	-3.67743	1.04707	-3.51212	0.000444551	0.00179332	gained-close
Peak_74761	chr5	34652065	34652273	209	34656433	34832717	upstream	4159	26064	RAI14	34652273	18.9435	3.30997	0.951503	3.47868	0.000503895	0.00199312	gained-open
Peak_74786	chr5	35051033	35051517	485	34998206	35048240	upstream	2792	64902	AGXT2	35051517	34.5698	3.63708	0.862277	4.218	2.4648e-05	0.000155017	gained-open
Peak_74787	chr5	35052627	35053767	1141	34998206	35048240	upstream	4386	64902	AGXT2	35053767	94.4254	4.93212	0.796417	6.19289	5.9071e-10	2.11518e-08	gained-open
Peak_74812	chr5	35231329	35231715	387	35048861	35230823	upstream	505	5618	PRLR	35231715	27.7405	3.733	0.89316	4.17955	2.92092e-05	0.000179164	gained-open
Peak_74845	chr5	35856649	35858445	1797	35856977	35879705	overlapStart	0	3575	IL7R	35858445	109.215	-3.54631	0.783222	-4.52784	5.95883e-06	4.60524e-05	gained-close
Peak_74854	chr5	35938598	35939089	492	35904398	35938881	overlapStart	0	133690	CAPSL	35939089	98.0552	2.70828	0.702411	3.85569	0.000115403	0.000572381	gained-open
Peak_74858	chr5	36066475	36067241	767	36035119	36067023	overlapStart	0	167127	UGT3A2	36067241	71.6377	2.83713	0.772415	3.67306	0.000239662	0.00106532	gained-open
Peak_74956	chr5	38404769	38405135	367	38399916	38403573	upstream	1195	100506475	EGFLAM-AS2	38405135	35.6344	4.24934	0.81978	5.18351	2.17751e-07	2.88392e-06	gained-open
Peak_74979	chr5	38598404	38599694	1291	38475065	38595507	upstream	2896	3977	LIFR	38599694	98.3411	-2.72552	0.787554	-3.46074	0.000538698	0.00210679	gained-close
Peak_7504	chr1	201683131	201684523	1393	201688636	201688755	upstream	4112	100847050	MIR5191	201684523	145.4	-3.3122	0.750633	-4.41254	1.02163e-05	7.29754e-05	gained-close
Peak_75203	chr5	43017355	43019394	2040	43014831	43018913	overlapStart	0	648987	LOC648987	43019394	154.639	-5.22007	0.932071	-5.60051	2.13717e-08	4.24041e-07	gained-close
Peak_75204	chr5	43019531	43020850	1320	43014831	43018913	upstream	617	648987	LOC648987	43020850	79.7801	-2.93014	0.828237	-3.5378	0.000403475	0.0016523	gained-close
Peak_75229	chr5	43412304	43412684	381	43376748	43412488	overlapStart	0	56477	CCL28	43412684	27.3374	3.37929	0.8237	4.10257	4.08584e-05	0.000238523	gained-open
Peak_75230	chr5	43414025	43414552	528	43376748	43412488	upstream	1536	56477	CCL28	43414552	120.2	5.66742	0.765466	7.40388	1.32259e-13	1.87132e-11	gained-open
Peak_75231	chr5	43416725	43417264	540	43376748	43412488	upstream	4236	56477	CCL28	43417264	57.2652	3.11918	0.73417	4.24858	2.15133e-05	0.000138078	gained-open
Peak_75242	chr5	43602005	43604656	2652	43602791	43705668	overlapStart	0	23530	NNT	43604656	482.009	3.30675	0.770545	4.29144	1.77517e-05	0.000117001	gained-open
Peak_75242	chr5	43602005	43604656	2652	43573287	43603332	overlapStart	0	100652772	NNT-AS1	43604656	482.009	3.30675	0.770545	4.29144	1.77517e-05	0.000117001	gained-open
Peak_75272	chr5	44808539	44810391	1853	44809027	44815618	overlapStart	0	10884	MRPS30	44810391	1610.49	2.52025	0.708195	3.5587	0.000372694	0.00154385	gained-open
Peak_75327	chr5	50678454	50680164	1711	50678958	50690563	overlapStart	0	3670	ISL1	50680164	270.166	-2.84533	0.724313	-3.92832	8.55415e-05	0.000444576	gained-close
Peak_75327	chr5	50678454	50680164	1711	50668571	50679166	overlapStart	0	642366	LOC642366	50680164	270.166	-2.84533	0.724313	-3.92832	8.55415e-05	0.000444576	gained-close
Peak_75329	chr5	50683631	50684004	374	50668571	50679166	upstream	4464	642366	LOC642366	50684004	30.4964	3.68119	0.823047	4.47264	7.72598e-06	5.74279e-05	gained-open
Peak_75366	chr5	52082645	52083247	603	52083774	52249485	upstream	526	3672	ITGA1	52083247	123.26	3.56932	0.705518	5.05915	4.21121e-07	4.97682e-06	gained-open
Peak_75366	chr5	52082645	52083247	603	52083774	52098452	upstream	526	53918	PELO	52083247	123.26	3.56932	0.705518	5.05915	4.21121e-07	4.97682e-06	gained-open
Peak_75399	chr5	52404784	52406165	1382	52405687	52410952	overlapStart	0	257396	LOC257396	52406165	603.095	2.61555	0.6711	3.89741	9.72289e-05	0.000494954	gained-open
Peak_75399	chr5	52404784	52406165	1382	52393895	52405598	overlapStart	0	4338	MOCS2	52406165	603.095	2.61555	0.6711	3.89741	9.72289e-05	0.000494954	gained-open
Peak_75426	chr5	52772789	52773175	387	52776264	52782304	upstream	3088	10468	FST	52773175	37.0017	4.61104	0.834765	5.52376	3.31825e-08	6.10287e-07	gained-open
Peak_7548	chr1	202091722	202092136	415	202092029	202098634	overlapStart	0	9283	GPR37L1	202092136	85.6667	3.71019	0.761693	4.87098	1.11047e-06	1.11853e-05	gained-open
Peak_75556	chr5	55146622	55147754	1133	55147207	55218682	overlapStart	0	133396	IL31RA	55147754	118.747	-3.74085	0.818803	-4.56868	4.90799e-06	3.91866e-05	gained-close
Peak_75856	chr5	59999700	60000169	470	59892739	59995993	upstream	3706	55789	DEPDC1B	60000169	79.6385	4.51652	0.741629	6.09	1.12912e-09	3.62775e-08	gained-open
Peak_75862	chr5	60138876	60140801	1926	60047616	60140101	overlapStart	0	79993	ELOVL7	60140801	776.38	2.92176	0.689819	4.23555	2.27989e-05	0.000145088	gained-open
Peak_75887	chr5	60623549	60624679	1131	60628100	60841999	upstream	3420	57688	ZSWIM6	60624679	100.444	-2.71234	0.775126	-3.49922	0.000466616	0.00186721	gained-close
Peak_7592	chr1	202781059	202781428	370	202696532	202777549	upstream	3509	10765	KDM5B	202781428	19.0843	3.88664	1.08103	3.59531	0.000324005	0.0013728	gained-open
Peak_75943	chr5	63258781	63259302	522	63255875	63258119	upstream	661	3350	HTR1A	63259302	76.5796	2.67219	0.721207	3.70516	0.000211253	0.000957527	gained-open
Peak_75946	chr5	63461216	63462324	1109	63461671	63668696	overlapStart	0	285671	RNF180	63462324	241.375	4.58128	0.687381	6.66483	2.64974e-11	1.57012e-09	gained-open
Peak_7607	chr1	203058191	203058884	694	203052257	203055166	upstream	3024	4656	MYOG	203058884	75.6038	4.11344	0.851808	4.82907	1.37171e-06	1.33514e-05	gained-open
Peak_76136	chr5	68710646	68711664	1019	68710939	68738984	overlapStart	0	153562	MARVELD2	68711664	219.724	5.71287	0.81256	7.03071	2.05489e-12	1.87069e-10	gained-open
Peak_76138	chr5	68787829	68789815	1987	68788119	68853931	overlapStart	0	100506658	OCLN	68789815	310.852	2.33156	0.671866	3.47027	0.000519933	0.00204609	gained-open
Peak_76213	chr5	71806410	71807958	1549	71739234	71803249	upstream	3160	167465	ZNF366	71807958	78.5555	-2.7279	0.779638	-3.49893	0.000467131	0.00186891	gained-close
Peak_76239	chr5	72410919	72411937	1019	72416388	72427644	upstream	4450	134285	TMEM171	72411937	139.595	-4.04693	0.862794	-4.69049	2.72549e-06	2.37694e-05	gained-close
Peak_76344	chr5	73938917	73939521	605	73923231	73937249	upstream	1667	8507	ENC1	73939521	69.459	-4.23756	0.929638	-4.55828	5.15732e-06	4.08141e-05	gained-close
Peak_76351	chr5	74058329	74058954	626	74062816	74072737	upstream	3861	10412	NSA2	74058954	43.0249	-4.22503	1.1197	-3.77336	0.000161062	0.000761074	gained-close
[truncated: 550 more rows]

## Sheet: GeneOntology
GO ID	GO Term	GO Type	P value	adj. P value
GO:0035295	tube development	BP	0.00287	0.404
GO:0043647	inositol phosphate metabolic process	BP	0.00343	0.429
GO:0007249	I-kappaB kinase/NF-kappaB signaling	BP	0.00364	0.432
GO:0010817	regulation of hormone levels	BP	0.0059	0.477
GO:1902041	regulation of extrinsic apoptotic signaling pathway via death domain receptors	BP	0.00713	0.536
GO:0008283	cell proliferation	BP	0.0307	0.62
GO:0046888	negative regulation of hormone secretion	BP	0.0359	0.641
GO:0014068	positive regulation of phosphatidylinositol 3-kinase signaling	BP	0.0398	0.641
GO:1902042	negative regulation of extrinsic apoptotic signaling pathway via death domain receptors	BP	0.0401	0.641
GO:0043066	negative regulation of apoptotic process	BP	0.0421	0.641
GO:0098742	cell-cell adhesion via plasma-membrane adhesion molecules	BP	1.71e-08	0.000154
GO:0007156	homophilic cell adhesion via plasma membrane adhesion molecules	BP	7.97e-08	0.000359
GO:0022610	biological adhesion	BP	4.92e-07	0.00148
GO:0007155	cell adhesion	BP	7.75e-07	0.00175
GO:0098609	cell-cell adhesion	BP	3.45e-05	0.0621
GO:0050878	regulation of body fluid levels	BP	7.68e-05	0.115
GO:0007266	Rho protein signal transduction	BP	0.000109	0.135
GO:0070830	bicellular tight junction assembly	BP	0.000201	0.177
GO:0046879	hormone secretion	BP	0.000206	0.177
GO:0072216	positive regulation of metanephros development	BP	0.000241	0.177
GO:0007399	nervous system development	BP	0.000251	0.177
GO:0009914	hormone transport	BP	0.0003	0.177
GO:0035023	regulation of Rho protein signal transduction	BP	0.000306	0.177
GO:0045686	negative regulation of glial cell differentiation	BP	0.000311	0.177
GO:0030198	extracellular matrix organization	BP	0.000314	0.177
GO:0043062	extracellular structure organization	BP	0.000339	0.18
GO:0002070	epithelial cell maturation	BP	0.000412	0.194
GO:0034330	cell junction organization	BP	0.000443	0.194
GO:0001763	morphogenesis of a branching structure	BP	0.00045	0.194
GO:0050796	regulation of insulin secretion	BP	0.000452	0.194
GO:0030073	insulin secretion	BP	0.000598	0.228
GO:0046883	regulation of hormone secretion	BP	0.000606	0.228
GO:0002064	epithelial cell development	BP	0.000606	0.228
GO:0007275	multicellular organism development	BP	0.000817	0.288
GO:0030072	peptide hormone secretion	BP	0.00083	0.288
GO:0090276	regulation of peptide hormone secretion	BP	0.000974	0.31
GO:0048598	embryonic morphogenesis	BP	0.00106	0.31
GO:0048755	branching morphogenesis of a nerve	BP	0.0011	0.31
GO:0021675	nerve development	BP	0.00121	0.31
GO:0061458	reproductive system development	BP	0.00121	0.31
GO:0002791	regulation of peptide secretion	BP	0.00123	0.31
GO:0045216	cell-cell junction organization	BP	0.00124	0.31
GO:0021545	cranial nerve development	BP	0.00125	0.31
GO:0043297	apical junction assembly	BP	0.00127	0.31
GO:0007200	phospholipase C-activating G-protein coupled receptor signaling pathway	BP	0.00137	0.31
GO:0061351	neural precursor cell proliferation	BP	0.00145	0.31
GO:0086073	bundle of His cell-Purkinje myocyte adhesion involved in cell communication	BP	0.00151	0.31
GO:0035860	glial cell-derived neurotrophic factor receptor signaling pathway	BP	0.00151	0.31
GO:0060526	prostate glandular acinus morphogenesis	BP	0.00151	0.31
GO:0060527	prostate epithelial cord arborization involved in prostate glandular acinus morphogenesis	BP	0.00151	0.31
GO:0043122	regulation of I-kappaB kinase/NF-kappaB signaling	BP	0.00152	0.31
GO:0050708	regulation of protein secretion	BP	0.0016	0.31
GO:0048608	reproductive structure development	BP	0.00161	0.31
GO:0060512	prostate gland morphogenesis	BP	0.00162	0.31
GO:0007043	cell-cell junction assembly	BP	0.00178	0.334
GO:0032725	positive regulation of granulocyte macrophage colony-stimulating factor production	BP	0.00187	0.344
GO:0043031	negative regulation of macrophage activation	BP	0.00201	0.351
GO:0070673	response to interleukin-18	BP	0.00201	0.351
GO:0061138	morphogenesis of a branching epithelium	BP	0.00203	0.351
GO:0006029	proteoglycan metabolic process	BP	0.00208	0.353
GO:0014014	negative regulation of gliogenesis	BP	0.00212	0.353
GO:0010560	positive regulation of glycoprotein biosynthetic process	BP	0.00221	0.362
GO:0048731	system development	BP	0.00226	0.363
GO:0034329	cell junction assembly	BP	0.00241	0.381
GO:1902532	negative regulation of intracellular signal transduction	BP	0.00248	0.385
GO:0002790	peptide secretion	BP	0.00255	0.389
GO:0002067	glandular epithelial cell differentiation	BP	0.00269	0.395
GO:0030193	regulation of blood coagulation	BP	0.00275	0.395
GO:1900046	regulation of hemostasis	BP	0.00275	0.395
GO:0030201	heparan sulfate proteoglycan metabolic process	BP	0.00276	0.395
GO:0043123	positive regulation of I-kappaB kinase/NF-kappaB signaling	BP	0.00316	0.422
GO:0001885	endothelial cell development	BP	0.0032	0.422
GO:0086042	cardiac muscle cell-cardiac muscle cell adhesion	BP	0.00323	0.422
GO:0060687	regulation of branching involved in prostate gland morphogenesis	BP	0.00323	0.422
GO:0060012	synaptic transmission, glycinergic	BP	0.00323	0.422
GO:0009790	embryo development	BP	0.00333	0.427
GO:0060525	prostate glandular acinus development	BP	0.00336	0.427
GO:0046578	regulation of Ras protein signal transduction	BP	0.00362	0.432
GO:0061041	regulation of wound healing	BP	0.00369	0.432
GO:0032233	positive regulation of actin filament bundle assembly	BP	0.0038	0.432
GO:0009306	protein secretion	BP	0.00388	0.432
GO:1903035	negative regulation of response to wounding	BP	0.00391	0.432
GO:0060740	prostate gland epithelium morphogenesis	BP	0.00396	0.432
GO:0032645	regulation of granulocyte macrophage colony-stimulating factor production	BP	0.00414	0.432
GO:0009888	tissue development	BP	0.00416	0.432
GO:0060429	epithelium development	BP	0.00417	0.432
GO:0048856	anatomical structure development	BP	0.00458	0.464
GO:0040019	positive regulation of embryonic development	BP	0.00471	0.471
GO:0030855	epithelial cell differentiation	BP	0.00485	0.477
GO:0050891	multicellular organismal water homeostasis	BP	0.00494	0.477
GO:0050954	sensory perception of mechanical stimulus	BP	0.00507	0.477
GO:0060706	cell differentiation involved in embryonic placenta development	BP	0.00511	0.477
GO:0051017	actin filament bundle assembly	BP	0.00512	0.477
GO:0030166	proteoglycan biosynthetic process	BP	0.00525	0.477
GO:0060442	branching involved in prostate gland morphogenesis	BP	0.00527	0.477
GO:0060670	branching involved in labyrinthine layer morphogenesis	BP	0.00527	0.477
GO:0001657	ureteric bud development	BP	0.00528	0.477
GO:0061045	negative regulation of wound healing	BP	0.0053	0.477
GO:0072215	regulation of metanephros development	BP	0.00565	0.477
GO:0001655	urogenital system development	BP	0.00567	0.477
GO:0032496	response to lipopolysaccharide	BP	0.00567	0.477
GO:0043030	regulation of macrophage activation	BP	0.00575	0.477
GO:0003231	cardiac ventricle development	BP	0.00584	0.477
GO:0032604	granulocyte macrophage colony-stimulating factor production	BP	0.00584	0.477
GO:0050818	regulation of coagulation	BP	0.00587	0.477
GO:0016331	morphogenesis of embryonic epithelium	BP	0.00589	0.477
GO:0072164	mesonephric tubule development	BP	0.00593	0.477
GO:0072163	mesonephric epithelium development	BP	0.00593	0.477
GO:0072050	S-shaped body morphogenesis	BP	0.00593	0.477
GO:0001895	retina homeostasis	BP	0.00608	0.485
GO:0042116	macrophage activation	BP	0.00661	0.522
GO:0052548	regulation of endopeptidase activity	BP	0.00669	0.524
GO:0003208	cardiac ventricle morphogenesis	BP	0.00695	0.536
GO:0051953	negative regulation of amine transport	BP	0.00739	0.536
GO:1903020	positive regulation of glycoprotein metabolic process	BP	0.00739	0.536
GO:0061572	actin filament bundle organization	BP	0.00747	0.536
GO:0009887	animal organ morphogenesis	BP	0.00775	0.536
GO:0009653	anatomical structure morphogenesis	BP	0.00781	0.536
GO:0048712	negative regulation of astrocyte differentiation	BP	0.00784	0.536
GO:0097296	activation of cysteine-type endopeptidase activity involved in apoptotic signaling pathway	BP	0.00784	0.536
GO:0003206	cardiac chamber morphogenesis	BP	0.00786	0.536
GO:0007605	sensory perception of sound	BP	0.00793	0.536
GO:0090185	negative regulation of kidney development	BP	0.008	0.536
GO:0090087	regulation of peptide transport	BP	0.00816	0.536
GO:0051180	vitamin transport	BP	0.00844	0.536
GO:0046839	phospholipid dephosphorylation	BP	0.00844	0.536
GO:0045494	photoreceptor cell maintenance	BP	0.00844	0.536
GO:0030104	water homeostasis	BP	0.0087	0.536
GO:0072006	nephron development	BP	0.00895	0.536
GO:0043583	ear development	BP	0.00901	0.536
GO:0061448	connective tissue development	BP	0.00901	0.536
GO:1903034	regulation of response to wounding	BP	0.00907	0.536
GO:0001823	mesonephros development	BP	0.00915	0.536
GO:0002237	response to molecule of bacterial origin	BP	0.00948	0.536
GO:2000179	positive regulation of neural precursor cell proliferation	BP	0.00948	0.536
GO:0015012	heparan sulfate proteoglycan biosynthetic process	BP	0.00951	0.536
GO:0032800	receptor biosynthetic process	BP	0.00951	0.536
GO:0051223	regulation of protein transport	BP	0.00971	0.536
GO:0035609	C-terminal protein deglutamylation	BP	0.00973	0.536
GO:0033591	response to L-ascorbic acid	BP	0.00973	0.536
GO:0042253	granulocyte macrophage colony-stimulating factor biosynthetic process	BP	0.00973	0.536
GO:0010193	response to ozone	BP	0.00973	0.536
GO:2000051	negative regulation of non-canonical Wnt signaling pathway	BP	0.00973	0.536
GO:0015014	heparan sulfate proteoglycan biosynthetic process, polysaccharide chain biosynthetic process	BP	0.00973	0.536
GO:0071362	cellular response to ether	BP	0.00973	0.536
GO:0046951	ketone body biosynthetic process	BP	0.00979	0.536
GO:0007417	central nervous system development	BP	0.0098	0.536
GO:0072210	metanephric nephron development	BP	0.00996	0.536
GO:0003382	epithelial cell morphogenesis	BP	0.0102	0.536
GO:0048146	positive regulation of fibroblast proliferation	BP	0.0103	0.536
GO:0048145	regulation of fibroblast proliferation	BP	0.0103	0.536
GO:0033627	cell adhesion mediated by integrin	BP	0.0103	0.536
GO:0046718	viral entry into host cell	BP	0.0107	0.536
GO:0048026	positive regulation of mRNA splicing, via spliceosome	BP	0.0107	0.536
GO:0003215	cardiac right ventricle morphogenesis	BP	0.0107	0.536
GO:0030195	negative regulation of blood coagulation	BP	0.0111	0.537
GO:1900047	negative regulation of hemostasis	BP	0.0111	0.537
GO:0071361	cellular response to ethanol	BP	0.0112	0.537
GO:0010721	negative regulation of cell development	BP	0.0113	0.539
GO:0042127	regulation of cell proliferation	BP	0.0115	0.541
GO:0048144	fibroblast proliferation	BP	0.0115	0.541
GO:1902531	regulation of intracellular signal transduction	BP	0.0115	0.541
GO:0042310	vasoconstriction	BP	0.0115	0.541
GO:0051057	positive regulation of small GTPase mediated signal transduction	BP	0.0119	0.55
GO:0030260	entry into host cell	BP	0.012	0.55
GO:0044409	entry into host	BP	0.012	0.55
GO:0051828	entry into other organism involved in symbiotic interaction	BP	0.012	0.55
GO:0051806	entry into cell of other organism involved in symbiotic interaction	BP	0.012	0.55
GO:0048513	animal organ development	BP	0.0122	0.556
GO:0010951	negative regulation of endopeptidase activity	BP	0.0125	0.562
GO:0009954	proximal/distal pattern formation	BP	0.0125	0.562
GO:0035239	tube morphogenesis	BP	0.0129	0.576
GO:0072028	nephron morphogenesis	BP	0.0129	0.576
GO:0048839	inner ear development	BP	0.0136	0.591
GO:0048568	embryonic organ development	BP	0.0137	0.591
GO:0098660	inorganic ion transmembrane transport	BP	0.0137	0.591
GO:0003002	regionalization	BP	0.0138	0.591
GO:0035455	response to interferon-alpha	BP	0.0139	0.591
GO:0055078	sodium ion homeostasis	BP	0.0139	0.591
GO:0061436	establishment of skin barrier	BP	0.0139	0.591
GO:0060231	mesenchymal to epithelial transition	BP	0.0139	0.591
GO:0010804	negative regulation of tumor necrosis factor-mediated signaling pathway	BP	0.0139	0.591
GO:0010869	regulation of receptor biosynthetic process	BP	0.0139	0.591
GO:0051291	protein heterooligomerization	BP	0.0141	0.596
GO:0014003	oligodendrocyte development	BP	0.0146	0.602
GO:0019751	polyol metabolic process	BP	0.0146	0.602
GO:0042060	wound healing	BP	0.0148	0.602
GO:0035148	tube formation	BP	0.0148	0.602
GO:0002934	desmosome organization	BP	0.015	0.602
GO:0048715	negative regulation of oligodendrocyte differentiation	BP	0.015	0.602
GO:0035457	cellular response to interferon-alpha	BP	0.015	0.602
GO:0035025	positive regulation of Rho protein signal transduction	BP	0.015	0.602
GO:0072203	cell proliferation involved in metanephros development	BP	0.015	0.602
GO:0032836	glomerular basement membrane development	BP	0.015	0.602
GO:0042756	drinking behavior	BP	0.015	0.602
GO:0033120	positive regulation of RNA splicing	BP	0.0151	0.602
GO:0032735	positive regulation of interleukin-12 production	BP	0.0151	0.602
GO:0021542	dentate gyrus development	BP	0.0153	0.602
GO:1902165	regulation of intrinsic apoptotic signaling pathway in response to DNA damage by p53 class mediator	BP	0.0153	0.602
GO:0072075	metanephric mesenchyme development	BP	0.0153	0.602
GO:0043124	negative regulation of I-kappaB kinase/NF-kappaB signaling	BP	0.0156	0.611
GO:1902533	positive regulation of intracellular signal transduction	BP	0.0157	0.611
GO:0003281	ventricular septum development	BP	0.016	0.62
GO:0072171	mesonephric tubule morphogenesis	BP	0.016	0.62
GO:0072175	epithelial tube formation	BP	0.0161	0.62
GO:0032757	positive regulation of interleukin-8 production	BP	0.0162	0.62
GO:0052547	regulation of peptidase activity	BP	0.0164	0.62
GO:1901700	response to oxygen-containing compound	BP	0.0169	0.62
GO:0045446	endothelial cell differentiation	BP	0.017	0.62
GO:0045785	positive regulation of cell adhesion	BP	0.0172	0.62
GO:0033628	regulation of cell adhesion mediated by integrin	BP	0.0173	0.62
GO:0061028	establishment of endothelial barrier	BP	0.0173	0.62
GO:0006638	neutral lipid metabolic process	BP	0.0174	0.62
GO:0007599	hemostasis	BP	0.0174	0.62
GO:0072001	renal system development	BP	0.0176	0.62
GO:0001822	kidney development	BP	0.0177	0.62
GO:0060713	labyrinthine layer morphogenesis	BP	0.0178	0.62
GO:0032231	regulation of actin filament bundle assembly	BP	0.0178	0.62
GO:0097503	sialylation	BP	0.0178	0.62
GO:0010803	regulation of tumor necrosis factor-mediated signaling pathway	BP	0.0178	0.62
GO:0016266	O-glycan processing	BP	0.0178	0.62
GO:0035809	regulation of urine volume	BP	0.0178	0.62
GO:0003402	planar cell polarity pathway involved in axis elongation	BP	0.018	0.62
GO:1903026	negative regulation of RNA polymerase II regulatory region sequence-specific DNA binding	BP	0.018	0.62
GO:0072284	metanephric S-shaped body morphogenesis	BP	0.018	0.62
GO:0072049	comma-shaped body morphogenesis	BP	0.018	0.62
GO:0072298	regulation of metanephric glomerulus development	BP	0.018	0.62
GO:0000820	regulation of glutamine family amino acid metabolic process	BP	0.018	0.62
GO:0072073	kidney epithelium development	BP	0.0182	0.62
GO:0072078	nephron tubule morphogenesis	BP	0.0182	0.62
GO:1903580	positive regulation of ATP metabolic process	BP	0.0182	0.62
GO:0045995	regulation of embryonic development	BP	0.0183	0.62
GO:0006954	inflammatory response	BP	0.0184	0.62
GO:0042730	fibrinolysis	BP	0.0185	0.62
GO:0050685	positive regulation of mRNA processing	BP	0.0185	0.62
GO:0021846	cell proliferation in forebrain	BP	0.0185	0.62
GO:0042634	regulation of hair cycle	BP	0.0185	0.62
GO:1902253	regulation of intrinsic apoptotic signaling pathway by p53 class mediator	BP	0.0185	0.62
GO:2000377	regulation of reactive oxygen species metabolic process	BP	0.0186	0.62
GO:0035107	appendage morphogenesis	BP	0.0187	0.62
GO:0035108	limb morphogenesis	BP	0.0187	0.62
GO:0023061	signal release	BP	0.0189	0.62
GO:0045471	response to ethanol	BP	0.019	0.62
GO:0035296	regulation of tube diameter	BP	0.019	0.62
GO:0097746	regulation of blood vessel diameter	BP	0.019	0.62
GO:1901701	cellular response to oxygen-containing compound	BP	0.0191	0.62
GO:0007188	adenylate cyclase-modulating G-protein coupled receptor signaling pathway	BP	0.0192	0.62
GO:0003229	ventricular cardiac muscle tissue development	BP	0.0197	0.62
GO:0048468	cell development	BP	0.0197	0.62
GO:0006584	catecholamine metabolic process	BP	0.0197	0.62
GO:0009712	catechol-containing compound metabolic process	BP	0.0197	0.62
GO:0034220	ion transmembrane transport	BP	0.0201	0.62
GO:0032502	developmental process	BP	0.0201	0.62
GO:0090184	positive regulation of kidney development	BP	0.0203	0.62
GO:0019372	lipoxygenase pathway	BP	0.0204	0.62
GO:0060850	regulation of transcription involved in cell fate commitment	BP	0.0204	0.62
GO:0006837	serotonin transport	BP	0.0204	0.62
GO:0072148	epithelial cell fate commitment	BP	0.0204	0.62
GO:0043508	negative regulation of JUN kinase activity	BP	0.0204	0.62
GO:0003205	cardiac chamber development	BP	0.0207	0.62
GO:0014831	gastro-intestinal system smooth muscle contraction	BP	0.0216	0.62
GO:0046950	cellular ketone body metabolic process	BP	0.0216	0.62
GO:0034776	response to histamine	BP	0.0216	0.62
GO:0045472	response to ether	BP	0.0216	0.62
GO:0090022	regulation of neutrophil chemotaxis	BP	0.0216	0.62
GO:0048048	embryonic eye morphogenesis	BP	0.0216	0.62
GO:0072567	chemokine (C-X-C motif) ligand 2 production	BP	0.0216	0.62
GO:0070254	mucus secretion	BP	0.0216	0.62
GO:0010870	positive regulation of receptor biosynthetic process	BP	0.0216	0.62
GO:0030575	nuclear body organization	BP	0.0216	0.62
GO:2000677	regulation of transcription regulatory region DNA binding	BP	0.0217	0.62
GO:0032147	activation of protein kinase activity	BP	0.0219	0.62
GO:0070201	regulation of establishment of protein localization	BP	0.0221	0.62
GO:0007088	regulation of mitotic nuclear division	BP	0.0222	0.62
GO:0033561	regulation of water loss via skin	BP	0.0223	0.62
GO:0050996	positive regulation of lipid catabolic process	BP	0.0223	0.62
GO:0035428	hexose transmembrane transport	BP	0.0223	0.62
GO:1905950	monosaccharide transmembrane transport	BP	0.0223	0.62
GO:1904659	glucose transmembrane transport	BP	0.0223	0.62
GO:0097150	neuronal stem cell population maintenance	BP	0.0223	0.62
GO:0060055	angiogenesis involved in wound healing	BP	0.0223	0.62
GO:0051056	regulation of small GTPase mediated signal transduction	BP	0.0224	0.62
GO:0090183	regulation of kidney development	BP	0.0225	0.62
GO:0050819	negative regulation of coagulation	BP	0.0225	0.62
GO:0023056	positive regulation of signaling	BP	0.0225	0.62
GO:0021602	cranial nerve morphogenesis	BP	0.0225	0.62
GO:0022612	gland morphogenesis	BP	0.0225	0.62
GO:0051482	positive regulation of cytosolic calcium ion concentration involved in phospholipase C-activating G-protein coupled signaling pathway	BP	0.0225	0.62
GO:0072088	nephron epithelium morphogenesis	BP	0.0227	0.62
GO:0060284	regulation of cell development	BP	0.0228	0.62
GO:0071219	cellular response to molecule of bacterial origin	BP	0.0229	0.62
GO:0034097	response to cytokine	BP	0.0232	0.62
GO:0035113	embryonic appendage morphogenesis	BP	0.0233	0.62
GO:0035270	endocrine system development	BP	0.0233	0.62
GO:0030326	embryonic limb morphogenesis	BP	0.0233	0.62
GO:0060562	epithelial tube morphogenesis	BP	0.0235	0.62
GO:0048646	anatomical structure formation involved in morphogenesis	BP	0.0237	0.62
GO:0032527	protein exit from endoplasmic reticulum	BP	0.0237	0.62
GO:0071345	cellular response to cytokine stimulus	BP	0.0239	0.62
GO:0010647	positive regulation of cell communication	BP	0.0239	0.62
GO:0019221	cytokine-mediated signaling pathway	BP	0.024	0.62
GO:0007589	body fluid secretion	BP	0.024	0.62
GO:0006936	muscle contraction	BP	0.0244	0.62
GO:0007187	G-protein coupled receptor signaling pathway, coupled to cyclic nucleotide second messenger	BP	0.0247	0.62
GO:0055085	transmembrane transport	BP	0.0247	0.62
GO:0055010	ventricular cardiac muscle tissue morphogenesis	BP	0.0249	0.62
GO:0030850	prostate gland development	BP	0.0249	0.62
GO:0021537	telencephalon development	BP	0.025	0.62
GO:0009636	response to toxic substance	BP	0.0251	0.62
GO:0050673	epithelial cell proliferation	BP	0.0252	0.62
GO:0043407	negative regulation of MAP kinase activity	BP	0.0252	0.62
GO:0003279	cardiac septum development	BP	0.0254	0.62
GO:0006641	triglyceride metabolic process	BP	0.0254	0.62
GO:0002532	production of molecular mediator involved in inflammatory response	BP	0.0255	0.62
GO:0046329	negative regulation of JNK cascade	BP	0.0255	0.62
GO:0006730	one-carbon metabolic process	BP	0.0255	0.62
GO:0003230	cardiac atrium development	BP	0.0255	0.62
GO:0007405	neuroblast proliferation	BP	0.0255	0.62
GO:0009611	response to wounding	BP	0.0256	0.62
GO:0010466	negative regulation of peptidase activity	BP	0.026	0.62
GO:0001892	embryonic placenta development	BP	0.0263	0.62
GO:0050768	negative regulation of neurogenesis	BP	0.0263	0.62
GO:0090201	negative regulation of release of cytochrome c from mitochondria	BP	0.0264	0.62
GO:0032291	axon ensheathment in central nervous system	BP	0.0264	0.62
GO:0022010	central nervous system myelination	BP	0.0264	0.62
GO:0051782	negative regulation of cell division	BP	0.0264	0.62
GO:0072224	metanephric glomerulus development	BP	0.0264	0.62
GO:0033630	positive regulation of cell adhesion mediated by integrin	BP	0.0264	0.62
GO:0007254	JNK cascade	BP	0.0266	0.62
GO:0098655	cation transmembrane transport	BP	0.0266	0.62
GO:0006939	smooth muscle contraction	BP	0.0267	0.62
GO:0002065	columnar/cuboidal epithelial cell differentiation	BP	0.0267	0.62
GO:0010719	negative regulation of epithelial to mesenchymal transition	BP	0.027	0.62
GO:0007205	protein kinase C-activating G-protein coupled receptor signaling pathway	BP	0.027	0.62
GO:0097756	negative regulation of blood vessel diameter	BP	0.0272	0.62
GO:0007265	Ras protein signal transduction	BP	0.0274	0.62
GO:0070861	regulation of protein exit from endoplasmic reticulum	BP	0.0276	0.62
GO:0007263	nitric oxide mediated signal transduction	BP	0.0276	0.62
GO:0046328	regulation of JNK cascade	BP	0.0277	0.62
GO:0008284	positive regulation of cell proliferation	BP	0.0278	0.62
GO:0003014	renal system process	BP	0.0278	0.62
GO:0061333	renal tubule morphogenesis	BP	0.0279	0.62
GO:0007389	pattern specification process	BP	0.028	0.62
GO:0046579	positive regulation of Ras protein signal transduction	BP	0.0284	0.62
GO:0032611	interleukin-1 beta production	BP	0.0285	0.62
GO:0001838	embryonic epithelial tube formation	BP	0.0287	0.62
GO:0032677	regulation of interleukin-8 production	BP	0.0288	0.62
GO:0060993	kidney morphogenesis	BP	0.0289	0.62
GO:2000379	positive regulation of reactive oxygen species metabolic process	BP	0.0289	0.62
GO:0072080	nephron tubule development	BP	0.0289	0.62
GO:0032466	negative regulation of cytokinesis	BP	0.029	0.62
GO:0019367	fatty acid elongation, saturated fatty acid	BP	0.029	0.62
GO:0019368	fatty acid elongation, unsaturated fatty acid	BP	0.029	0.62
GO:0034625	fatty acid elongation, monounsaturated fatty acid	BP	0.029	0.62
GO:0034626	fatty acid elongation, polyunsaturated fatty acid	BP	0.029	0.62
GO:0021796	cerebral cortex regionalization	BP	0.029	0.62
GO:0007256	activation of JNKK activity	BP	0.029	0.62
GO:0030050	vesicle transport along actin filament	BP	0.029	0.62
GO:0045656	negative regulation of monocyte differentiation	BP	0.029	0.62
GO:2000343	positive regulation of chemokine (C-X-C motif) ligand 2 production	BP	0.029	0.62
GO:0060028	convergent extension involved in axis elongation	BP	0.029	0.62
GO:0097435	supramolecular fiber organization	BP	0.0291	0.62
GO:0001501	skeletal system development	BP	0.0295	0.62
GO:0021559	trigeminal nerve development	BP	0.0298	0.62
GO:0045741	positive regulation of epidermal growth factor-activated receptor activity	BP	0.0298	0.62
GO:0043217	myelin maintenance	BP	0.0298	0.62
GO:0051798	positive regulation of hair follicle development	BP	0.0298	0.62
GO:1902224	ketone body metabolic process	BP	0.0298	0.62
GO:0044090	positive regulation of vacuole organization	BP	0.0298	0.62
GO:0070493	thrombin-activated receptor signaling pathway	BP	0.0298	0.62
GO:0061042	vascular wound healing	BP	0.0298	0.62
GO:0048709	oligodendrocyte differentiation	BP	0.0299	0.62
GO:0045684	positive regulation of epidermis development	BP	0.0299	0.62
GO:0006639	acylglycerol metabolic process	BP	0.0301	0.62
GO:0050678	regulation of epithelial cell proliferation	BP	0.0302	0.62
GO:0001101	response to acid chemical	BP	0.0308	0.62
GO:0071260	cellular response to mechanical stimulus	BP	0.0308	0.62
GO:2000177	regulation of neural precursor cell proliferation	BP	0.0308	0.62
GO:2001236	regulation of extrinsic apoptotic signaling pathway	BP	0.031	0.621
GO:0051046	regulation of secretion	BP	0.0314	0.628
GO:0048483	autonomic nervous system development	BP	0.0316	0.63
GO:0008406	gonad development	BP	0.0316	0.63
GO:0007267	cell-cell signaling	BP	0.0319	0.634
GO:0034219	carbohydrate transmembrane transport	BP	0.0321	0.636
GO:0033198	response to ATP	BP	0.0321	0.636
GO:0060675	ureteric bud morphogenesis	BP	0.0322	0.636
GO:0034113	heterotypic cell-cell adhesion	BP	0.0323	0.636
GO:0045840	positive regulation of mitotic nuclear division	BP	0.0323	0.636
GO:0072593	reactive oxygen species metabolic process	BP	0.0325	0.639
GO:0000122	negative regulation of transcription from RNA polymerase II promoter	BP	0.0326	0.639
GO:1903530	regulation of secretion by cell	BP	0.033	0.641
GO:0070633	transepithelial transport	BP	0.0335	0.641
GO:0072643	interferon-gamma secretion	BP	0.0335	0.641
GO:0098911	regulation of ventricular cardiac muscle cell action potential	BP	0.0335	0.641
GO:2001269	positive regulation of cysteine-type endopeptidase activity involved in apoptotic signaling pathway	BP	0.0335	0.641
GO:0060004	reflex	BP	0.0335	0.641
GO:0002082	regulation of oxidative phosphorylation	BP	0.0335	0.641
GO:0007350	blastoderm segmentation	BP	0.0335	0.641
GO:0030324	lung development	BP	0.0336	0.641
GO:0043457	regulation of cellular respiration	BP	0.0337	0.641
GO:0071216	cellular response to biotic stimulus	BP	0.0337	0.641
GO:0060487	lung epithelial cell differentiation	BP	0.0337	0.641
GO:0007369	gastrulation	BP	0.0338	0.641
GO:0006811	ion transport	BP	0.0339	0.641
GO:0072009	nephron epithelium development	BP	0.0342	0.641
GO:0061326	renal tubule development	BP	0.0345	0.641
GO:0050880	regulation of blood vessel size	BP	0.0346	0.641
GO:1902622	regulation of neutrophil migration	BP	0.0348	0.641
GO:0051239	regulation of multicellular organismal process	BP	0.0355	0.641
GO:0032872	regulation of stress-activated MAPK cascade	BP	0.0355	0.641
GO:0033209	tumor necrosis factor-mediated signaling pathway	BP	0.0358	0.641
GO:0048736	appendage development	BP	0.0358	0.641
GO:0060173	limb development	BP	0.0358	0.641
GO:0032609	interferon-gamma production	BP	0.0359	0.641
GO:0001656	metanephros development	BP	0.036	0.641
GO:0070303	negative regulation of stress-activated protein kinase signaling cascade	BP	0.0361	0.641
GO:0032873	negative regulation of stress-activated MAPK cascade	BP	0.0361	0.641
GO:0050994	regulation of lipid catabolic process	BP	0.0366	0.641
GO:0001764	neuron migration	BP	0.0371	0.641
GO:0035150	regulation of tube size	BP	0.0371	0.641
GO:0006066	alcohol metabolic process	BP	0.0374	0.641
GO:0070302	regulation of stress-activated protein kinase signaling cascade	BP	0.0375	0.641
GO:0035282	segmentation	BP	0.0376	0.641
GO:0060541	respiratory system development	BP	0.0379	0.641
GO:0061462	protein localization to lysosome	BP	0.0379	0.641
GO:0003209	cardiac atrium morphogenesis	BP	0.0379	0.641
GO:0071222	cellular response to lipopolysaccharide	BP	0.0379	0.641
GO:0043405	regulation of MAP kinase activity	BP	0.0379	0.641
GO:0010765	positive regulation of sodium ion transport	BP	0.0379	0.641
GO:0043069	negative regulation of programmed cell death	BP	0.0384	0.641
GO:0035019	somatic stem cell population maintenance	BP	0.0387	0.641
GO:0032755	positive regulation of interleukin-6 production	BP	0.0387	0.641
GO:0010646	regulation of cell communication	BP	0.0393	0.641
GO:0045760	positive regulation of action potential	BP	0.0395	0.641
GO:0006089	lactate metabolic process	BP	0.0395	0.641
GO:0046500	S-adenosylmethionine metabolic process	BP	0.0395	0.641
GO:0071391	cellular response to estrogen stimulus	BP	0.0395	0.641
GO:0061430	bone trabecula morphogenesis	BP	0.0395	0.641
GO:0071481	cellular response to X-ray	BP	0.0395	0.641
GO:0032740	positive regulation of interleukin-17 production	BP	0.0395	0.641
GO:0021978	telencephalon regionalization	BP	0.0395	0.641
GO:1902166	negative regulation of intrinsic apoptotic signaling pathway in response to DNA damage by p53 class mediator	BP	0.0395	0.641
GO:0035815	positive regulation of renal sodium excretion	BP	0.0395	0.641
GO:0035810	positive regulation of urine volume	BP	0.0395	0.641
GO:0042635	positive regulation of hair cycle	BP	0.0395	0.641
GO:0010623	programmed cell death involved in cell development	BP	0.0395	0.641
GO:0003012	muscle system process	BP	0.0396	0.641
GO:0060412	ventricular septum morphogenesis	BP	0.0401	0.641
GO:0060428	lung epithelium development	BP	0.0401	0.641
GO:0032874	positive regulation of stress-activated MAPK cascade	BP	0.0401	0.641
GO:0097305	response to alcohol	BP	0.0403	0.641
GO:0034035	purine ribonucleoside bisphosphate metabolic process	BP	0.0405	0.641
GO:0060384	innervation	BP	0.0405	0.641
GO:0050427	3'-phosphoadenosine 5'-phosphosulfate metabolic process	BP	0.0405	0.641
GO:0060479	lung cell differentiation	BP	0.0405	0.641
GO:0003407	neural retina development	BP	0.0407	0.641
GO:0046887	positive regulation of hormone secretion	BP	0.0409	0.641
GO:0003158	endothelium development	BP	0.0409	0.641
GO:1901615	organic hydroxy compound metabolic process	BP	0.0414	0.641
GO:0051241	negative regulation of multicellular organismal process	BP	0.0415	0.641
GO:0002792	negative regulation of peptide secretion	BP	0.0416	0.641
GO:0046641	positive regulation of alpha-beta T cell proliferation	BP	0.0417	0.641
GO:0035743	CD4-positive, alpha-beta T cell cytokine production	BP	0.0417	0.641
GO:0035024	negative regulation of Rho protein signal transduction	BP	0.0417	0.641
GO:0072074	kidney mesenchyme development	BP	0.0417	0.641
GO:1905331	negative regulation of morphogenesis of an epithelium	BP	0.0417	0.641
GO:0045861	negative regulation of proteolysis	BP	0.0423	0.641
GO:0007596	blood coagulation	BP	0.0423	0.641
GO:0055123	digestive system development	BP	0.0425	0.641
GO:0043627	response to estrogen	BP	0.0426	0.641
GO:0070304	positive regulation of stress-activated protein kinase signaling cascade	BP	0.0427	0.641
GO:0035608	protein deglutamylation	BP	0.0428	0.641
GO:0007270	neuron-neuron synaptic transmission	BP	0.0428	0.641
GO:0043380	regulation of memory T cell differentiation	BP	0.0428	0.641
GO:0001955	blood vessel maturation	BP	0.0428	0.641
GO:2000980	regulation of inner ear receptor cell differentiation	BP	0.0428	0.641
GO:0035881	amacrine cell differentiation	BP	0.0428	0.641
GO:0045631	regulation of mechanoreceptor differentiation	BP	0.0428	0.641
GO:1990822	basic amino acid transmembrane transport	BP	0.0428	0.641
GO:0009169	purine ribonucleoside monophosphate catabolic process	BP	0.0428	0.641
GO:0071420	cellular response to histamine	BP	0.0428	0.641
GO:0046487	glyoxylate metabolic process	BP	0.0428	0.641
GO:0009158	ribonucleoside monophosphate catabolic process	BP	0.0428	0.641
GO:0003310	pancreatic A cell differentiation	BP	0.0428	0.641
GO:0048743	positive regulation of skeletal muscle fiber development	BP	0.0428	0.641
GO:0035581	sequestering of extracellular ligand from receptor	BP	0.0428	0.641
GO:1904628	cellular response to phorbol 13-acetate 12-myristate	BP	0.0428	0.641
GO:0060027	convergent extension involved in gastrulation	BP	0.0428	0.641
GO:0010917	negative regulation of mitochondrial membrane potential	BP	0.0428	0.641
GO:0032906	transforming growth factor beta2 production	BP	0.0428	0.641
GO:0032909	regulation of transforming growth factor beta2 production	BP	0.0428	0.641
GO:0030202	heparin metabolic process	BP	0.0428	0.641
GO:0045607	regulation of auditory receptor cell differentiation	BP	0.0428	0.641
GO:0031620	regulation of fever generation	BP	0.0428	0.641
GO:0030210	heparin biosynthetic process	BP	0.0428	0.641
GO:0030323	respiratory tube development	BP	0.0429	0.641
GO:0001568	blood vessel development	BP	0.043	0.641
GO:0051336	regulation of hydrolase activity	BP	0.0433	0.641
GO:0001816	cytokine production	BP	0.0436	0.641
GO:0045137	development of primary sexual characteristics	BP	0.0437	0.641
GO:0014910	regulation of smooth muscle cell migration	BP	0.044	0.641
GO:0060411	cardiac septum morphogenesis	BP	0.044	0.641
GO:0007588	excretion	BP	0.044	0.641
GO:0032635	interleukin-6 production	BP	0.044	0.641
GO:0045596	negative regulation of cell differentiation	BP	0.0441	0.641
GO:0030900	forebrain development	BP	0.0443	0.641
GO:0032101	regulation of response to external stimulus	BP	0.0445	0.641
GO:0032410	negative regulation of transporter activity	BP	0.0448	0.641
GO:0007264	small GTPase mediated signal transduction	BP	0.045	0.641
GO:0051960	regulation of nervous system development	BP	0.0459	0.641
GO:0050873	brown fat cell differentiation	BP	0.046	0.641
GO:1902475	L-alpha-amino acid transmembrane transport	BP	0.046	0.641
GO:0032941	secretion by tissue	BP	0.046	0.641
GO:0098662	inorganic cation transmembrane transport	BP	0.0461	0.641
GO:0048562	embryonic organ morphogenesis	BP	0.0462	0.641
GO:0050702	interleukin-1 beta secretion	BP	0.0465	0.641
GO:0070268	cornification	BP	0.0466	0.641
GO:0007193	adenylate cyclase-inhibiting G-protein coupled receptor signaling pathway	BP	0.0468	0.641
GO:0050709	negative regulation of protein secretion	BP	0.0473	0.641
GO:0051961	negative regulation of nervous system development	BP	0.0476	0.641
GO:0045926	negative regulation of growth	BP	0.0478	0.641
GO:0035510	DNA dealkylation	BP	0.0481	0.641
GO:0060669	embryonic placenta morphogenesis	BP	0.0481	0.641
GO:0061217	regulation of mesonephros development	BP	0.0481	0.641
GO:0002063	chondrocyte development	BP	0.0481	0.641
GO:0072207	metanephric epithelium development	BP	0.0481	0.641
GO:0048699	generation of neurons	BP	0.0483	0.641
GO:0070542	response to fatty acid	BP	0.0489	0.641
GO:0032612	interleukin-1 production	BP	0.0489	0.641
GO:0048729	tissue morphogenesis	BP	0.049	0.641
GO:0051048	negative regulation of secretion	BP	0.0494	0.641
GO:0007420	brain development	BP	0.0498	0.641
GO:0009952	anterior/posterior pattern specification	BP	0.0499	0.641
GO:0044459	plasma membrane part	CC	2.13e-06	0.00219
GO:0030054	cell junction	CC	2.06e-05	0.00531
GO:0031226	intrinsic component of plasma membrane	CC	2.19e-05	0.00531
GO:0070160	occluding junction	CC	2.67e-05	0.00531
GO:0005887	integral component of plasma membrane	CC	3.02e-05	0.00531
GO:0043296	apical junction complex	CC	3.1e-05	0.00531
GO:0005923	bicellular tight junction	CC	4.57e-05	0.0067
GO:0098590	plasma membrane region	CC	5.96e-05	0.00766
GO:0031012	extracellular matrix	CC	0.000191	0.0218
GO:0016327	apicolateral plasma membrane	CC	0.000273	0.0263
GO:0005604	basement membrane	CC	0.000288	0.0263
GO:0044420	extracellular matrix component	CC	0.000308	0.0263
GO:0016328	lateral plasma membrane	CC	0.000367	0.029
GO:0045177	apical part of cell	CC	0.000447	0.0319
GO:0005938	cell cortex	CC	0.000466	0.0319
GO:0045178	basal part of cell	CC	0.000528	0.0326
GO:1990023	mitotic spindle midzone	CC	0.00054	0.0326
GO:0031224	intrinsic component of membrane	CC	0.000685	0.0391
GO:0016324	apical plasma membrane	CC	0.000781	0.0422
GO:0005578	proteinaceous extracellular matrix	CC	0.000876	0.045
GO:0005911	cell-cell junction	CC	0.000953	0.0466
GO:0044425	membrane part	CC	0.0012	0.0537
GO:0016021	integral component of membrane	CC	0.0012	0.0537
GO:0043218	compact myelin	CC	0.00147	0.0629
GO:0043220	Schmidt-Lanterman incisure	CC	0.00163	0.067
GO:0071944	cell periphery	CC	0.00181	0.0716
GO:0045121	membrane raft	CC	0.00255	0.0966
GO:0098857	membrane microdomain	CC	0.00273	0.0966
GO:0016323	basolateral plasma membrane	CC	0.00273	0.0966
GO:0098589	membrane region	CC	0.00317	0.109
GO:0030863	cortical cytoskeleton	CC	0.00412	0.131
GO:0099568	cytoplasmic region	CC	0.00423	0.131
GO:0005886	plasma membrane	CC	0.00429	0.131
GO:0033391	chromatoid body	CC	0.00432	0.131
GO:1903561	extracellular vesicle	CC	0.00678	0.199
GO:0043230	extracellular organelle	CC	0.00703	0.2
GO:0019897	extrinsic component of plasma membrane	CC	0.00827	0.229
GO:0070062	extracellular exosome	CC	0.00941	0.249
GO:0030057	desmosome	CC	0.00946	0.249
GO:0032420	stereocilium	CC	0.0102	0.256
GO:0043235	receptor complex	CC	0.0105	0.257
GO:0032421	stereocilium bundle	CC	0.0108	0.259
GO:0016020	membrane	CC	0.0122	0.284
GO:0031982	vesicle	CC	0.0127	0.291
GO:0044448	cell cortex part	CC	0.0139	0.309
GO:0005605	basal lamina	CC	0.0144	0.315
GO:0070161	anchoring junction	CC	0.0226	0.484
GO:0033010	paranodal junction	CC	0.0257	0.513
GO:0005785	signal recognition particle receptor complex	CC	0.0257	0.513
GO:0009986	cell surface	CC	0.0289	0.521
GO:0030864	cortical actin cytoskeleton	CC	0.0305	0.531
GO:0051233	spindle midzone	CC	0.0305	0.531
GO:0005795	Golgi stack	CC	0.0319	0.546
GO:0001917	photoreceptor inner segment	CC	0.0365	0.611
GO:0005901	caveola	CC	0.0376	0.611
GO:0034366	spherical high-density lipoprotein particle	CC	0.0381	0.611
GO:0014731	spectrin-associated cytoskeleton	CC	0.0381	0.611
GO:0005912	adherens junction	CC	0.0418	0.66
GO:0019898	extrinsic component of membrane	CC	0.0456	0.71
GO:0030018	Z disc	CC	0.0494	0.746
GO:0005509	calcium ion binding	MF	2.94e-05	0.0553
GO:0005237	inhibitory extracellular ligand-gated ion channel activity	MF	6.05e-05	0.0569
GO:0004867	serine-type endopeptidase inhibitor activity	MF	0.000189	0.0888
GO:0016933	extracellularly glycine-gated ion channel activity	MF	0.000496	0.156
GO:0016934	extracellularly glycine-gated chloride channel activity	MF	0.000496	0.156
GO:0099095	ligand-gated anion channel activity	MF	0.000602	0.162
GO:0086083	cell adhesive protein binding involved in bundle of His cell-Purkinje myocyte communication	MF	0.00137	0.322
GO:0050700	CARD domain binding	MF	0.00163	0.341
GO:0052745	inositol phosphate phosphatase activity	MF	0.0019	0.358
GO:0050072	m7G(5')pppN diphosphatase activity	MF	0.00293	0.388
GO:0098632	cell-cell adhesion mediator activity	MF	0.00297	0.388
GO:0046030	inositol trisphosphate phosphatase activity	MF	0.003	0.388
GO:0086080	protein binding involved in heterotypic cell-cell adhesion	MF	0.003	0.388
GO:0008201	heparin binding	MF	0.00324	0.388
GO:0000981	RNA polymerase II transcription factor activity, sequence-specific DNA binding	MF	0.00344	0.388
GO:0042813	Wnt-activated receptor activity	MF	0.00365	0.388
GO:0098631	cell adhesion mediator activity	MF	0.00391	0.388
GO:0005089	Rho guanyl-nucleotide exchange factor activity	MF	0.00433	0.391
GO:0050840	extracellular matrix binding	MF	0.00449	0.391
GO:0061135	endopeptidase regulator activity	MF	0.00458	0.391
GO:0016782	transferase activity, transferring sulfur-containing groups	MF	0.00479	0.391
GO:0004866	endopeptidase inhibitor activity	MF	0.00522	0.391
GO:0008146	sulfotransferase activity	MF	0.0053	0.391
GO:0008432	JUN kinase binding	MF	0.0054	0.391
GO:0001618	virus receptor activity	MF	0.00627	0.421
GO:0104005	hijacked molecular function	MF	0.00627	0.421
GO:0008195	phosphatidate phosphatase activity	MF	0.00702	0.421
GO:0051183	vitamin transporter activity	MF	0.00828	0.421
GO:0015145	monosaccharide transmembrane transporter activity	MF	0.00828	0.421
GO:0061134	peptidase regulator activity	MF	0.00832	0.421
GO:0001227	transcriptional repressor activity, RNA polymerase II transcription regulatory region sequence-specific binding	MF	0.00837	0.421
GO:0055056	D-glucose transmembrane transporter activity	MF	0.00893	0.421
GO:0004499	N,N-dimethylaniline monooxygenase activity	MF	0.00905	0.421
GO:0070915	lysophosphatidic acid receptor activity	MF	0.00905	0.421
GO:0015277	kainate selective glutamate receptor activity	MF	0.00905	0.421
GO:0004896	cytokine receptor activity	MF	0.0101	0.421
GO:0030414	peptidase inhibitor activity	MF	0.0105	0.421
GO:0004198	calcium-dependent cysteine-type endopeptidase activity	MF	0.0123	0.464
GO:1901681	sulfur compound binding	MF	0.0124	0.464
GO:0043565	sequence-specific DNA binding	MF	0.0125	0.464
GO:0022836	gated channel activity	MF	0.0136	0.464
GO:0035325	Toll-like receptor binding	MF	0.0137	0.464
GO:0034483	heparan sulfate sulfotransferase activity	MF	0.0138	0.464
GO:0005249	voltage-gated potassium channel activity	MF	0.0138	0.464
GO:0016594	glycine binding	MF	0.0138	0.464
GO:0019215	intermediate filament binding	MF	0.0138	0.464
GO:0008373	sialyltransferase activity	MF	0.0158	0.507
GO:0005355	glucose transmembrane transporter activity	MF	0.0158	0.507
GO:0032813	tumor necrosis factor receptor superfamily binding	MF	0.0159	0.507
GO:0001968	fibronectin binding	MF	0.0162	0.507
GO:0052658	inositol-1,4,5-trisphosphate 5-phosphatase activity	MF	0.0167	0.507
GO:0004936	alpha-adrenergic receptor activity	MF	0.0167	0.507
GO:0005539	glycosaminoglycan binding	MF	0.017	0.507
GO:0031267	small GTPase binding	MF	0.0172	0.507
GO:0017016	Ras GTPase binding	MF	0.0188	0.524
GO:0003714	transcription corepressor activity	MF	0.0191	0.524
GO:0005088	Ras guanyl-nucleotide exchange factor activity	MF	0.0197	0.524
GO:0052743	inositol tetrakisphosphate phosphatase activity	MF	0.0198	0.524
GO:0043176	amine binding	MF	0.0198	0.524
GO:0051378	serotonin binding	MF	0.0198	0.524
GO:0015149	hexose transmembrane transporter activity	MF	0.0199	0.524
GO:0005231	excitatory extracellular ligand-gated ion channel activity	MF	0.0212	0.524
GO:0005267	potassium channel activity	MF	0.0212	0.524
GO:0030594	neurotransmitter receptor activity	MF	0.0223	0.524
GO:0043236	laminin binding	MF	0.0238	0.524
GO:0015079	potassium ion transmembrane transporter activity	MF	0.0238	0.524
GO:0005123	death receptor binding	MF	0.0239	0.524
GO:0046873	metal ion transmembrane transporter activity	MF	0.0267	0.524
GO:0102337	3-oxo-cerotoyl-CoA synthase activity	MF	0.0271	0.524
GO:0102336	3-oxo-arachidoyl-CoA synthase activity	MF	0.0271	0.524
GO:0102338	3-oxo-lignoceronyl-CoA synthase activity	MF	0.0271	0.524
GO:0034046	poly(G) binding	MF	0.0271	0.524
GO:0009922	fatty acid elongase activity	MF	0.0271	0.524
GO:0102756	very-long-chain 3-ketoacyl-CoA synthase activity	MF	0.0271	0.524
GO:0022824	transmitter-gated ion channel activity	MF	0.0277	0.524
GO:0022835	transmitter-gated channel activity	MF	0.0277	0.524
GO:0005216	ion channel activity	MF	0.0288	0.524
GO:0000982	transcription factor activity, RNA polymerase II core promoter proximal region sequence-specific binding	MF	0.0298	0.524
GO:0070888	E-box binding	MF	0.0304	0.524
GO:0051020	GTPase binding	MF	0.0307	0.524
GO:0017147	Wnt-protein binding	MF	0.0335	0.524
GO:0005158	insulin receptor binding	MF	0.0335	0.524
GO:0022891	substrate-specific transmembrane transporter activity	MF	0.034	0.524
GO:0016791	phosphatase activity	MF	0.0345	0.524
GO:0050998	nitric-oxide synthase binding	MF	0.0364	0.524
GO:0000975	regulatory region DNA binding	MF	0.0367	0.524
GO:0022857	transmembrane transporter activity	MF	0.0371	0.524
GO:0005254	chloride channel activity	MF	0.0373	0.524
GO:0001067	regulatory region nucleic acid binding	MF	0.0377	0.524
GO:0030506	ankyrin binding	MF	0.0379	0.524
GO:0005230	extracellular ligand-gated ion channel activity	MF	0.0393	0.524
GO:0017137	Rab GTPase binding	MF	0.0394	0.524
GO:0004620	phospholipase activity	MF	0.0395	0.524
GO:0030368	interleukin-17 receptor activity	MF	0.0401	0.524
GO:0008237	metallopeptidase activity	MF	0.0412	0.524
GO:0022838	substrate-specific channel activity	MF	0.042	0.524
GO:0005261	cation channel activity	MF	0.0424	0.524
GO:0004181	metallocarboxypeptidase activity	MF	0.0433	0.524
GO:0044212	transcription regulatory region DNA binding	MF	0.044	0.524
GO:0022890	inorganic cation transmembrane transporter activity	MF	0.0458	0.524
GO:0004602	glutathione peroxidase activity	MF	0.0464	0.524
GO:0052689	carboxylic ester hydrolase activity	MF	0.0467	0.524
GO:0031005	filamin binding	MF	0.0469	0.524
GO:0004089	carbonate dehydratase activity	MF	0.0469	0.524
GO:0005388	calcium-transporting ATPase activity	MF	0.0469	0.524
GO:0015075	ion transmembrane transporter activity	MF	0.0497	0.524

## Sheet: Pathways
KEGG ID	Pathway Name	P value	adj. P value
hsa04115	p53 signaling pathway	0.000388	0.0406
hsa00100	Steroid biosynthesis	0.00195	0.136
hsa04070	Phosphatidylinositol signaling system	0.0051	0.266
hsa00562	Inositol phosphate metabolism	0.0116	0.366
hsa05200	Pathways in cancer	0.0158	0.366
hsa04810	Regulation of actin cytoskeleton	0.0452	0.649
hsa04080	Neuroactive ligand-receptor interaction	0.000124	0.0259
hsa04670	Leukocyte transendothelial migration	0.00687	0.287
hsa05214	Glioma	0.0135	0.366
hsa04530	Tight junction	0.015	0.366
hsa05216	Thyroid cancer	0.0243	0.508
hsa05218	Melanoma	0.027	0.513
hsa00920	Sulfur metabolism	0.0369	0.643
hsa00534	Glycosaminoglycan biosynthesis - heparan sulfate / heparin	0.0441	0.649
hsa04610	Complement and coagulation cascades	0.0465	0.649
