# Supplementary material for: GUAVA: A Graphical User Interface for the Analysis and Visualization of ATAC-seq Data
Source: Front Genet. 2018 Jul 17;9:250. doi: 10.3389/fgene.2018.00250 (PMC6056626; doi:10.3389/fgene.2018.00250)
Supplement: Supplementary file 4 [file Table_3.xlsx]

## Sheet: DMSO_Rep1
Table S3. Over-represented gene ontologies.
GO ID	GO Term	GO Type	P value	adj. P value
GO:0006396	RNA processing	BP	4.4e-43	6.44e-39
GO:0006996	organelle organization	BP	3.66e-40	2.68e-36
GO:0034660	ncRNA metabolic process	BP	9.95e-35	4.85e-31
GO:0006139	nucleobase-containing compound metabolic process	BP	2.42e-32	8.85e-29
GO:0090304	nucleic acid metabolic process	BP	4.5e-32	1.32e-28
GO:0006974	cellular response to DNA damage stimulus	BP	1.16e-31	2.83e-28
GO:0033554	cellular response to stress	BP	2.91e-31	6.08e-28
GO:0070727	cellular macromolecule localization	BP	9.43e-31	1.71e-27
GO:0034470	ncRNA processing	BP	1.05e-30	1.71e-27
GO:0034613	cellular protein localization	BP	4.14e-30	6.05e-27
GO:0046483	heterocycle metabolic process	BP	1.54e-29	2.05e-26
GO:0007049	cell cycle	BP	6.49e-29	7.91e-26
GO:0046907	intracellular transport	BP	9.55e-29	1.07e-25
GO:0006725	cellular aromatic compound metabolic process	BP	1.07e-27	1.11e-24
GO:0000278	mitotic cell cycle	BP	3.07e-27	3e-24
GO:0051641	cellular localization	BP	5.26e-27	4.81e-24
GO:0016070	RNA metabolic process	BP	6.04e-26	5.2e-23
GO:0022613	ribonucleoprotein complex biogenesis	BP	1.6e-25	1.3e-22
GO:0070647	protein modification by small protein conjugation or removal	BP	1.57e-24	1.21e-21
GO:1901360	organic cyclic compound metabolic process	BP	4.27e-24	3.12e-21
GO:1903047	mitotic cell cycle process	BP	6.83e-24	4.76e-21
GO:0016071	mRNA metabolic process	BP	2.31e-23	1.54e-20
GO:0044265	cellular macromolecule catabolic process	BP	2.66e-23	1.69e-20
GO:0032446	protein modification by small protein conjugation	BP	4.08e-23	2.49e-20
GO:0034641	cellular nitrogen compound metabolic process	BP	1.55e-22	9.07e-20
GO:0006886	intracellular protein transport	BP	8.41e-22	4.73e-19
GO:0006281	DNA repair	BP	1.02e-21	5.55e-19
GO:0033365	protein localization to organelle	BP	1.58e-21	8.27e-19
GO:0051726	regulation of cell cycle	BP	1.89e-21	9.55e-19
GO:0016567	protein ubiquitination	BP	9.42e-21	4.59e-18
GO:0051276	chromosome organization	BP	1.07e-20	5.06e-18
GO:0022402	cell cycle process	BP	1.2e-20	5.49e-18
GO:0071840	cellular component organization or biogenesis	BP	1.38e-20	6.12e-18
GO:0042254	ribosome biogenesis	BP	3.83e-20	1.65e-17
GO:0051649	establishment of localization in cell	BP	4.27e-20	1.78e-17
GO:0044085	cellular component biogenesis	BP	4.86e-20	1.97e-17
GO:0016072	rRNA metabolic process	BP	5.96e-20	2.36e-17
GO:0010498	proteasomal protein catabolic process	BP	6.37e-20	2.45e-17
GO:0007005	mitochondrion organization	BP	2.66e-19	9.8e-17
GO:0009057	macromolecule catabolic process	BP	2.68e-19	9.8e-17
GO:0008380	RNA splicing	BP	4.55e-19	1.62e-16
GO:0043161	proteasome-mediated ubiquitin-dependent protein catabolic process	BP	5.67e-19	1.97e-16
GO:0006259	DNA metabolic process	BP	8.56e-19	2.91e-16
GO:0061919	process utilizing autophagic mechanism	BP	2.34e-18	7.61e-16
GO:0006914	autophagy	BP	2.34e-18	7.61e-16
GO:0006364	rRNA processing	BP	2.88e-18	9.15e-16
GO:0009894	regulation of catabolic process	BP	4.27e-18	1.33e-15
GO:0031329	regulation of cellular catabolic process	BP	6.4e-18	1.95e-15
GO:0016236	macroautophagy	BP	1.13e-17	3.36e-15
GO:0008104	protein localization	BP	1.35e-17	3.94e-15
GO:0044257	cellular protein catabolic process	BP	3.02e-17	8.66e-15
GO:0044248	cellular catabolic process	BP	3.08e-17	8.67e-15
GO:0043632	modification-dependent macromolecule catabolic process	BP	3.51e-17	9.68e-15
GO:0006397	mRNA processing	BP	6.25e-17	1.69e-14
GO:0051603	proteolysis involved in cellular protein catabolic process	BP	6.88e-17	1.83e-14
GO:0140053	mitochondrial gene expression	BP	9.87e-17	2.58e-14
GO:0016043	cellular component organization	BP	1.59e-16	4.08e-14
GO:0019941	modification-dependent protein catabolic process	BP	1.78e-16	4.48e-14
GO:0000375	RNA splicing, via transesterification reactions	BP	2.09e-16	5.18e-14
GO:0000398	mRNA splicing, via spliceosome	BP	4.12e-16	9.88e-14
GO:0000377	RNA splicing, via transesterification reactions with bulged adenosine as nucleophile	BP	4.12e-16	9.88e-14
GO:0006511	ubiquitin-dependent protein catabolic process	BP	5.18e-16	1.22e-13
GO:0007346	regulation of mitotic cell cycle	BP	1.15e-15	2.67e-13
GO:0006399	tRNA metabolic process	BP	1.97e-15	4.49e-13
GO:0016032	viral process	BP	3.23e-15	7.27e-13
GO:0030163	protein catabolic process	BP	3.29e-15	7.29e-13
GO:0000075	cell cycle checkpoint	BP	9.82e-15	2.11e-12
GO:0032543	mitochondrial translation	BP	9.82e-15	2.11e-12
GO:0034645	cellular macromolecule biosynthetic process	BP	1.09e-14	2.31e-12
GO:0018130	heterocycle biosynthetic process	BP	1.36e-14	2.85e-12
GO:0070925	organelle assembly	BP	1.71e-14	3.53e-12
GO:0044772	mitotic cell cycle phase transition	BP	2.47e-14	5.02e-12
GO:0045786	negative regulation of cell cycle	BP	2.55e-14	5.11e-12
GO:0033043	regulation of organelle organization	BP	5.14e-14	1.02e-11
GO:0019438	aromatic compound biosynthetic process	BP	5.26e-14	1.03e-11
GO:0034654	nucleobase-containing compound biosynthetic process	BP	5.64e-14	1.09e-11
GO:0033036	macromolecule localization	BP	6.14e-14	1.17e-11
GO:0043933	macromolecular complex subunit organization	BP	7.96e-14	1.49e-11
GO:0072594	establishment of protein localization to organelle	BP	2.04e-13	3.77e-11
GO:0022607	cellular component assembly	BP	2.09e-13	3.82e-11
GO:1901362	organic cyclic compound biosynthetic process	BP	2.45e-13	4.42e-11
GO:0045184	establishment of protein localization	BP	2.93e-13	5.22e-11
GO:0072331	signal transduction by p53 class mediator	BP	3.41e-13	6.01e-11
GO:0009059	macromolecule biosynthetic process	BP	3.7e-13	6.45e-11
GO:0009056	catabolic process	BP	3.96e-13	6.81e-11
GO:0016570	histone modification	BP	4.39e-13	7.47e-11
GO:0097659	nucleic acid-templated transcription	BP	4.51e-13	7.59e-11
GO:1903320	regulation of protein modification by small protein conjugation or removal	BP	4.78e-13	7.94e-11
GO:0006351	transcription, DNA-templated	BP	5.16e-13	8.49e-11
GO:0044271	cellular nitrogen compound biosynthetic process	BP	5.98e-13	9.72e-11
GO:0032774	RNA biosynthetic process	BP	1.02e-12	1.64e-10
GO:0044770	cell cycle phase transition	BP	1.35e-12	2.14e-10
GO:0000956	nuclear-transcribed mRNA catabolic process	BP	2.23e-12	3.51e-10
GO:0007017	microtubule-based process	BP	2.87e-12	4.47e-10
GO:0031396	regulation of protein ubiquitination	BP	3.53e-12	5.43e-10
GO:0034622	cellular macromolecular complex assembly	BP	4.25e-12	6.47e-10
GO:0006260	DNA replication	BP	4.87e-12	7.34e-10
GO:0007093	mitotic cell cycle checkpoint	BP	5.68e-12	8.48e-10
GO:0015031	protein transport	BP	7.49e-12	1.11e-09
GO:0071826	ribonucleoprotein complex subunit organization	BP	8.74e-12	1.28e-09
GO:0022618	ribonucleoprotein complex assembly	BP	9.21e-12	1.33e-09
GO:0051301	cell division	BP	9.42e-12	1.35e-09
GO:0031331	positive regulation of cellular catabolic process	BP	1.1e-11	1.55e-09
GO:0006605	protein targeting	BP	1.1e-11	1.55e-09
GO:0000209	protein polyubiquitination	BP	1.2e-11	1.68e-09
GO:0031570	DNA integrity checkpoint	BP	1.42e-11	1.95e-09
GO:0000819	sister chromatid segregation	BP	1.56e-11	2.13e-09
GO:0019219	regulation of nucleobase-containing compound metabolic process	BP	1.58e-11	2.14e-09
GO:0008033	tRNA processing	BP	1.62e-11	2.18e-09
GO:1903362	regulation of cellular protein catabolic process	BP	1.68e-11	2.23e-09
GO:0044260	cellular macromolecule metabolic process	BP	1.74e-11	2.29e-09
GO:1903322	positive regulation of protein modification by small protein conjugation or removal	BP	1.88e-11	2.46e-09
GO:0006402	mRNA catabolic process	BP	1.97e-11	2.56e-09
GO:0044403	symbiosis, encompassing mutualism through parasitism	BP	2.19e-11	2.78e-09
GO:0051252	regulation of RNA metabolic process	BP	2.19e-11	2.78e-09
GO:0048193	Golgi vesicle transport	BP	2.32e-11	2.93e-09
GO:0016197	endosomal transport	BP	2.41e-11	3.01e-09
GO:1901576	organic substance biosynthetic process	BP	2.49e-11	3.09e-09
GO:0018205	peptidyl-lysine modification	BP	2.69e-11	3.3e-09
GO:0022411	cellular component disassembly	BP	3.51e-11	4.28e-09
GO:0019080	viral gene expression	BP	3.83e-11	4.64e-09
GO:0007062	sister chromatid cohesion	BP	4.23e-11	5.07e-09
GO:0045333	cellular respiration	BP	4.55e-11	5.39e-09
GO:0009896	positive regulation of catabolic process	BP	4.56e-11	5.39e-09
GO:0033044	regulation of chromosome organization	BP	4.82e-11	5.64e-09
GO:1901990	regulation of mitotic cell cycle phase transition	BP	5.15e-11	5.98e-09
GO:0010564	regulation of cell cycle process	BP	5.33e-11	6.14e-09
GO:0010506	regulation of autophagy	BP	5.86e-11	6.7e-09
GO:0044839	cell cycle G2/M phase transition	BP	6.24e-11	7.02e-09
GO:1903050	regulation of proteolysis involved in cellular protein catabolic process	BP	6.24e-11	7.02e-09
GO:0018193	peptidyl-amino acid modification	BP	6.34e-11	7.08e-09
GO:0044249	cellular biosynthetic process	BP	6.42e-11	7.09e-09
GO:0006261	DNA-dependent DNA replication	BP	6.45e-11	7.09e-09
GO:0006401	RNA catabolic process	BP	6.58e-11	7.19e-09
GO:0016569	covalent chromatin modification	BP	6.75e-11	7.31e-09
GO:0015833	peptide transport	BP	7.67e-11	8.2e-09
GO:1901796	regulation of signal transduction by p53 class mediator	BP	7.68e-11	8.2e-09
GO:0010467	gene expression	BP	9.26e-11	9.82e-09
GO:0072657	protein localization to membrane	BP	1.22e-10	1.28e-08
GO:0009058	biosynthetic process	BP	1.29e-10	1.35e-08
GO:0000086	G2/M transition of mitotic cell cycle	BP	1.31e-10	1.36e-08
GO:0000077	DNA damage checkpoint	BP	1.37e-10	1.41e-08
GO:0042787	protein ubiquitination involved in ubiquitin-dependent protein catabolic process	BP	1.54e-10	1.57e-08
GO:0006414	translational elongation	BP	1.62e-10	1.64e-08
GO:0042176	regulation of protein catabolic process	BP	2.09e-10	2.11e-08
GO:2001020	regulation of response to DNA damage stimulus	BP	2.54e-10	2.55e-08
GO:0065003	macromolecular complex assembly	BP	2.56e-10	2.55e-08
GO:0070126	mitochondrial translational termination	BP	2.93e-10	2.9e-08
GO:0010256	endomembrane system organization	BP	3.48e-10	3.42e-08
GO:0070972	protein localization to endoplasmic reticulum	BP	3.6e-10	3.51e-08
GO:0042886	amide transport	BP	3.67e-10	3.55e-08
GO:0033108	mitochondrial respiratory chain complex assembly	BP	3.96e-10	3.78e-08
GO:0016073	snRNA metabolic process	BP	3.96e-10	3.78e-08
GO:1902749	regulation of cell cycle G2/M phase transition	BP	4.01e-10	3.81e-08
GO:1901575	organic substance catabolic process	BP	4.22e-10	3.99e-08
GO:0034976	response to endoplasmic reticulum stress	BP	4.41e-10	4.13e-08
GO:1903506	regulation of nucleic acid-templated transcription	BP	4.69e-10	4.37e-08
GO:0071822	protein complex subunit organization	BP	4.74e-10	4.39e-08
GO:0016241	regulation of macroautophagy	BP	5.15e-10	4.74e-08
GO:0070125	mitochondrial translational elongation	BP	5.34e-10	4.88e-08
GO:0006415	translational termination	BP	5.44e-10	4.95e-08
GO:0006355	regulation of transcription, DNA-templated	BP	5.7e-10	5.15e-08
GO:0042770	signal transduction in response to DNA damage	BP	6.12e-10	5.49e-08
GO:0010638	positive regulation of organelle organization	BP	7.11e-10	6.34e-08
GO:0043412	macromolecule modification	BP	7.56e-10	6.7e-08
GO:0007059	chromosome segregation	BP	9.48e-10	8.34e-08
GO:0031398	positive regulation of protein ubiquitination	BP	9.54e-10	8.34e-08
GO:0045047	protein targeting to ER	BP	9.58e-10	8.34e-08
GO:0090150	establishment of protein localization to membrane	BP	9.98e-10	8.61e-08
GO:0019083	viral transcription	BP	1e-09	8.61e-08
GO:0010389	regulation of G2/M transition of mitotic cell cycle	BP	1.05e-09	8.97e-08
GO:1901987	regulation of cell cycle phase transition	BP	1.19e-09	1.01e-07
GO:2001141	regulation of RNA biosynthetic process	BP	1.21e-09	1.02e-07
GO:0006325	chromatin organization	BP	1.24e-09	1.04e-07
GO:0140014	mitotic nuclear division	BP	1.24e-09	1.04e-07
GO:0097190	apoptotic signaling pathway	BP	1.37e-09	1.14e-07
GO:0006403	RNA localization	BP	1.44e-09	1.19e-07
GO:0015980	energy derivation by oxidation of organic compounds	BP	2.08e-09	1.71e-07
GO:0072599	establishment of protein localization to endoplasmic reticulum	BP	2.41e-09	1.96e-07
GO:0098781	ncRNA transcription	BP	2.41e-09	1.96e-07
GO:0006613	cotranslational protein targeting to membrane	BP	2.96e-09	2.39e-07
GO:0030330	DNA damage response, signal transduction by p53 class mediator	BP	4.13e-09	3.32e-07
GO:0097193	intrinsic apoptotic signaling pathway	BP	4.86e-09	3.89e-07
GO:0031400	negative regulation of protein modification process	BP	5.23e-09	4.16e-07
GO:0016573	histone acetylation	BP	5.59e-09	4.42e-07
GO:1901991	negative regulation of mitotic cell cycle phase transition	BP	5.99e-09	4.71e-07
GO:0080135	regulation of cellular response to stress	BP	6.25e-09	4.89e-07
GO:0000184	nuclear-transcribed mRNA catabolic process, nonsense-mediated decay	BP	7.46e-09	5.81e-07
GO:2001022	positive regulation of response to DNA damage stimulus	BP	7.8e-09	6.04e-07
GO:0006611	protein export from nucleus	BP	8.24e-09	6.34e-07
GO:0042273	ribosomal large subunit biogenesis	BP	8.38e-09	6.42e-07
GO:2001252	positive regulation of chromosome organization	BP	8.59e-09	6.55e-07
GO:0031123	RNA 3'-end processing	BP	9.63e-09	7.3e-07
GO:0009141	nucleoside triphosphate metabolic process	BP	1.1e-08	8.29e-07
GO:0006614	SRP-dependent cotranslational protein targeting to membrane	BP	1.2e-08	8.98e-07
GO:1903827	regulation of cellular protein localization	BP	1.31e-08	9.76e-07
GO:0007050	cell cycle arrest	BP	1.36e-08	1.01e-06
GO:0051168	nuclear export	BP	1.54e-08	1.14e-06
GO:1903008	organelle disassembly	BP	1.84e-08	1.35e-06
GO:0022406	membrane docking	BP	1.88e-08	1.37e-06
GO:0036211	protein modification process	BP	1.88e-08	1.37e-06
GO:0006464	cellular protein modification process	BP	1.88e-08	1.37e-06
GO:0006400	tRNA modification	BP	1.9e-08	1.37e-06
GO:0032984	macromolecular complex disassembly	BP	1.94e-08	1.39e-06
GO:1903364	positive regulation of cellular protein catabolic process	BP	2.04e-08	1.45e-06
GO:0007033	vacuole organization	BP	2.15e-08	1.53e-06
GO:0061136	regulation of proteasomal protein catabolic process	BP	2.16e-08	1.53e-06
GO:0009144	purine nucleoside triphosphate metabolic process	BP	2.31e-08	1.62e-06
GO:0051640	organelle localization	BP	2.34e-08	1.64e-06
GO:0006353	DNA-templated transcription, termination	BP	2.38e-08	1.65e-06
GO:0044774	mitotic DNA integrity checkpoint	BP	2.38e-08	1.65e-06
GO:1903052	positive regulation of proteolysis involved in cellular protein catabolic process	BP	2.42e-08	1.67e-06
GO:0000226	microtubule cytoskeleton organization	BP	2.5e-08	1.72e-06
GO:0022904	respiratory electron transport chain	BP	2.65e-08	1.81e-06
GO:0098813	nuclear chromosome segregation	BP	2.79e-08	1.9e-06
GO:0034655	nucleobase-containing compound catabolic process	BP	2.82e-08	1.91e-06
GO:0009451	RNA modification	BP	2.93e-08	1.96e-06
GO:0031397	negative regulation of protein ubiquitination	BP	2.93e-08	1.96e-06
GO:0006366	transcription from RNA polymerase II promoter	BP	2.97e-08	1.99e-06
GO:2000112	regulation of cellular macromolecule biosynthetic process	BP	3.03e-08	2.02e-06
GO:0007030	Golgi organization	BP	3.08e-08	2.04e-06
GO:0009199	ribonucleoside triphosphate metabolic process	BP	3.25e-08	2.14e-06
GO:0036503	ERAD pathway	BP	3.66e-08	2.4e-06
GO:0045930	negative regulation of mitotic cell cycle	BP	3.77e-08	2.46e-06
GO:1901565	organonitrogen compound catabolic process	BP	4.1e-08	2.67e-06
GO:0010948	negative regulation of cell cycle process	BP	4.55e-08	2.95e-06
GO:0043620	regulation of DNA-templated transcription in response to stress	BP	4.65e-08	3e-06
GO:0071166	ribonucleoprotein complex localization	BP	4.77e-08	3.06e-06
GO:0009123	nucleoside monophosphate metabolic process	BP	4.98e-08	3.18e-06
GO:0071897	DNA biosynthetic process	BP	5.08e-08	3.23e-06
GO:0006302	double-strand break repair	BP	5.3e-08	3.35e-06
GO:0009161	ribonucleoside monophosphate metabolic process	BP	5.54e-08	3.5e-06
GO:0000070	mitotic sister chromatid segregation	BP	5.64e-08	3.54e-06
GO:0006839	mitochondrial transport	BP	6.08e-08	3.8e-06
GO:0009301	snRNA transcription	BP	6.17e-08	3.83e-06
GO:0042795	snRNA transcription from RNA polymerase II promoter	BP	6.17e-08	3.83e-06
GO:0006913	nucleocytoplasmic transport	BP	6.27e-08	3.87e-06
GO:0006119	oxidative phosphorylation	BP	6.64e-08	4.09e-06
GO:0036294	cellular response to decreased oxygen levels	BP	7.21e-08	4.41e-06
GO:0044419	interspecies interaction between organisms	BP	7.26e-08	4.43e-06
GO:0009205	purine ribonucleoside triphosphate metabolic process	BP	7.59e-08	4.61e-06
GO:0071426	ribonucleoprotein complex export from nucleus	BP	7.65e-08	4.63e-06
GO:0009167	purine ribonucleoside monophosphate metabolic process	BP	8.21e-08	4.95e-06
GO:0006369	termination of RNA polymerase II transcription	BP	8.28e-08	4.96e-06
GO:0018394	peptidyl-lysine acetylation	BP	8.78e-08	5.24e-06
GO:0051169	nuclear transport	BP	9.52e-08	5.66e-06
GO:0033260	nuclear DNA replication	BP	1.03e-07	6.08e-06
GO:0009411	response to UV	BP	1.18e-07	6.96e-06
GO:2001233	regulation of apoptotic signaling pathway	BP	1.2e-07	7.03e-06
GO:0097711	ciliary basal body-plasma membrane docking	BP	1.27e-07	7.44e-06
GO:0051128	regulation of cellular component organization	BP	1.29e-07	7.52e-06
GO:0051338	regulation of transferase activity	BP	1.31e-07	7.58e-06
GO:0140056	organelle localization by membrane tethering	BP	1.35e-07	7.83e-06
GO:0043241	protein complex disassembly	BP	1.39e-07	7.98e-06
GO:0045732	positive regulation of protein catabolic process	BP	1.41e-07	8.11e-06
GO:0044773	mitotic DNA damage checkpoint	BP	1.43e-07	8.15e-06
GO:0051052	regulation of DNA metabolic process	BP	1.44e-07	8.19e-06
GO:0009126	purine nucleoside monophosphate metabolic process	BP	1.52e-07	8.63e-06
GO:0006473	protein acetylation	BP	1.67e-07	9.45e-06
GO:0030705	cytoskeleton-dependent intracellular transport	BP	1.68e-07	9.46e-06
GO:0010257	NADH dehydrogenase complex assembly	BP	1.8e-07	9.97e-06
GO:0044786	cell cycle DNA replication	BP	1.8e-07	9.97e-06
GO:0032981	mitochondrial respiratory chain complex I assembly	BP	1.8e-07	9.97e-06
GO:0097031	mitochondrial respiratory chain complex I biogenesis	BP	1.8e-07	9.97e-06
GO:0043618	regulation of transcription from RNA polymerase II promoter in response to stress	BP	2.01e-07	1.11e-05
GO:0006282	regulation of DNA repair	BP	2.14e-07	1.17e-05
GO:0051438	regulation of ubiquitin-protein transferase activity	BP	2.46e-07	1.35e-05
GO:1901988	negative regulation of cell cycle phase transition	BP	2.57e-07	1.41e-05
GO:0006091	generation of precursor metabolites and energy	BP	2.62e-07	1.42e-05
GO:0045739	positive regulation of DNA repair	BP	2.69e-07	1.46e-05
GO:0032006	regulation of TOR signaling	BP	2.76e-07	1.49e-05
GO:0071456	cellular response to hypoxia	BP	2.84e-07	1.53e-05
GO:1903829	positive regulation of cellular protein localization	BP	3.09e-07	1.66e-05
GO:0046700	heterocycle catabolic process	BP	3.11e-07	1.66e-05
GO:0018393	internal peptidyl-lysine acetylation	BP	3.2e-07	1.7e-05
GO:0070646	protein modification by small protein removal	BP	3.39e-07	1.8e-05
GO:1904666	regulation of ubiquitin protein ligase activity	BP	3.58e-07	1.89e-05
GO:0044237	cellular metabolic process	BP	3.74e-07	1.97e-05
GO:0010556	regulation of macromolecule biosynthetic process	BP	4.04e-07	2.12e-05
GO:0060271	cilium assembly	BP	4.05e-07	2.12e-05
GO:0006413	translational initiation	BP	4.17e-07	2.17e-05
GO:0042274	ribosomal small subunit biogenesis	BP	4.18e-07	2.17e-05
GO:1903311	regulation of mRNA metabolic process	BP	4.25e-07	2.2e-05
GO:0099111	microtubule-based transport	BP	4.3e-07	2.21e-05
GO:0010970	transport along microtubule	BP	4.3e-07	2.21e-05
GO:0000723	telomere maintenance	BP	4.33e-07	2.21e-05
GO:0071453	cellular response to oxygen levels	BP	4.45e-07	2.26e-05
GO:0043543	protein acylation	BP	4.45e-07	2.26e-05
GO:0046034	ATP metabolic process	BP	4.53e-07	2.29e-05
GO:0031023	microtubule organizing center organization	BP	4.64e-07	2.34e-05
GO:1904668	positive regulation of ubiquitin protein ligase activity	BP	5.25e-07	2.62e-05
GO:0051444	negative regulation of ubiquitin-protein transferase activity	BP	5.25e-07	2.62e-05
GO:0031929	TOR signaling	BP	5.25e-07	2.62e-05
GO:0000122	negative regulation of transcription from RNA polymerase II promoter	BP	5.37e-07	2.67e-05
GO:0006405	RNA export from nucleus	BP	5.48e-07	2.72e-05
GO:0031124	mRNA 3'-end processing	BP	5.97e-07	2.95e-05
GO:0006383	transcription from RNA polymerase III promoter	BP	6.09e-07	3e-05
GO:0044782	cilium organization	BP	6.16e-07	3.03e-05
GO:0006888	ER to Golgi vesicle-mediated transport	BP	7.22e-07	3.53e-05
GO:0006612	protein targeting to membrane	BP	7.49e-07	3.65e-05
GO:0000422	autophagy of mitochondrion	BP	7.71e-07	3.74e-05
GO:0061726	mitochondrion disassembly	BP	7.71e-07	3.74e-05
GO:0032200	telomere organization	BP	7.88e-07	3.81e-05
GO:0051236	establishment of RNA localization	BP	9.16e-07	4.41e-05
GO:0007098	centrosome cycle	BP	9.79e-07	4.7e-05
GO:0007006	mitochondrial membrane organization	BP	1.04e-06	4.98e-05
GO:0006475	internal protein amino acid acetylation	BP	1.06e-06	5.05e-05
GO:0030490	maturation of SSU-rRNA	BP	1.12e-06	5.31e-05
GO:0044270	cellular nitrogen compound catabolic process	BP	1.18e-06	5.61e-05
GO:0019439	aromatic compound catabolic process	BP	1.19e-06	5.61e-05
GO:1903321	negative regulation of protein modification by small protein conjugation or removal	BP	1.22e-06	5.74e-05
GO:0030433	ubiquitin-dependent ERAD pathway	BP	1.26e-06	5.93e-05
GO:0006289	nucleotide-excision repair	BP	1.54e-06	7.2e-05
GO:0050657	nucleic acid transport	BP	1.59e-06	7.38e-05
GO:0050658	RNA transport	BP	1.59e-06	7.38e-05
GO:0071427	mRNA-containing ribonucleoprotein complex export from nucleus	BP	1.64e-06	7.58e-05
GO:0006406	mRNA export from nucleus	BP	1.64e-06	7.58e-05
GO:0016579	protein deubiquitination	BP	1.69e-06	7.79e-05
GO:0051443	positive regulation of ubiquitin-protein transferase activity	BP	1.72e-06	7.87e-05
GO:1905037	autophagosome organization	BP	1.73e-06	7.93e-05
GO:0043624	cellular protein complex disassembly	BP	1.9e-06	8.67e-05
GO:0032434	regulation of proteasomal ubiquitin-dependent protein catabolic process	BP	1.93e-06	8.77e-05
GO:0045892	negative regulation of transcription, DNA-templated	BP	2.01e-06	9.11e-05
GO:0070936	protein K48-linked ubiquitination	BP	2.05e-06	9.23e-05
GO:0042073	intraciliary transport	BP	2.05e-06	9.23e-05
GO:0042773	ATP synthesis coupled electron transport	BP	2.13e-06	9.54e-05
GO:0051439	regulation of ubiquitin-protein ligase activity involved in mitotic cell cycle	BP	2.16e-06	9.67e-05
GO:0051186	cofactor metabolic process	BP	2.2e-06	9.8e-05
GO:0007051	spindle organization	BP	2.48e-06	0.00011
GO:2001235	positive regulation of apoptotic signaling pathway	BP	2.72e-06	0.000121
GO:0042775	mitochondrial ATP synthesis coupled electron transport	BP	2.73e-06	0.000121
GO:0051347	positive regulation of transferase activity	BP	2.75e-06	0.000121
GO:0051436	negative regulation of ubiquitin-protein ligase activity involved in mitotic cell cycle	BP	2.82e-06	0.000124
GO:0051054	positive regulation of DNA metabolic process	BP	3.03e-06	0.000133
GO:1904667	negative regulation of ubiquitin protein ligase activity	BP	3.25e-06	0.000142
GO:0070271	protein complex biogenesis	BP	3.28e-06	0.000143
GO:0006461	protein complex assembly	BP	3.53e-06	0.000153
GO:0007007	inner mitochondrial membrane organization	BP	3.54e-06	0.000153
GO:0051028	mRNA transport	BP	3.54e-06	0.000153
GO:0000045	autophagosome assembly	BP	3.61e-06	0.000156
GO:0002181	cytoplasmic translation	BP	3.88e-06	0.000166
GO:0051298	centrosome duplication	BP	3.88e-06	0.000166
GO:0031647	regulation of protein stability	BP	3.93e-06	0.000168
GO:2000058	regulation of protein ubiquitination involved in ubiquitin-dependent protein catabolic process	BP	4.1e-06	0.000174
GO:0051437	positive regulation of ubiquitin-protein ligase activity involved in regulation of mitotic cell cycle transition	BP	4.21e-06	0.000178
GO:0051253	negative regulation of RNA metabolic process	BP	4.41e-06	0.000187
GO:1902850	microtubule cytoskeleton organization involved in mitosis	BP	4.73e-06	0.0002
GO:0016482	cytosolic transport	BP	5.04e-06	0.000212
GO:0007091	metaphase/anaphase transition of mitotic cell cycle	BP	5.08e-06	0.000213
GO:0006354	DNA-templated transcription, elongation	BP	5.54e-06	0.000231
GO:0045935	positive regulation of nucleobase-containing compound metabolic process	BP	5.92e-06	0.000247
GO:0120031	plasma membrane bounded cell projection assembly	BP	6.17e-06	0.000256
GO:0010821	regulation of mitochondrion organization	BP	6.38e-06	0.000264
GO:1901361	organic cyclic compound catabolic process	BP	6.46e-06	0.000267
GO:0006120	mitochondrial electron transport, NADH to ubiquinone	BP	6.86e-06	0.000283
GO:0051130	positive regulation of cellular component organization	BP	6.91e-06	0.000284
GO:0035601	protein deacylation	BP	7.33e-06	0.000301
GO:0031145	anaphase-promoting complex-dependent catabolic process	BP	7.41e-06	0.000303
GO:0007004	telomere maintenance via telomerase	BP	8.15e-06	0.000332
GO:0030031	cell projection assembly	BP	8.23e-06	0.000335
GO:0045934	negative regulation of nucleobase-containing compound metabolic process	BP	8.34e-06	0.000338
GO:0006301	postreplication repair	BP	8.58e-06	0.000347
GO:0043966	histone H3 acetylation	BP	8.83e-06	0.000355
GO:0033047	regulation of mitotic sister chromatid segregation	BP	8.83e-06	0.000355
GO:0006283	transcription-coupled nucleotide-excision repair	BP	9.06e-06	0.000363
GO:0006900	vesicle budding from membrane	BP	9.21e-06	0.000366
GO:2000060	positive regulation of protein ubiquitination involved in ubiquitin-dependent protein catabolic process	BP	9.21e-06	0.000366
GO:0030071	regulation of mitotic metaphase/anaphase transition	BP	9.27e-06	0.000366
GO:0044380	protein localization to cytoskeleton	BP	9.27e-06	0.000366
GO:0031572	G2 DNA damage checkpoint	BP	9.29e-06	0.000366
GO:0000959	mitochondrial RNA metabolic process	BP	9.29e-06	0.000366
GO:0051348	negative regulation of transferase activity	BP	1.04e-05	0.000409
GO:0044783	G1 DNA damage checkpoint	BP	1.17e-05	0.000458
GO:0032204	regulation of telomere maintenance	BP	1.21e-05	0.000472
GO:0010833	telomere maintenance via telomere lengthening	BP	1.21e-05	0.000472
GO:0061418	regulation of transcription from RNA polymerase II promoter in response to hypoxia	BP	1.21e-05	0.000472
GO:0043623	cellular protein complex assembly	BP	1.27e-05	0.000492
GO:0071705	nitrogen compound transport	BP	1.27e-05	0.000492
GO:0001738	morphogenesis of a polarized epithelium	BP	1.35e-05	0.000522
GO:0001933	negative regulation of protein phosphorylation	BP	1.36e-05	0.000522
GO:0036293	response to decreased oxygen levels	BP	1.39e-05	0.000534
GO:0015931	nucleobase-containing compound transport	BP	1.45e-05	0.000556
GO:0031571	mitotic G1 DNA damage checkpoint	BP	1.5e-05	0.000573
GO:0044819	mitotic G1/S transition checkpoint	BP	1.5e-05	0.000573
GO:0006890	retrograde vesicle-mediated transport, Golgi to ER	BP	1.53e-05	0.000583
GO:0061912	selective autophagy	BP	1.69e-05	0.000641
GO:0098732	macromolecule deacylation	BP	1.92e-05	0.000725
GO:0006476	protein deacetylation	BP	1.96e-05	0.000738
GO:0006338	chromatin remodeling	BP	2.02e-05	0.000761
GO:1903507	negative regulation of nucleic acid-templated transcription	BP	2.17e-05	0.000814
GO:0051188	cofactor biosynthetic process	BP	2.26e-05	0.000846
GO:0072698	protein localization to microtubule cytoskeleton	BP	2.28e-05	0.00085
GO:0019985	translesion synthesis	BP	2.28e-05	0.00085
GO:0043967	histone H4 acetylation	BP	2.32e-05	0.000862
GO:0031326	regulation of cellular biosynthetic process	BP	2.49e-05	0.000921
GO:0034502	protein localization to chromosome	BP	2.53e-05	0.000933
GO:0007034	vacuolar transport	BP	2.67e-05	0.000985
GO:0010508	positive regulation of autophagy	BP	2.69e-05	0.00099
GO:0006986	response to unfolded protein	BP	2.76e-05	0.00101
GO:0016575	histone deacetylation	BP	2.93e-05	0.00107
GO:0050821	protein stabilization	BP	2.96e-05	0.00108
GO:0010212	response to ionizing radiation	BP	2.98e-05	0.00109
GO:0042255	ribosome assembly	BP	3.01e-05	0.00109
GO:0032436	positive regulation of proteasomal ubiquitin-dependent protein catabolic process	BP	3.12e-05	0.00113
GO:0000731	DNA synthesis involved in DNA repair	BP	3.22e-05	0.00116
GO:1901800	positive regulation of proteasomal protein catabolic process	BP	3.33e-05	0.0012
GO:0007052	mitotic spindle organization	BP	3.33e-05	0.0012
GO:1902679	negative regulation of RNA biosynthetic process	BP	3.34e-05	0.0012
GO:0070585	protein localization to mitochondrion	BP	3.37e-05	0.0012
GO:0000460	maturation of 5.8S rRNA	BP	3.37e-05	0.0012
GO:0009889	regulation of biosynthetic process	BP	3.4e-05	0.00121
GO:0006732	coenzyme metabolic process	BP	3.51e-05	0.00125
GO:0044784	metaphase/anaphase transition of cell cycle	BP	3.55e-05	0.00126
GO:0044267	cellular protein metabolic process	BP	3.57e-05	0.00126
GO:0009314	response to radiation	BP	3.7e-05	0.00131
GO:0060341	regulation of cellular localization	BP	3.72e-05	0.00131
GO:0016050	vesicle organization	BP	3.76e-05	0.00132
GO:0001666	response to hypoxia	BP	3.89e-05	0.00136
GO:0007018	microtubule-based movement	BP	3.97e-05	0.00138
GO:0000082	G1/S transition of mitotic cell cycle	BP	3.97e-05	0.00138
GO:0042326	negative regulation of phosphorylation	BP	4.01e-05	0.00139
GO:0051254	positive regulation of RNA metabolic process	BP	4.02e-05	0.00139
GO:0072401	signal transduction involved in DNA integrity checkpoint	BP	4.1e-05	0.00142
GO:0072422	signal transduction involved in DNA damage checkpoint	BP	4.1e-05	0.00142
GO:0001736	establishment of planar polarity	BP	4.13e-05	0.00142
GO:0007164	establishment of tissue polarity	BP	4.13e-05	0.00142
GO:0035735	intraciliary transport involved in cilium assembly	BP	4.15e-05	0.00142
GO:0070482	response to oxygen levels	BP	4.21e-05	0.00144
GO:0006368	transcription elongation from RNA polymerase II promoter	BP	4.42e-05	0.00151
GO:0032392	DNA geometric change	BP	4.62e-05	0.00157
GO:0051098	regulation of binding	BP	4.99e-05	0.00169
GO:0031146	SCF-dependent proteasomal ubiquitin-dependent protein catabolic process	BP	5.21e-05	0.00176
GO:0035966	response to topologically incorrect protein	BP	5.23e-05	0.00177
GO:0006457	protein folding	BP	5.36e-05	0.00181
GO:0051099	positive regulation of binding	BP	5.44e-05	0.00183
GO:0072655	establishment of protein localization to mitochondrion	BP	5.48e-05	0.00184
GO:0072332	intrinsic apoptotic signaling pathway by p53 class mediator	BP	5.79e-05	0.00194
GO:1902750	negative regulation of cell cycle G2/M phase transition	BP	5.8e-05	0.00194
GO:0032210	regulation of telomere maintenance via telomerase	BP	5.87e-05	0.00195
GO:0099118	microtubule-based protein transport	BP	5.87e-05	0.00195
GO:0098840	protein transport along microtubule	BP	5.87e-05	0.00195
GO:0018105	peptidyl-serine phosphorylation	BP	5.95e-05	0.00197
GO:1902099	regulation of metaphase/anaphase transition of cell cycle	BP	6.23e-05	0.00206
GO:0044843	cell cycle G1/S phase transition	BP	6.39e-05	0.00211
GO:0042407	cristae formation	BP	6.41e-05	0.00211
GO:1902403	signal transduction involved in mitotic DNA integrity checkpoint	BP	6.73e-05	0.0022
GO:1902402	signal transduction involved in mitotic DNA damage checkpoint	BP	6.73e-05	0.0022
GO:0072413	signal transduction involved in mitotic cell cycle checkpoint	BP	6.73e-05	0.0022
GO:0045862	positive regulation of proteolysis	BP	6.75e-05	0.0022
GO:0043414	macromolecule methylation	BP	6.79e-05	0.00221
GO:0071900	regulation of protein serine/threonine kinase activity	BP	6.98e-05	0.00226
GO:0070507	regulation of microtubule cytoskeleton organization	BP	7.05e-05	0.00228
GO:0009124	nucleoside monophosphate biosynthetic process	BP	7.19e-05	0.00232
GO:0051306	mitotic sister chromatid separation	BP	7.66e-05	0.00246
GO:1903146	regulation of autophagy of mitochondrion	BP	7.66e-05	0.00246
GO:0048285	organelle fission	BP	7.66e-05	0.00246
GO:0007032	endosome organization	BP	7.9e-05	0.00253
GO:0010972	negative regulation of G2/M transition of mitotic cell cycle	BP	8.9e-05	0.00284
GO:0007088	regulation of mitotic nuclear division	BP	9.65e-05	0.00308
GO:1902532	negative regulation of intracellular signal transduction	BP	9.7e-05	0.00308
GO:0051304	chromosome separation	BP	9.94e-05	0.00316
GO:0007010	cytoskeleton organization	BP	0.0001	0.00317
GO:0008630	intrinsic apoptotic signaling pathway in response to DNA damage	BP	0.0001	0.00317
GO:0042149	cellular response to glucose starvation	BP	0.000101	0.00319
GO:0010557	positive regulation of macromolecule biosynthetic process	BP	0.000106	0.00334
GO:0090175	regulation of establishment of planar polarity	BP	0.000107	0.00336
GO:2000756	regulation of peptidyl-lysine acetylation	BP	0.000108	0.00339
GO:0061640	cytoskeleton-dependent cytokinesis	BP	0.000108	0.00339
GO:0032259	methylation	BP	0.000109	0.0034
GO:1902400	intracellular signal transduction involved in G1 DNA damage checkpoint	BP	0.00011	0.00341
GO:0072431	signal transduction involved in mitotic G1 DNA damage checkpoint	BP	0.00011	0.00341
GO:0000288	nuclear-transcribed mRNA catabolic process, deadenylation-dependent decay	BP	0.000113	0.00352
GO:0030030	cell projection organization	BP	0.000115	0.00355
GO:1905508	protein localization to microtubule organizing center	BP	0.000122	0.00376
GO:0016055	Wnt signaling pathway	BP	0.000123	0.0038
GO:0031056	regulation of histone modification	BP	0.00013	0.00399
GO:0010965	regulation of mitotic sister chromatid separation	BP	0.00013	0.00399
GO:0072395	signal transduction involved in cell cycle checkpoint	BP	0.000134	0.00412
GO:0000462	maturation of SSU-rRNA from tricistronic rRNA transcript (SSU-rRNA, 5.8S rRNA, LSU-rRNA)	BP	0.000136	0.00416
GO:0090305	nucleic acid phosphodiester bond hydrolysis	BP	0.000137	0.00419
GO:0006977	DNA damage response, signal transduction by p53 class mediator resulting in cell cycle arrest	BP	0.00014	0.00426
GO:2001242	regulation of intrinsic apoptotic signaling pathway	BP	0.000153	0.00466
GO:0198738	cell-cell signaling by wnt	BP	0.000154	0.00467
GO:0030968	endoplasmic reticulum unfolded protein response	BP	0.000155	0.00469
GO:0060071	Wnt signaling pathway, planar cell polarity pathway	BP	0.000157	0.00474
GO:0008637	apoptotic mitochondrial changes	BP	0.000157	0.00474
GO:1905475	regulation of protein localization to membrane	BP	0.00016	0.0048
GO:1905269	positive regulation of chromatin organization	BP	0.000167	0.00501
GO:0032201	telomere maintenance via semi-conservative replication	BP	0.000168	0.00501
GO:0071539	protein localization to centrosome	BP	0.000168	0.00501
GO:0070198	protein localization to chromosome, telomeric region	BP	0.000168	0.00501
GO:1990089	response to nerve growth factor	BP	0.000169	0.00504
GO:1902275	regulation of chromatin organization	BP	0.000181	0.00536
GO:0006357	regulation of transcription from RNA polymerase II promoter	BP	0.000183	0.00541
GO:0061013	regulation of mRNA catabolic process	BP	0.000184	0.00543
GO:2001251	negative regulation of chromosome organization	BP	0.000189	0.00556
GO:0006270	DNA replication initiation	BP	0.00019	0.00559
GO:0009156	ribonucleoside monophosphate biosynthetic process	BP	0.000193	0.00566
GO:0120036	plasma membrane bounded cell projection organization	BP	0.000202	0.00591
GO:0006310	DNA recombination	BP	0.000216	0.00632
GO:1904356	regulation of telomere maintenance via telomere lengthening	BP	0.000227	0.00663
GO:0016239	positive regulation of macroautophagy	BP	0.000227	0.00663
GO:0071156	regulation of cell cycle arrest	BP	0.00023	0.00668
GO:0032386	regulation of intracellular transport	BP	0.00023	0.00668
GO:0097345	mitochondrial outer membrane permeabilization	BP	0.000231	0.00668
GO:1905818	regulation of chromosome separation	BP	0.000231	0.00668
GO:0008213	protein alkylation	BP	0.000238	0.00684
GO:0006479	protein methylation	BP	0.000238	0.00684
GO:0031058	positive regulation of histone modification	BP	0.000238	0.00685
GO:0031577	spindle checkpoint	BP	0.000246	0.00701
GO:0009127	purine nucleoside monophosphate biosynthetic process	BP	0.000246	0.00701
GO:0009168	purine ribonucleoside monophosphate biosynthetic process	BP	0.000246	0.00701
GO:1901985	positive regulation of protein acetylation	BP	0.000246	0.00701
GO:0033045	regulation of sister chromatid segregation	BP	0.000246	0.00701
GO:0009968	negative regulation of signal transduction	BP	0.000248	0.00705
GO:0034620	cellular response to unfolded protein	BP	0.000249	0.00705
GO:0031325	positive regulation of cellular metabolic process	BP	0.000249	0.00705
GO:0010822	positive regulation of mitochondrion organization	BP	0.000251	0.0071
GO:1904375	regulation of protein localization to cell periphery	BP	0.000253	0.00714
GO:1902680	positive regulation of RNA biosynthetic process	BP	0.000258	0.00727
GO:0043488	regulation of mRNA stability	BP	0.000262	0.00735
GO:0006793	phosphorus metabolic process	BP	0.000263	0.00739
GO:0007041	lysosomal transport	BP	0.000264	0.0074
GO:0061077	chaperone-mediated protein folding	BP	0.00027	0.00755
GO:0034504	protein localization to nucleus	BP	0.000272	0.00757
GO:0048194	Golgi vesicle budding	BP	0.000273	0.00758
GO:0009142	nucleoside triphosphate biosynthetic process	BP	0.000273	0.00758
GO:1903508	positive regulation of nucleic acid-templated transcription	BP	0.000274	0.00758
GO:0045893	positive regulation of transcription, DNA-templated	BP	0.000274	0.00758
GO:0018107	peptidyl-threonine phosphorylation	BP	0.000275	0.00758
GO:0050684	regulation of mRNA processing	BP	0.000277	0.00763
GO:2000278	regulation of DNA biosynthetic process	BP	0.000277	0.00762
GO:0000280	nuclear division	BP	0.000278	0.00764
GO:0043487	regulation of RNA stability	BP	0.000279	0.00765
GO:0000281	mitotic cytokinesis	BP	0.000286	0.00783
GO:0035967	cellular response to topologically incorrect protein	BP	0.000294	0.00801
GO:0031323	regulation of cellular metabolic process	BP	0.000294	0.00801
GO:0035065	regulation of histone acetylation	BP	0.000296	0.00806
GO:0006998	nuclear envelope organization	BP	0.000311	0.00845
GO:0061842	microtubule organizing center localization	BP	0.00032	0.00868
GO:0009628	response to abiotic stimulus	BP	0.000323	0.00875
GO:0051204	protein insertion into mitochondrial membrane	BP	0.00033	0.00891
GO:0032886	regulation of microtubule-based process	BP	0.000332	0.00894
GO:0000724	double-strand break repair via homologous recombination	BP	0.000336	0.00903
GO:2000573	positive regulation of DNA biosynthetic process	BP	0.00034	0.00912
GO:1901983	regulation of protein acetylation	BP	0.00034	0.00912
GO:0006733	oxidoreduction coenzyme metabolic process	BP	0.000361	0.00965
GO:0006520	cellular amino acid metabolic process	BP	0.000366	0.00977
GO:0051865	protein autoubiquitination	BP	0.000367	0.00977
GO:1990090	cellular response to nerve growth factor stimulus	BP	0.000371	0.00987
GO:0005654	nucleoplasm	CC	7.99e-81	1.45e-77
GO:0031981	nuclear lumen	CC	6.86e-78	6.24e-75
GO:0044428	nuclear part	CC	8.97e-74	5.44e-71
GO:0031974	membrane-enclosed lumen	CC	4.96e-64	1.5e-61
GO:0070013	intracellular organelle lumen	CC	4.96e-64	1.5e-61
GO:0043233	organelle lumen	CC	4.96e-64	1.5e-61
GO:1902494	catalytic complex	CC	1.09e-39	2.83e-37
GO:0044446	intracellular organelle part	CC	1e-36	2.28e-34
GO:0005829	cytosol	CC	2.64e-33	5.33e-31
GO:1990904	ribonucleoprotein complex	CC	2.54e-32	4.61e-30
GO:0030529	intracellular ribonucleoprotein complex	CC	4.68e-32	7.73e-30
GO:0044422	organelle part	CC	1.52e-31	2.31e-29
GO:0005634	nucleus	CC	1.3e-29	1.81e-27
GO:0044451	nucleoplasm part	CC	4.39e-28	5.7e-26
GO:0005730	nucleolus	CC	6.36e-28	7.7e-26
GO:0005739	mitochondrion	CC	1.26e-27	1.43e-25
GO:0043231	intracellular membrane-bounded organelle	CC	2.66e-27	2.85e-25
GO:1990234	transferase complex	CC	2.64e-25	2.66e-23
GO:0005694	chromosome	CC	7.18e-23	6.87e-21
GO:0044429	mitochondrial part	CC	1.44e-20	1.31e-18
GO:0032991	macromolecular complex	CC	1.6e-20	1.38e-18
GO:0005813	centrosome	CC	1.86e-20	1.54e-18
GO:0043228	non-membrane-bounded organelle	CC	6.5e-20	4.93e-18
GO:0043232	intracellular non-membrane-bounded organelle	CC	6.5e-20	4.93e-18
GO:0044427	chromosomal part	CC	3.31e-19	2.41e-17
GO:0015630	microtubule cytoskeleton	CC	5.23e-19	3.66e-17
GO:0016604	nuclear body	CC	2.79e-17	1.88e-15
GO:0031975	envelope	CC	6.76e-16	4.24e-14
GO:0031967	organelle envelope	CC	6.76e-16	4.24e-14
GO:0005815	microtubule organizing center	CC	5.33e-15	3.23e-13
GO:0043234	protein complex	CC	1.78e-14	1.04e-12
GO:0005759	mitochondrial matrix	CC	3.37e-14	1.91e-12
GO:0005740	mitochondrial envelope	CC	3.82e-14	2.1e-12
GO:0000775	chromosome, centromeric region	CC	1.25e-13	6.66e-12
GO:0005840	ribosome	CC	2.35e-13	1.22e-11
GO:0005819	spindle	CC	3.18e-13	1.61e-11
GO:0031966	mitochondrial membrane	CC	4.94e-13	2.43e-11
GO:0098687	chromosomal region	CC	9.56e-13	4.57e-11
GO:0044391	ribosomal subunit	CC	2.93e-12	1.37e-10
GO:0005681	spliceosomal complex	CC	3.73e-12	1.7e-10
GO:0000776	kinetochore	CC	4.05e-12	1.8e-10
GO:0005743	mitochondrial inner membrane	CC	5.71e-12	2.47e-10
GO:0019866	organelle inner membrane	CC	4.02e-11	1.7e-09
GO:0015934	large ribosomal subunit	CC	6.03e-11	2.49e-09
GO:0044444	cytoplasmic part	CC	7.43e-11	3e-09
GO:0043229	intracellular organelle	CC	1.11e-10	4.4e-09
GO:0061695	transferase complex, transferring phosphorus-containing groups	CC	1.68e-09	6.48e-08
GO:0000313	organellar ribosome	CC	2.32e-09	8.6e-08
GO:0005761	mitochondrial ribosome	CC	2.32e-09	8.6e-08
GO:0000779	condensed chromosome, centromeric region	CC	2.6e-09	9.44e-08
GO:0044452	nucleolar part	CC	7.4e-09	2.64e-07
GO:0071013	catalytic step 2 spliceosome	CC	7.72e-09	2.7e-07
GO:0098798	mitochondrial protein complex	CC	9.96e-09	3.42e-07
GO:0016607	nuclear speck	CC	1.08e-08	3.63e-07
GO:0000777	condensed chromosome kinetochore	CC	1.14e-08	3.76e-07
GO:0000785	chromatin	CC	1.19e-08	3.87e-07
GO:0044455	mitochondrial membrane part	CC	4.55e-08	1.45e-06
GO:0030684	preribosome	CC	5.18e-08	1.62e-06
GO:0098800	inner mitochondrial membrane protein complex	CC	1.07e-07	3.28e-06
GO:0000151	ubiquitin ligase complex	CC	1.08e-07	3.28e-06
GO:0000228	nuclear chromosome	CC	1.33e-07	3.96e-06
GO:1902493	acetyltransferase complex	CC	1.48e-07	4.27e-06
GO:0031248	protein acetyltransferase complex	CC	1.48e-07	4.27e-06
GO:0000123	histone acetyltransferase complex	CC	3.07e-07	8.73e-06
GO:0044454	nuclear chromosome part	CC	3.62e-07	1.01e-05
GO:0030496	midbody	CC	6.62e-07	1.82e-05
GO:0045271	respiratory chain complex I	CC	1.37e-06	3.56e-05
GO:0030964	NADH dehydrogenase complex	CC	1.37e-06	3.56e-05
GO:0005747	mitochondrial respiratory chain complex I	CC	1.37e-06	3.56e-05
GO:0097542	ciliary tip	CC	1.37e-06	3.56e-05
GO:0000922	spindle pole	CC	1.58e-06	4.05e-05
GO:0005876	spindle microtubule	CC	2.32e-06	5.65e-05
GO:0000315	organellar large ribosomal subunit	CC	2.32e-06	5.65e-05
GO:0005762	mitochondrial large ribosomal subunit	CC	2.32e-06	5.65e-05
GO:0048475	coated membrane	CC	2.36e-06	5.65e-05
GO:0030117	membrane coat	CC	2.36e-06	5.65e-05
GO:0030880	RNA polymerase complex	CC	2.74e-06	6.47e-05
GO:0000793	condensed chromosome	CC	2.82e-06	6.58e-05
GO:0098803	respiratory chain complex	CC	3.1e-06	7.14e-05
GO:0005925	focal adhesion	CC	3.5e-06	7.95e-05
GO:0000428	DNA-directed RNA polymerase complex	CC	4.1e-06	9.2e-05
GO:0005924	cell-substrate adherens junction	CC	4.32e-06	9.58e-05
GO:0005912	adherens junction	CC	4.93e-06	0.000107
GO:1990204	oxidoreductase complex	CC	4.97e-06	0.000107
GO:0055029	nuclear DNA-directed RNA polymerase complex	CC	5.01e-06	0.000107
GO:1902562	H4 histone acetyltransferase complex	CC	1.17e-05	0.000246
GO:0070469	respiratory chain	CC	1.19e-05	0.000246
GO:0005776	autophagosome	CC	1.19e-05	0.000246
GO:0030055	cell-substrate junction	CC	1.28e-05	0.000262
GO:0001650	fibrillar center	CC	1.34e-05	0.000272
GO:0022625	cytosolic large ribosomal subunit	CC	1.43e-05	0.000286
GO:0031090	organelle membrane	CC	1.79e-05	0.000353
GO:1905369	endopeptidase complex	CC	1.8e-05	0.000353
GO:0043227	membrane-bounded organelle	CC	1.92e-05	0.000371
GO:0016592	mediator complex	CC	2.17e-05	0.000415
GO:0000502	proteasome complex	CC	2.31e-05	0.000438
GO:0022626	cytosolic ribosome	CC	2.9e-05	0.00054
GO:0034708	methyltransferase complex	CC	2.93e-05	0.00054
GO:0030120	vesicle coat	CC	2.94e-05	0.00054
GO:0044450	microtubule organizing center part	CC	3.03e-05	0.000551
GO:0005801	cis-Golgi network	CC	3.06e-05	0.000551
GO:0005777	peroxisome	CC	3.16e-05	0.000558
GO:0042579	microbody	CC	3.16e-05	0.000558
GO:1905368	peptidase complex	CC	3.65e-05	0.000637
GO:0005746	mitochondrial respiratory chain	CC	4.59e-05	0.000794
GO:0030532	small nuclear ribonucleoprotein complex	CC	5.39e-05	0.000924
GO:0072686	mitotic spindle	CC	5.73e-05	0.000973
GO:0005657	replication fork	CC	6.81e-05	0.00115
GO:0070161	anchoring junction	CC	7.97e-05	0.00133
GO:0005737	cytoplasm	CC	8.16e-05	0.00135
GO:0098852	lytic vacuole membrane	CC	8.92e-05	0.00145
GO:0005765	lysosomal membrane	CC	8.92e-05	0.00145
GO:0036064	ciliary basal body	CC	9.43e-05	0.00152
GO:0005774	vacuolar membrane	CC	9.63e-05	0.00154
GO:0031461	cullin-RING ubiquitin ligase complex	CC	0.000132	0.00208
GO:0000790	nuclear chromatin	CC	0.000149	0.00234
GO:0031300	intrinsic component of organelle membrane	CC	0.000176	0.00273
GO:0043596	nuclear replication fork	CC	0.00019	0.00293
GO:0005635	nuclear envelope	CC	0.000198	0.00302
GO:0098573	intrinsic component of mitochondrial membrane	CC	0.000218	0.0033
GO:0016605	PML body	CC	0.000228	0.00342
GO:0044445	cytosolic part	CC	0.00023	0.00343
GO:0098791	Golgi subcompartment	CC	0.000249	0.00369
GO:0016591	DNA-directed RNA polymerase II, holoenzyme	CC	0.00026	0.0038
GO:0097525	spliceosomal snRNP complex	CC	0.000273	0.00395
GO:0032592	integral component of mitochondrial membrane	CC	0.000273	0.00395
GO:0000792	heterochromatin	CC	0.000324	0.00464
GO:0031984	organelle subcompartment	CC	0.000378	0.00536
GO:0005741	mitochondrial outer membrane	CC	0.000426	0.00598
GO:1902911	protein kinase complex	CC	0.000428	0.00598
GO:0099023	tethering complex	CC	0.000494	0.00686
GO:0044424	intracellular part	CC	0.000541	0.00745
GO:0044439	peroxisomal part	CC	0.000587	0.00796
GO:0044438	microbody part	CC	0.000587	0.00796
GO:0030687	preribosome, large subunit precursor	CC	0.000634	0.00848
GO:0030119	AP-type membrane coat adaptor complex	CC	0.000634	0.00848
GO:0005874	microtubule	CC	0.000639	0.00848
GO:0031903	microbody membrane	CC	0.000674	0.00877
GO:0005778	peroxisomal membrane	CC	0.000674	0.00877
GO:0031301	integral component of organelle membrane	CC	0.000676	0.00877
GO:0000407	pre-autophagosomal structure	CC	0.00068	0.00877
GO:0003723	RNA binding	MF	1.12e-31	4.67e-28
GO:0003676	nucleic acid binding	MF	1.17e-25	2.45e-22
GO:1901363	heterocyclic compound binding	MF	3.12e-25	4.35e-22
GO:0097159	organic cyclic compound binding	MF	6.04e-23	6.32e-20
GO:0016740	transferase activity	MF	8.68e-20	7.26e-17
GO:0005515	protein binding	MF	8.55e-18	5.96e-15
GO:1901265	nucleoside phosphate binding	MF	8.16e-16	4.73e-13
GO:0000166	nucleotide binding	MF	9.05e-16	4.73e-13
GO:0019899	enzyme binding	MF	1.92e-14	8.95e-12
GO:0035639	purine ribonucleoside triphosphate binding	MF	2.95e-14	1.23e-11
GO:0045296	cadherin binding	MF	4.87e-14	1.85e-11
GO:0017076	purine nucleotide binding	MF	7.98e-14	2.78e-11
GO:0032553	ribonucleotide binding	MF	2e-13	6.43e-11
GO:0032555	purine ribonucleotide binding	MF	2.69e-13	8.04e-11
GO:0030554	adenyl nucleotide binding	MF	3.44e-13	9.08e-11
GO:0005524	ATP binding	MF	3.47e-13	9.08e-11
GO:0032559	adenyl ribonucleotide binding	MF	1.02e-12	2.51e-10
GO:0003735	structural constituent of ribosome	MF	1.3e-12	2.8e-10
GO:0008134	transcription factor binding	MF	1.33e-12	2.8e-10
GO:0016772	transferase activity, transferring phosphorus-containing groups	MF	1.34e-12	2.8e-10
GO:0019787	ubiquitin-like protein transferase activity	MF	8.77e-12	1.75e-09
GO:0003677	DNA binding	MF	1.81e-11	3.45e-09
GO:0140098	catalytic activity, acting on RNA	MF	2.76e-11	5.03e-09
GO:0004842	ubiquitin-protein transferase activity	MF	4.28e-11	7.47e-09
GO:0000988	transcription factor activity, protein binding	MF	1.5e-10	2.52e-08
GO:0003824	catalytic activity	MF	3.56e-10	5.72e-08
GO:0000989	transcription factor activity, transcription factor binding	MF	5.55e-10	8.6e-08
GO:0061630	ubiquitin protein ligase activity	MF	1.38e-09	2.04e-07
GO:0061659	ubiquitin-like protein ligase activity	MF	1.41e-09	2.04e-07
GO:0019900	kinase binding	MF	1.93e-09	2.68e-07
GO:0036094	small molecule binding	MF	2.17e-09	2.93e-07
GO:0003712	transcription cofactor activity	MF	4.11e-09	5.38e-07
GO:0004674	protein serine/threonine kinase activity	MF	8.38e-09	1.06e-06
GO:0097367	carbohydrate derivative binding	MF	2.97e-08	3.65e-06
GO:0050839	cell adhesion molecule binding	MF	3.2e-08	3.82e-06
GO:0016818	hydrolase activity, acting on acid anhydrides, in phosphorus-containing anhydrides	MF	7.13e-08	8.28e-06
GO:0016301	kinase activity	MF	8.67e-08	9.74e-06
GO:0016462	pyrophosphatase activity	MF	8.85e-08	9.74e-06
GO:0043168	anion binding	MF	9.95e-08	1.07e-05
GO:0044389	ubiquitin-like protein ligase binding	MF	1.1e-07	1.15e-05
GO:0019901	protein kinase binding	MF	1.17e-07	1.19e-05
GO:0016817	hydrolase activity, acting on acid anhydrides	MF	1.37e-07	1.37e-05
GO:0016779	nucleotidyltransferase activity	MF	1.86e-07	1.81e-05
GO:0031625	ubiquitin protein ligase binding	MF	2.51e-07	2.38e-05
GO:0016773	phosphotransferase activity, alcohol group as acceptor	MF	2.58e-07	2.4e-05
GO:0017111	nucleoside-triphosphatase activity	MF	3.41e-07	3.1e-05
GO:0140101	catalytic activity, acting on a tRNA	MF	4.95e-07	4.41e-05
GO:0000049	tRNA binding	MF	5.13e-07	4.47e-05
GO:0043130	ubiquitin binding	MF	6.91e-07	5.9e-05
GO:0140030	modification-dependent protein binding	MF	8.67e-07	7.25e-05
GO:0043021	ribonucleoprotein complex binding	MF	9.07e-07	7.44e-05
GO:0003682	chromatin binding	MF	9.76e-07	7.8e-05
GO:0032182	ubiquitin-like protein binding	MF	9.89e-07	7.8e-05
GO:0004672	protein kinase activity	MF	1.19e-06	9.2e-05
GO:0003954	NADH dehydrogenase activity	MF	1.35e-06	0.000101
GO:0051539	4 iron, 4 sulfur cluster binding	MF	1.35e-06	0.000101
GO:0003713	transcription coactivator activity	MF	1.6e-06	0.000117
GO:0140097	catalytic activity, acting on DNA	MF	2.4e-06	0.000173
GO:0004386	helicase activity	MF	2.49e-06	0.000177
GO:0008137	NADH dehydrogenase (ubiquinone) activity	MF	2.66e-06	0.000182
GO:0050136	NADH dehydrogenase (quinone) activity	MF	2.66e-06	0.000182
GO:0043167	ion binding	MF	3.18e-06	0.000215
GO:0001104	RNA polymerase II transcription cofactor activity	MF	8.78e-06	0.000583
GO:0019213	deacetylase activity	MF	9.44e-06	0.000617
GO:0003697	single-stranded DNA binding	MF	1.25e-05	0.000806
GO:0019904	protein domain specific binding	MF	1.31e-05	0.000831
GO:0001076	transcription factor activity, RNA polymerase II transcription factor binding	MF	1.67e-05	0.00104
GO:0008565	protein transporter activity	MF	2.35e-05	0.00145
GO:0003725	double-stranded RNA binding	MF	2.4e-05	0.00145
GO:0019003	GDP binding	MF	3.15e-05	0.00188
GO:0002039	p53 binding	MF	3.79e-05	0.00223
GO:0008094	DNA-dependent ATPase activity	MF	3.84e-05	0.00223
GO:0033558	protein deacetylase activity	MF	4.47e-05	0.00252
GO:0031593	polyubiquitin modification-dependent protein binding	MF	4.47e-05	0.00252
GO:0016655	oxidoreductase activity, acting on NAD(P)H, quinone or similar compound as acceptor	MF	5.19e-05	0.00282
GO:0051540	metal cluster binding	MF	5.25e-05	0.00282
GO:0051536	iron-sulfur cluster binding	MF	5.25e-05	0.00282
GO:0042393	histone binding	MF	5.25e-05	0.00282
GO:0004407	histone deacetylase activity	MF	6e-05	0.00318
GO:0005057	signal transducer activity, downstream of receptor	MF	9.74e-05	0.00509
GO:0008168	methyltransferase activity	MF	0.000109	0.0056
GO:0008757	S-adenosylmethionine-dependent methyltransferase activity	MF	0.00011	0.0056
GO:0050662	coenzyme binding	MF	0.00012	0.00603
GO:0140110	transcription regulator activity	MF	0.000123	0.00611
GO:0008022	protein C-terminus binding	MF	0.000131	0.00644
GO:0004702	signal transducer, downstream of receptor, with serine/threonine kinase activity	MF	0.000147	0.00713
GO:0048037	cofactor binding	MF	0.000163	0.00783
GO:0035257	nuclear hormone receptor binding	MF	0.000195	0.00925
GO:0016853	isomerase activity	MF	0.0002	0.00938
GO:0004843	thiol-dependent ubiquitin-specific protease activity	MF	0.000206	0.00957
GO:0003924	GTPase activity	MF	0.000212	0.00976
GO:0019902	phosphatase binding	MF	0.000219	0.00995

## Sheet: DMSO_Rep2
GO ID	GO Term	GO Type	P value	adj. P value
GO:0006996	organelle organization	BP	4.74e-34	7.11e-30
GO:0006396	RNA processing	BP	6.75e-31	5.06e-27
GO:0090304	nucleic acid metabolic process	BP	2.24e-30	1.12e-26
GO:0006139	nucleobase-containing compound metabolic process	BP	1.61e-28	6.03e-25
GO:0034660	ncRNA metabolic process	BP	1.3e-27	3.91e-24
GO:0070727	cellular macromolecule localization	BP	4.67e-27	1.17e-23
GO:0034613	cellular protein localization	BP	1.58e-26	3.39e-23
GO:0046907	intracellular transport	BP	5.98e-26	1.12e-22
GO:0046483	heterocycle metabolic process	BP	1.18e-25	1.96e-22
GO:0016070	RNA metabolic process	BP	1.78e-25	2.66e-22
GO:0051641	cellular localization	BP	1.02e-24	1.39e-21
GO:0006974	cellular response to DNA damage stimulus	BP	1.25e-24	1.56e-21
GO:0034470	ncRNA processing	BP	4.66e-24	5.37e-21
GO:0006725	cellular aromatic compound metabolic process	BP	1.96e-23	2.1e-20
GO:0033554	cellular response to stress	BP	6.06e-22	6.05e-19
GO:1901360	organic cyclic compound metabolic process	BP	1.53e-21	1.43e-18
GO:0007049	cell cycle	BP	3.07e-20	2.71e-17
GO:0044085	cellular component biogenesis	BP	2.11e-19	1.76e-16
GO:0071840	cellular component organization or biogenesis	BP	2.42e-19	1.91e-16
GO:0051649	establishment of localization in cell	BP	3.44e-19	2.58e-16
GO:0022613	ribonucleoprotein complex biogenesis	BP	7.03e-19	4.93e-16
GO:0006886	intracellular protein transport	BP	7.23e-19	4.93e-16
GO:0000278	mitotic cell cycle	BP	1.19e-18	7.76e-16
GO:0034641	cellular nitrogen compound metabolic process	BP	3.78e-18	2.36e-15
GO:0033365	protein localization to organelle	BP	1.21e-17	7.26e-15
GO:0006281	DNA repair	BP	1.73e-17	9.96e-15
GO:0007005	mitochondrion organization	BP	6.29e-17	3.49e-14
GO:1903047	mitotic cell cycle process	BP	2.13e-16	1.14e-13
GO:0009894	regulation of catabolic process	BP	3.2e-16	1.65e-13
GO:0008104	protein localization	BP	4.05e-16	2.02e-13
GO:0051726	regulation of cell cycle	BP	5.05e-16	2.44e-13
GO:0016043	cellular component organization	BP	6.88e-16	3.22e-13
GO:0097659	nucleic acid-templated transcription	BP	7.99e-16	3.63e-13
GO:0006351	transcription, DNA-templated	BP	1.36e-15	5.99e-13
GO:0042254	ribosome biogenesis	BP	1.98e-15	8.49e-13
GO:0018130	heterocycle biosynthetic process	BP	2.54e-15	1.06e-12
GO:0032774	RNA biosynthetic process	BP	2.79e-15	1.13e-12
GO:0006259	DNA metabolic process	BP	3.18e-15	1.25e-12
GO:0034654	nucleobase-containing compound biosynthetic process	BP	3.81e-15	1.44e-12
GO:0016072	rRNA metabolic process	BP	3.83e-15	1.44e-12
GO:0070647	protein modification by small protein conjugation or removal	BP	6.51e-15	2.38e-12
GO:0006364	rRNA processing	BP	7.16e-15	2.55e-12
GO:0016071	mRNA metabolic process	BP	7.52e-15	2.62e-12
GO:0032446	protein modification by small protein conjugation	BP	7.73e-15	2.63e-12
GO:0051276	chromosome organization	BP	1.32e-14	4.4e-12
GO:0034645	cellular macromolecule biosynthetic process	BP	1.65e-14	5.37e-12
GO:1901362	organic cyclic compound biosynthetic process	BP	2.13e-14	6.8e-12
GO:0019438	aromatic compound biosynthetic process	BP	2.3e-14	7.18e-12
GO:0022402	cell cycle process	BP	3.69e-14	1.13e-11
GO:0044265	cellular macromolecule catabolic process	BP	8.03e-14	2.41e-11
GO:0031329	regulation of cellular catabolic process	BP	9.15e-14	2.69e-11
GO:0010256	endomembrane system organization	BP	1.09e-13	3.15e-11
GO:0006366	transcription from RNA polymerase II promoter	BP	1.31e-13	3.7e-11
GO:0051252	regulation of RNA metabolic process	BP	1.61e-13	4.48e-11
GO:0022607	cellular component assembly	BP	1.71e-13	4.67e-11
GO:0010498	proteasomal protein catabolic process	BP	2.67e-13	7.15e-11
GO:0008380	RNA splicing	BP	3.97e-13	1.04e-10
GO:0140053	mitochondrial gene expression	BP	4.2e-13	1.09e-10
GO:0016567	protein ubiquitination	BP	4.96e-13	1.26e-10
GO:0009057	macromolecule catabolic process	BP	5.54e-13	1.38e-10
GO:0061919	process utilizing autophagic mechanism	BP	6.46e-13	1.56e-10
GO:0006914	autophagy	BP	6.46e-13	1.56e-10
GO:0009059	macromolecule biosynthetic process	BP	8.14e-13	1.94e-10
GO:1903506	regulation of nucleic acid-templated transcription	BP	8.39e-13	1.96e-10
GO:0019219	regulation of nucleobase-containing compound metabolic process	BP	1.06e-12	2.43e-10
GO:0016236	macroautophagy	BP	1.36e-12	3.08e-10
GO:0006355	regulation of transcription, DNA-templated	BP	1.38e-12	3.08e-10
GO:0043933	macromolecular complex subunit organization	BP	3.02e-12	6.65e-10
GO:2001141	regulation of RNA biosynthetic process	BP	3.06e-12	6.65e-10
GO:0000075	cell cycle checkpoint	BP	4.71e-12	1e-09
GO:0072331	signal transduction by p53 class mediator	BP	4.74e-12	1e-09
GO:0000375	RNA splicing, via transesterification reactions	BP	5e-12	1.04e-09
GO:0044271	cellular nitrogen compound biosynthetic process	BP	5.29e-12	1.08e-09
GO:0007017	microtubule-based process	BP	5.35e-12	1.08e-09
GO:0000398	mRNA splicing, via spliceosome	BP	8.37e-12	1.65e-09
GO:0000377	RNA splicing, via transesterification reactions with bulged adenosine as nucleophile	BP	8.37e-12	1.65e-09
GO:0043161	proteasome-mediated ubiquitin-dependent protein catabolic process	BP	1.22e-11	2.38e-09
GO:0033036	macromolecule localization	BP	1.32e-11	2.53e-09
GO:0032543	mitochondrial translation	BP	1.59e-11	3.01e-09
GO:0072594	establishment of protein localization to organelle	BP	3.2e-11	5.99e-09
GO:0045786	negative regulation of cell cycle	BP	3.61e-11	6.69e-09
GO:0042176	regulation of protein catabolic process	BP	3.77e-11	6.89e-09
GO:0072657	protein localization to membrane	BP	3.87e-11	7e-09
GO:0045184	establishment of protein localization	BP	4.06e-11	7.25e-09
GO:0071822	protein complex subunit organization	BP	4.13e-11	7.28e-09
GO:0006397	mRNA processing	BP	4.34e-11	7.57e-09
GO:0007346	regulation of mitotic cell cycle	BP	5.44e-11	9.37e-09
GO:0030163	protein catabolic process	BP	1.01e-10	1.73e-08
GO:0006399	tRNA metabolic process	BP	1.56e-10	2.63e-08
GO:0033043	regulation of organelle organization	BP	1.73e-10	2.88e-08
GO:0044257	cellular protein catabolic process	BP	2.14e-10	3.53e-08
GO:0009896	positive regulation of catabolic process	BP	2.95e-10	4.81e-08
GO:0015031	protein transport	BP	3.15e-10	5.08e-08
GO:0045935	positive regulation of nucleobase-containing compound metabolic process	BP	3.51e-10	5.6e-08
GO:0070925	organelle assembly	BP	3.74e-10	5.9e-08
GO:0051254	positive regulation of RNA metabolic process	BP	4.14e-10	6.46e-08
GO:1901576	organic substance biosynthetic process	BP	4.28e-10	6.62e-08
GO:1903362	regulation of cellular protein catabolic process	BP	5.32e-10	8.15e-08
GO:1903050	regulation of proteolysis involved in cellular protein catabolic process	BP	6.24e-10	9.45e-08
GO:0007093	mitotic cell cycle checkpoint	BP	6.46e-10	9.56e-08
GO:0051603	proteolysis involved in cellular protein catabolic process	BP	6.48e-10	9.56e-08
GO:0051640	organelle localization	BP	6.51e-10	9.56e-08
GO:0019080	viral gene expression	BP	8.35e-10	1.22e-07
GO:0009058	biosynthetic process	BP	9.23e-10	1.33e-07
GO:0044249	cellular biosynthetic process	BP	1.01e-09	1.44e-07
GO:0044772	mitotic cell cycle phase transition	BP	1.03e-09	1.45e-07
GO:0016570	histone modification	BP	1.03e-09	1.45e-07
GO:0016197	endosomal transport	BP	1.15e-09	1.6e-07
GO:1902749	regulation of cell cycle G2/M phase transition	BP	1.19e-09	1.63e-07
GO:0044248	cellular catabolic process	BP	1.27e-09	1.73e-07
GO:0008033	tRNA processing	BP	1.73e-09	2.31e-07
GO:0048193	Golgi vesicle transport	BP	1.73e-09	2.31e-07
GO:0045333	cellular respiration	BP	1.74e-09	2.31e-07
GO:0031570	DNA integrity checkpoint	BP	1.81e-09	2.38e-07
GO:0010389	regulation of G2/M transition of mitotic cell cycle	BP	1.96e-09	2.56e-07
GO:0044260	cellular macromolecule metabolic process	BP	2.13e-09	2.75e-07
GO:0006357	regulation of transcription from RNA polymerase II promoter	BP	2.15e-09	2.75e-07
GO:0031331	positive regulation of cellular catabolic process	BP	2.29e-09	2.91e-07
GO:0019083	viral transcription	BP	2.93e-09	3.69e-07
GO:0034976	response to endoplasmic reticulum stress	BP	3.29e-09	4.08e-07
GO:0006261	DNA-dependent DNA replication	BP	3.3e-09	4.08e-07
GO:0043632	modification-dependent macromolecule catabolic process	BP	3.53e-09	4.34e-07
GO:0015833	peptide transport	BP	3.73e-09	4.55e-07
GO:0010467	gene expression	BP	4.44e-09	5.37e-07
GO:0007030	Golgi organization	BP	4.92e-09	5.9e-07
GO:0019941	modification-dependent protein catabolic process	BP	5.23e-09	6.22e-07
GO:0006605	protein targeting	BP	5.36e-09	6.32e-07
GO:0044839	cell cycle G2/M phase transition	BP	6.15e-09	7.15e-07
GO:1902680	positive regulation of RNA biosynthetic process	BP	6.25e-09	7.21e-07
GO:0045893	positive regulation of transcription, DNA-templated	BP	6.76e-09	7.68e-07
GO:1903508	positive regulation of nucleic acid-templated transcription	BP	6.76e-09	7.68e-07
GO:0022411	cellular component disassembly	BP	6.91e-09	7.78e-07
GO:0065003	macromolecular complex assembly	BP	7.04e-09	7.87e-07
GO:0033044	regulation of chromosome organization	BP	7.62e-09	8.47e-07
GO:1901990	regulation of mitotic cell cycle phase transition	BP	8e-09	8.81e-07
GO:0090150	establishment of protein localization to membrane	BP	8.05e-09	8.81e-07
GO:0034622	cellular macromolecular complex assembly	BP	8.21e-09	8.92e-07
GO:0022406	membrane docking	BP	8.45e-09	9.11e-07
GO:2000112	regulation of cellular macromolecule biosynthetic process	BP	8.58e-09	9.19e-07
GO:0000086	G2/M transition of mitotic cell cycle	BP	9.12e-09	9.66e-07
GO:0071826	ribonucleoprotein complex subunit organization	BP	9.15e-09	9.66e-07
GO:0042770	signal transduction in response to DNA damage	BP	9.95e-09	1.04e-06
GO:0016569	covalent chromatin modification	BP	1.02e-08	1.07e-06
GO:0006511	ubiquitin-dependent protein catabolic process	BP	1.05e-08	1.09e-06
GO:0000077	DNA damage checkpoint	BP	1.1e-08	1.12e-06
GO:0140056	organelle localization by membrane tethering	BP	1.1e-08	1.12e-06
GO:0015980	energy derivation by oxidation of organic compounds	BP	1.2e-08	1.22e-06
GO:2001020	regulation of response to DNA damage stimulus	BP	1.22e-08	1.22e-06
GO:0042886	amide transport	BP	1.22e-08	1.22e-06
GO:0006260	DNA replication	BP	1.34e-08	1.33e-06
GO:0061136	regulation of proteasomal protein catabolic process	BP	1.38e-08	1.36e-06
GO:1901796	regulation of signal transduction by p53 class mediator	BP	1.47e-08	1.44e-06
GO:0006415	translational termination	BP	1.95e-08	1.89e-06
GO:0010557	positive regulation of macromolecule biosynthetic process	BP	2.2e-08	2.13e-06
GO:0000122	negative regulation of transcription from RNA polymerase II promoter	BP	3.24e-08	3.12e-06
GO:0070972	protein localization to endoplasmic reticulum	BP	3.9e-08	3.73e-06
GO:0099111	microtubule-based transport	BP	3.96e-08	3.74e-06
GO:0010970	transport along microtubule	BP	3.96e-08	3.74e-06
GO:0007050	cell cycle arrest	BP	4.71e-08	4.42e-06
GO:0009790	embryo development	BP	4.86e-08	4.52e-06
GO:0051338	regulation of transferase activity	BP	5e-08	4.63e-06
GO:0070126	mitochondrial translational termination	BP	5.28e-08	4.84e-06
GO:1903827	regulation of cellular protein localization	BP	5.32e-08	4.84e-06
GO:0000226	microtubule cytoskeleton organization	BP	5.32e-08	4.84e-06
GO:0009792	embryo development ending in birth or egg hatching	BP	5.77e-08	5.21e-06
GO:0010506	regulation of autophagy	BP	5.85e-08	5.26e-06
GO:0030705	cytoskeleton-dependent intracellular transport	BP	5.89e-08	5.26e-06
GO:0007224	smoothened signaling pathway	BP	5.94e-08	5.27e-06
GO:0051169	nuclear transport	BP	6.53e-08	5.76e-06
GO:0016073	snRNA metabolic process	BP	6.68e-08	5.82e-06
GO:0033108	mitochondrial respiratory chain complex assembly	BP	6.68e-08	5.82e-06
GO:0006913	nucleocytoplasmic transport	BP	6.78e-08	5.88e-06
GO:0022618	ribonucleoprotein complex assembly	BP	7.21e-08	6.18e-06
GO:0000956	nuclear-transcribed mRNA catabolic process	BP	7.21e-08	6.18e-06
GO:0097711	ciliary basal body-plasma membrane docking	BP	7.63e-08	6.48e-06
GO:0097193	intrinsic apoptotic signaling pathway	BP	7.65e-08	6.48e-06
GO:0032984	macromolecular complex disassembly	BP	8.02e-08	6.75e-06
GO:0070125	mitochondrial translational elongation	BP	8.45e-08	7.08e-06
GO:0018205	peptidyl-lysine modification	BP	9.06e-08	7.55e-06
GO:0010564	regulation of cell cycle process	BP	9.15e-08	7.58e-06
GO:0098781	ncRNA transcription	BP	9.47e-08	7.8e-06
GO:0010556	regulation of macromolecule biosynthetic process	BP	1.01e-07	8.23e-06
GO:0043009	chordate embryonic development	BP	1.01e-07	8.23e-06
GO:0044770	cell cycle phase transition	BP	1.02e-07	8.23e-06
GO:0006091	generation of precursor metabolites and energy	BP	1.05e-07	8.44e-06
GO:0006414	translational elongation	BP	1.1e-07	8.81e-06
GO:0006611	protein export from nucleus	BP	1.16e-07	9.24e-06
GO:0031123	RNA 3'-end processing	BP	1.37e-07	1.08e-05
GO:0009056	catabolic process	BP	1.4e-07	1.1e-05
GO:0051128	regulation of cellular component organization	BP	1.42e-07	1.12e-05
GO:0006402	mRNA catabolic process	BP	1.45e-07	1.14e-05
GO:0080135	regulation of cellular response to stress	BP	1.57e-07	1.22e-05
GO:0045732	positive regulation of protein catabolic process	BP	1.7e-07	1.32e-05
GO:0031400	negative regulation of protein modification process	BP	1.77e-07	1.36e-05
GO:0016241	regulation of macroautophagy	BP	1.99e-07	1.52e-05
GO:0044774	mitotic DNA integrity checkpoint	BP	2.01e-07	1.52e-05
GO:0030330	DNA damage response, signal transduction by p53 class mediator	BP	2.01e-07	1.52e-05
GO:0051098	regulation of binding	BP	2.18e-07	1.64e-05
GO:0045047	protein targeting to ER	BP	2.27e-07	1.7e-05
GO:1903364	positive regulation of cellular protein catabolic process	BP	2.34e-07	1.75e-05
GO:0009451	RNA modification	BP	2.54e-07	1.88e-05
GO:0045892	negative regulation of transcription, DNA-templated	BP	2.64e-07	1.95e-05
GO:0016032	viral process	BP	2.7e-07	1.98e-05
GO:0009123	nucleoside monophosphate metabolic process	BP	2.85e-07	2.08e-05
GO:0070271	protein complex biogenesis	BP	2.88e-07	2.1e-05
GO:0001738	morphogenesis of a polarized epithelium	BP	3.08e-07	2.23e-05
GO:0006461	protein complex assembly	BP	3.09e-07	2.23e-05
GO:0009301	snRNA transcription	BP	3.27e-07	2.32e-05
GO:0042795	snRNA transcription from RNA polymerase II promoter	BP	3.27e-07	2.32e-05
GO:0120036	plasma membrane bounded cell projection organization	BP	3.27e-07	2.32e-05
GO:0006302	double-strand break repair	BP	3.3e-07	2.33e-05
GO:0030030	cell projection organization	BP	3.54e-07	2.49e-05
GO:0007006	mitochondrial membrane organization	BP	4.16e-07	2.91e-05
GO:1903052	positive regulation of proteolysis involved in cellular protein catabolic process	BP	4.36e-07	3.03e-05
GO:0002009	morphogenesis of an epithelium	BP	4.36e-07	3.03e-05
GO:1901991	negative regulation of mitotic cell cycle phase transition	BP	4.43e-07	3.05e-05
GO:0000209	protein polyubiquitination	BP	4.44e-07	3.05e-05
GO:0051168	nuclear export	BP	4.54e-07	3.11e-05
GO:1903320	regulation of protein modification by small protein conjugation or removal	BP	5.1e-07	3.48e-05
GO:0051347	positive regulation of transferase activity	BP	5.24e-07	3.55e-05
GO:0018193	peptidyl-amino acid modification	BP	5.33e-07	3.6e-05
GO:0006613	cotranslational protein targeting to membrane	BP	5.42e-07	3.64e-05
GO:0000184	nuclear-transcribed mRNA catabolic process, nonsense-mediated decay	BP	5.5e-07	3.68e-05
GO:0072599	establishment of protein localization to endoplasmic reticulum	BP	5.78e-07	3.85e-05
GO:2001252	positive regulation of chromosome organization	BP	5.9e-07	3.91e-05
GO:1901987	regulation of cell cycle phase transition	BP	5.93e-07	3.91e-05
GO:0031396	regulation of protein ubiquitination	BP	6.55e-07	4.31e-05
GO:0010628	positive regulation of gene expression	BP	6.88e-07	4.5e-05
GO:2001022	positive regulation of response to DNA damage stimulus	BP	6.91e-07	4.5e-05
GO:0010638	positive regulation of organelle organization	BP	7.12e-07	4.62e-05
GO:0006325	chromatin organization	BP	7.35e-07	4.75e-05
GO:0006401	RNA catabolic process	BP	7.52e-07	4.84e-05
GO:0060271	cilium assembly	BP	7.67e-07	4.91e-05
GO:0007062	sister chromatid cohesion	BP	7.99e-07	5.1e-05
GO:0044773	mitotic DNA damage checkpoint	BP	8.79e-07	5.58e-05
GO:0006986	response to unfolded protein	BP	9.07e-07	5.74e-05
GO:0016055	Wnt signaling pathway	BP	9.26e-07	5.83e-05
GO:0009161	ribonucleoside monophosphate metabolic process	BP	9.53e-07	5.98e-05
GO:0051052	regulation of DNA metabolic process	BP	9.73e-07	6.08e-05
GO:0006403	RNA localization	BP	1.05e-06	6.51e-05
GO:0043467	regulation of generation of precursor metabolites and energy	BP	1.1e-06	6.8e-05
GO:0097190	apoptotic signaling pathway	BP	1.18e-06	7.28e-05
GO:0043241	protein complex disassembly	BP	1.18e-06	7.25e-05
GO:0007033	vacuole organization	BP	1.21e-06	7.38e-05	2
GO:0000819	sister chromatid segregation	BP	1.22e-06	7.41e-05	2
GO:0198738	cell-cell signaling by wnt	BP	1.36e-06	8.25e-05	2
GO:0140014	mitotic nuclear division	BP	1.53e-06	9.26e-05	2
GO:1903829	positive regulation of cellular protein localization	BP	1.56e-06	9.37e-05	2
GO:0006614	SRP-dependent cotranslational protein targeting to membrane	BP	1.59e-06	9.55e-05	2
GO:0001736	establishment of planar polarity	BP	1.61e-06	9.6e-05	2
GO:0007164	establishment of tissue polarity	BP	1.61e-06	9.6e-05	2
GO:0044782	cilium organization	BP	1.68e-06	9.98e-05	2
GO:0002181	cytoplasmic translation	BP	1.79e-06	0.000106	2
GO:0007059	chromosome segregation	BP	1.8e-06	0.000106	2
GO:0009126	purine nucleoside monophosphate metabolic process	BP	1.87e-06	0.000109	2
GO:0045930	negative regulation of mitotic cell cycle	BP	1.91e-06	0.000111	2
GO:0009167	purine ribonucleoside monophosphate metabolic process	BP	2.13e-06	0.000124	2
GO:0006119	oxidative phosphorylation	BP	2.39e-06	0.000138	2
GO:0043412	macromolecule modification	BP	2.41e-06	0.000139	2
GO:1903322	positive regulation of protein modification by small protein conjugation or removal	BP	2.58e-06	0.000148	2
GO:0033260	nuclear DNA replication	BP	2.6e-06	0.000149	2
GO:0090175	regulation of establishment of planar polarity	BP	2.67e-06	0.000152	2
GO:0051253	negative regulation of RNA metabolic process	BP	2.93e-06	0.000166	2
GO:0009411	response to UV	BP	3.02e-06	0.00017	2
GO:0060606	tube closure	BP	3.02e-06	0.00017
GO:0035239	tube morphogenesis	BP	3.22e-06	0.000181
GO:0060341	regulation of cellular localization	BP	3.24e-06	0.000181	2
GO:0051348	negative regulation of transferase activity	BP	3.48e-06	0.000194	2
GO:0001843	neural tube closure	BP	3.74e-06	0.000208
GO:1903008	organelle disassembly	BP	3.94e-06	0.000217	2
GO:0060071	Wnt signaling pathway, planar cell polarity pathway	BP	3.94e-06	0.000217	2
GO:1901575	organic substance catabolic process	BP	3.98e-06	0.000219	2
GO:0009141	nucleoside triphosphate metabolic process	BP	4.19e-06	0.000229	2
GO:0071166	ribonucleoprotein complex localization	BP	4.34e-06	0.000235	2
GO:0022904	respiratory electron transport chain	BP	4.35e-06	0.000235	2
GO:0001841	neural tube formation	BP	4.35e-06	0.000235
GO:0006369	termination of RNA polymerase II transcription	BP	4.38e-06	0.000236	2
GO:0048729	tissue morphogenesis	BP	4.49e-06	0.000241
GO:1903507	negative regulation of nucleic acid-templated transcription	BP	4.72e-06	0.000253	2
GO:0035601	protein deacylation	BP	4.79e-06	0.000254	2
GO:0006353	DNA-templated transcription, termination	BP	4.79e-06	0.000254	2
GO:1901565	organonitrogen compound catabolic process	BP	5.05e-06	0.000267	2
GO:0006289	nucleotide-excision repair	BP	5.06e-06	0.000267	2
GO:0032386	regulation of intracellular transport	BP	5.11e-06	0.000269	2
GO:0034655	nucleobase-containing compound catabolic process	BP	5.13e-06	0.000269	2
GO:0009144	purine nucleoside triphosphate metabolic process	BP	5.22e-06	0.000273	2
GO:0042787	protein ubiquitination involved in ubiquitin-dependent protein catabolic process	BP	5.23e-06	0.000273	2
GO:2000027	regulation of organ morphogenesis	BP	5.42e-06	0.000281
GO:0042273	ribosomal large subunit biogenesis	BP	5.51e-06	0.000285	2
GO:0031328	positive regulation of cellular biosynthetic process	BP	5.79e-06	0.000298
GO:0032434	regulation of proteasomal ubiquitin-dependent protein catabolic process	BP	6.11e-06	0.000314	2
GO:0071426	ribonucleoprotein complex export from nucleus	BP	6.22e-06	0.000318	2
GO:0035966	response to topologically incorrect protein	BP	6.49e-06	0.000331	2
GO:0006839	mitochondrial transport	BP	6.51e-06	0.000331	2
GO:0046034	ATP metabolic process	BP	6.85e-06	0.000347	2
GO:1902679	negative regulation of RNA biosynthetic process	BP	8.07e-06	0.000407	2
GO:1905330	regulation of morphogenesis of an epithelium	BP	8.12e-06	0.000409
GO:0071156	regulation of cell cycle arrest	BP	8.9e-06	0.000446	2
GO:0060562	epithelial tube morphogenesis	BP	9.11e-06	0.000455
GO:0051054	positive regulation of DNA metabolic process	BP	9.48e-06	0.000472	2
GO:0006400	tRNA modification	BP	1.03e-05	0.00051	2
GO:0031124	mRNA 3'-end processing	BP	1.04e-05	0.000516	2
GO:1990778	protein localization to cell periphery	BP	1.06e-05	0.000521
GO:0051101	regulation of DNA binding	BP	1.07e-05	0.000527
GO:0016573	histone acetylation	BP	1.09e-05	0.000534	2
GO:0098813	nuclear chromosome segregation	BP	1.11e-05	0.000541	2
GO:0043623	cellular protein complex assembly	BP	1.11e-05	0.000542	2
GO:0006888	ER to Golgi vesicle-mediated transport	BP	1.15e-05	0.000557	2
GO:0045944	positive regulation of transcription from RNA polymerase II promoter	BP	1.15e-05	0.000556
GO:0031397	negative regulation of protein ubiquitination	BP	1.16e-05	0.000561	2
GO:0030031	cell projection assembly	BP	1.18e-05	0.000566	2
GO:0009205	purine ribonucleoside triphosphate metabolic process	BP	1.25e-05	0.0006	2
GO:0120031	plasma membrane bounded cell projection assembly	BP	1.26e-05	0.000601	2
GO:0021915	neural tube development	BP	1.29e-05	0.000611
GO:0006997	nucleus organization	BP	1.29e-05	0.000611
GO:1905114	cell surface receptor signaling pathway involved in cell-cell signaling	BP	1.3e-05	0.000617
GO:0044087	regulation of cellular component biogenesis	BP	1.33e-05	0.000626
GO:0031398	positive regulation of protein ubiquitination	BP	1.34e-05	0.00063	2
GO:0009199	ribonucleoside triphosphate metabolic process	BP	1.37e-05	0.00064	2
GO:0051099	positive regulation of binding	BP	1.44e-05	0.000674	2
GO:0051173	positive regulation of nitrogen compound metabolic process	BP	1.46e-05	0.000681
GO:0031325	positive regulation of cellular metabolic process	BP	1.51e-05	0.000703	2
GO:0098732	macromolecule deacylation	BP	1.55e-05	0.000719	2
GO:0071158	positive regulation of cell cycle arrest	BP	1.56e-05	0.000721
GO:0009891	positive regulation of biosynthetic process	BP	1.59e-05	0.00073
GO:0006612	protein targeting to membrane	BP	1.6e-05	0.000736	2
GO:0032436	positive regulation of proteasomal ubiquitin-dependent protein catabolic process	BP	1.63e-05	0.000746	2
GO:2001233	regulation of apoptotic signaling pathway	BP	1.67e-05	0.000759	2
GO:0042733	embryonic digit morphogenesis	BP	1.72e-05	0.000783
GO:0030968	endoplasmic reticulum unfolded protein response	BP	1.73e-05	0.000784	2
GO:0009889	regulation of biosynthetic process	BP	1.75e-05	0.000792	2
GO:1901800	positive regulation of proteasomal protein catabolic process	BP	1.83e-05	0.000824	2
GO:0045862	positive regulation of proteolysis	BP	1.85e-05	0.000829	2
GO:0043624	cellular protein complex disassembly	BP	1.91e-05	0.000856	2
GO:0043543	protein acylation	BP	1.92e-05	0.000857	2
GO:0010604	positive regulation of macromolecule metabolic process	BP	1.96e-05	0.00087
GO:0042274	ribosomal small subunit biogenesis	BP	1.97e-05	0.000871	2
GO:0032200	telomere organization	BP	1.97e-05	0.000871	2
GO:0099118	microtubule-based protein transport	BP	1.99e-05	0.000875	2
GO:0098840	protein transport along microtubule	BP	1.99e-05	0.000875	2
GO:0000902	cell morphogenesis	BP	2.07e-05	0.000906
GO:0000723	telomere maintenance	BP	2.08e-05	0.000909	2
GO:0006282	regulation of DNA repair	BP	2.1e-05	0.000914	2
GO:0014020	primary neural tube formation	BP	2.1e-05	0.000914
GO:0044403	symbiosis, encompassing mutualism through parasitism	BP	2.24e-05	0.000969	2
GO:0031326	regulation of cellular biosynthetic process	BP	2.24e-05	0.000969	2
GO:0045934	negative regulation of nucleobase-containing compound metabolic process	BP	2.26e-05	0.000972	2
GO:0006998	nuclear envelope organization	BP	2.34e-05	0.001	2
GO:0030490	maturation of SSU-rRNA	BP	2.53e-05	0.00108	2
GO:0042773	ATP synthesis coupled electron transport	BP	2.85e-05	0.00122	2
GO:0071897	DNA biosynthetic process	BP	2.93e-05	0.00125	2
GO:0010948	negative regulation of cell cycle process	BP	3.01e-05	0.00128	2
GO:0071900	regulation of protein serine/threonine kinase activity	BP	3.18e-05	0.00135	2
GO:0006476	protein deacetylation	BP	3.22e-05	0.00136	2
GO:0007010	cytoskeleton organization	BP	3.3e-05	0.00139	2
GO:0046700	heterocycle catabolic process	BP	3.37e-05	0.00142	2
GO:0007018	microtubule-based movement	BP	3.44e-05	0.00144	2
GO:0051444	negative regulation of ubiquitin-protein transferase activity	BP	3.48e-05	0.00145	2
GO:0042775	mitochondrial ATP synthesis coupled electron transport	BP	3.48e-05	0.00145	2
GO:0036211	protein modification process	BP	3.58e-05	0.00148	2
GO:0006464	cellular protein modification process	BP	3.58e-05	0.00148	2
GO:0043620	regulation of DNA-templated transcription in response to stress	BP	3.64e-05	0.0015	2
GO:0072395	signal transduction involved in cell cycle checkpoint	BP	3.76e-05	0.00155	2
GO:1903578	regulation of ATP metabolic process	BP	3.76e-05	0.00155
GO:0006354	DNA-templated transcription, elongation	BP	3.78e-05	0.00155	2
GO:0042073	intraciliary transport	BP	4.08e-05	0.00167	2
GO:0072332	intrinsic apoptotic signaling pathway by p53 class mediator	BP	4.25e-05	0.00173	2
GO:0016050	vesicle organization	BP	4.3e-05	0.00175	2
GO:0007007	inner mitochondrial membrane organization	BP	4.41e-05	0.00179	2
GO:0006473	protein acetylation	BP	4.46e-05	0.0018	2
GO:0044237	cellular metabolic process	BP	4.61e-05	0.00186	2
GO:0072401	signal transduction involved in DNA integrity checkpoint	BP	4.66e-05	0.00187	2
GO:0072422	signal transduction involved in DNA damage checkpoint	BP	4.66e-05	0.00187	2
GO:0034620	cellular response to unfolded protein	BP	4.8e-05	0.00192	2
GO:0043549	regulation of kinase activity	BP	5.09e-05	0.00202
GO:0006405	RNA export from nucleus	BP	5.1e-05	0.00202	2
GO:0016482	cytosolic transport	BP	5.1e-05	0.00202	2
GO:0006413	translational initiation	BP	5.16e-05	0.00204	2
GO:0006733	oxidoreduction coenzyme metabolic process	BP	5.17e-05	0.00204	2
GO:0044786	cell cycle DNA replication	BP	5.33e-05	0.00208	2
GO:0010257	NADH dehydrogenase complex assembly	BP	5.33e-05	0.00208	2
GO:0032981	mitochondrial respiratory chain complex I assembly	BP	5.33e-05	0.00208	2
GO:0097031	mitochondrial respiratory chain complex I biogenesis	BP	5.33e-05	0.00208	2
GO:0034504	protein localization to nucleus	BP	5.38e-05	0.0021	2
GO:0000422	autophagy of mitochondrion	BP	5.52e-05	0.00214	2
GO:0061726	mitochondrion disassembly	BP	5.52e-05	0.00214	2
GO:0010508	positive regulation of autophagy	BP	5.59e-05	0.00216	2
GO:0000070	mitotic sister chromatid segregation	BP	5.97e-05	0.0023	2
GO:0001933	negative regulation of protein phosphorylation	BP	6.4e-05	0.00246	2
GO:0043414	macromolecule methylation	BP	6.42e-05	0.00246	2
GO:0048598	embryonic morphogenesis	BP	6.54e-05	0.0025
GO:0032989	cellular component morphogenesis	BP	6.56e-05	0.0025
GO:0008630	intrinsic apoptotic signaling pathway in response to DNA damage	BP	6.69e-05	0.00255	2
GO:0001838	embryonic epithelial tube formation	BP	6.74e-05	0.00256
GO:0051656	establishment of organelle localization	BP	6.75e-05	0.00256
GO:0006283	transcription-coupled nucleotide-excision repair	BP	6.93e-05	0.00261	2
GO:0072659	protein localization to plasma membrane	BP	6.94e-05	0.00261
GO:0001701	in utero embryonic development	BP	6.96e-05	0.00262
GO:0072413	signal transduction involved in mitotic cell cycle checkpoint	BP	7.15e-05	0.00267	2
GO:1902403	signal transduction involved in mitotic DNA integrity checkpoint	BP	7.15e-05	0.00267	2
GO:1902402	signal transduction involved in mitotic DNA damage checkpoint	BP	7.15e-05	0.00267	2
GO:0036294	cellular response to decreased oxygen levels	BP	7.62e-05	0.00284	2
GO:0036503	ERAD pathway	BP	8.16e-05	0.00303	2
GO:0007091	metaphase/anaphase transition of mitotic cell cycle	BP	8.32e-05	0.00307	2
GO:0045739	positive regulation of DNA repair	BP	8.32e-05	0.00307	2
GO:0044783	G1 DNA damage checkpoint	BP	8.5e-05	0.00312	2
GO:0051439	regulation of ubiquitin-protein ligase activity involved in mitotic cell cycle	BP	8.5e-05	0.00312	2
GO:0031023	microtubule organizing center organization	BP	8.59e-05	0.00315	2
GO:0030178	negative regulation of Wnt signaling pathway	BP	8.72e-05	0.00319
GO:0010639	negative regulation of organelle organization	BP	8.98e-05	0.00328
GO:0035295	tube development	BP	9.14e-05	0.00333
GO:0071453	cellular response to oxygen levels	BP	9.24e-05	0.00336	2
GO:0031572	G2 DNA damage checkpoint	BP	9.53e-05	0.00344	2
GO:0000959	mitochondrial RNA metabolic process	BP	9.53e-05	0.00344	2
GO:0051650	establishment of vesicle localization	BP	9.53e-05	0.00344
GO:0016575	histone deacetylation	BP	9.76e-05	0.00351	2
GO:0043618	regulation of transcription from RNA polymerase II promoter in response to stress	BP	0.000102	0.00364	2
GO:0035567	non-canonical Wnt signaling pathway	BP	0.000102	0.00364
GO:0018394	peptidyl-lysine acetylation	BP	0.000104	0.00369	2
GO:0051436	negative regulation of ubiquitin-protein ligase activity involved in mitotic cell cycle	BP	0.000104	0.00369	2
GO:0031571	mitotic G1 DNA damage checkpoint	BP	0.000104	0.00369	2
GO:0044819	mitotic G1/S transition checkpoint	BP	0.000104	0.00369	2
GO:0006120	mitochondrial electron transport, NADH to ubiquinone	BP	0.000106	0.00373	2
GO:1902400	intracellular signal transduction involved in G1 DNA damage checkpoint	BP	0.000109	0.00385	2
GO:0072431	signal transduction involved in mitotic G1 DNA damage checkpoint	BP	0.000109	0.00385	2
GO:0044270	cellular nitrogen compound catabolic process	BP	0.00011	0.00386	2
GO:0032204	regulation of telomere maintenance	BP	0.000114	0.00397	2
GO:0051236	establishment of RNA localization	BP	0.000114	0.00397	2
GO:1900034	regulation of cellular response to heat	BP	0.000114	0.00397
GO:0035148	tube formation	BP	0.000115	0.00401
GO:1905037	autophagosome organization	BP	0.000118	0.00407	2
GO:1904666	regulation of ubiquitin protein ligase activity	BP	0.000118	0.00407	2
GO:1902532	negative regulation of intracellular signal transduction	BP	0.000119	0.00411	2
GO:0008637	apoptotic mitochondrial changes	BP	0.000119	0.0041	2
GO:0006475	internal protein amino acid acetylation	BP	0.00012	0.00413	2
GO:0010821	regulation of mitochondrion organization	BP	0.000126	0.00434	2
GO:0006383	transcription from RNA polymerase III promoter	BP	0.00013	0.00446	2
GO:0007098	centrosome cycle	BP	0.000131	0.00446	2
GO:0051648	vesicle localization	BP	0.000133	0.00453
GO:0030071	regulation of mitotic metaphase/anaphase transition	BP	0.000134	0.00454	2
GO:0044380	protein localization to cytoskeleton	BP	0.000134	0.00454	2
GO:0006977	DNA damage response, signal transduction by p53 class mediator resulting in cell cycle arrest	BP	0.000135	0.00457	2
GO:1904667	negative regulation of ubiquitin protein ligase activity	BP	0.000138	0.00466	2
GO:0035967	cellular response to topologically incorrect protein	BP	0.000139	0.00467	2
GO:0051438	regulation of ubiquitin-protein transferase activity	BP	0.000139	0.00467	2
GO:0030111	regulation of Wnt signaling pathway	BP	0.000139	0.00467
GO:0032392	DNA geometric change	BP	0.000142	0.00475	2
GO:1904668	positive regulation of ubiquitin protein ligase activity	BP	0.000142	0.00475	2
GO:0042326	negative regulation of phosphorylation	BP	0.000155	0.00516	2
GO:0008589	regulation of smoothened signaling pathway	BP	0.000156	0.00519
GO:0016331	morphogenesis of embryonic epithelium	BP	0.000159	0.00526
GO:0060070	canonical Wnt signaling pathway	BP	0.000159	0.00526
GO:1901214	regulation of neuron death	BP	0.00016	0.00528
GO:0070507	regulation of microtubule cytoskeleton organization	BP	0.000161	0.00528	2
GO:1905475	regulation of protein localization to membrane	BP	0.000161	0.00528	2
GO:0032210	regulation of telomere maintenance via telomerase	BP	0.000163	0.00532	2
GO:0006301	postreplication repair	BP	0.000163	0.00532	2
GO:0007032	endosome organization	BP	0.000168	0.00543	2
GO:0015931	nucleobase-containing compound transport	BP	0.000168	0.00543	2
GO:0071427	mRNA-containing ribonucleoprotein complex export from nucleus	BP	0.000168	0.00543	2
GO:1901988	negative regulation of cell cycle phase transition	BP	0.000168	0.00543	2
GO:0006406	mRNA export from nucleus	BP	0.000168	0.00543	2
GO:0043470	regulation of carbohydrate catabolic process	BP	0.000168	0.00543
GO:0050657	nucleic acid transport	BP	0.000169	0.00543	2
GO:0050658	RNA transport	BP	0.000169	0.00543	2
GO:0033674	positive regulation of kinase activity	BP	0.000169	0.00543
GO:0042059	negative regulation of epidermal growth factor receptor signaling pathway	BP	0.000169	0.00543
GO:0006890	retrograde vesicle-mediated transport, Golgi to ER	BP	0.000171	0.00548	2
GO:0006732	coenzyme metabolic process	BP	0.000176	0.00563	2
GO:0070646	protein modification by small protein removal	BP	0.000185	0.0059	2
GO:0071456	cellular response to hypoxia	BP	0.000193	0.0061	2
GO:0045859	regulation of protein kinase activity	BP	0.000193	0.0061
GO:0000045	autophagosome assembly	BP	0.000203	0.00638	2
GO:0051304	chromosome separation	BP	0.000203	0.00639	2
GO:0032886	regulation of microtubule-based process	BP	0.000203	0.00638	2
GO:0001655	urogenital system development	BP	0.000203	0.00638
GO:0019439	aromatic compound catabolic process	BP	0.000205	0.00642	2
GO:0006109	regulation of carbohydrate metabolic process	BP	0.000207	0.00647
GO:0009968	negative regulation of signal transduction	BP	0.000213	0.00664	2
GO:0061912	selective autophagy	BP	0.000214	0.00668	2
GO:0051186	cofactor metabolic process	BP	0.00023	0.00716	2
GO:0007004	telomere maintenance via telomerase	BP	0.000233	0.00722	2
GO:0006110	regulation of glycolytic process	BP	0.000233	0.00722
GO:0008213	protein alkylation	BP	0.000237	0.0073	2
GO:0006479	protein methylation	BP	0.000237	0.0073	2
GO:0019362	pyridine nucleotide metabolic process	BP	0.000241	0.0074
GO:0046496	nicotinamide nucleotide metabolic process	BP	0.000241	0.0074
GO:0051196	regulation of coenzyme metabolic process	BP	0.000242	0.00742
GO:0051193	regulation of cofactor metabolic process	BP	0.000242	0.00742
GO:0000731	DNA synthesis involved in DNA repair	BP	0.000246	0.00751	2
GO:0034644	cellular response to UV	BP	0.000246	0.00751
GO:0018393	internal peptidyl-lysine acetylation	BP	0.000247	0.00753	2
GO:0009893	positive regulation of metabolic process	BP	0.000252	0.00766
GO:0031647	regulation of protein stability	BP	0.000262	0.00792	2
GO:0060828	regulation of canonical Wnt signaling pathway	BP	0.000262	0.00792
GO:0006270	DNA replication initiation	BP	0.000271	0.00809	2
GO:0072698	protein localization to microtubule cytoskeleton	BP	0.000271	0.00809	2
GO:0006457	protein folding	BP	0.000271	0.00809	2
GO:0019985	translesion synthesis	BP	0.000271	0.00809	2
GO:0006284	base-excision repair	BP	0.000271	0.00809
GO:0072524	pyridine-containing compound metabolic process	BP	0.000271	0.00809
GO:0050434	positive regulation of viral transcription	BP	0.000271	0.00809
GO:1903321	negative regulation of protein modification by small protein conjugation or removal	BP	0.000285	0.00847	2
GO:0051028	mRNA transport	BP	0.000285	0.00847	2
GO:0032259	methylation	BP	0.000289	0.00856	2
GO:1904375	regulation of protein localization to cell periphery	BP	0.00029	0.00856	2
GO:0048013	ephrin receptor signaling pathway	BP	0.00029	0.00856
GO:0072001	renal system development	BP	0.000292	0.0086
GO:0043393	regulation of protein binding	BP	0.0003	0.00881
GO:0007034	vacuolar transport	BP	0.000307	0.00902	2
GO:0051865	protein autoubiquitination	BP	0.000312	0.00914	2
GO:0070936	protein K48-linked ubiquitination	BP	0.000315	0.00919	2
GO:0009887	animal organ morphogenesis	BP	0.000315	0.00919
GO:2000058	regulation of protein ubiquitination involved in ubiquitin-dependent protein catabolic process	BP	0.000326	0.00945	2
GO:0000724	double-strand break repair via homologous recombination	BP	0.000326	0.00945	2
GO:0006368	transcription elongation from RNA polymerase II promoter	BP	0.000326	0.00945	2
GO:0009124	nucleoside monophosphate biosynthetic process	BP	0.000327	0.00945	2
GO:0006310	DNA recombination	BP	0.00033	0.00953
GO:0007389	pattern specification process	BP	0.000337	0.0097
GO:0022008	neurogenesis	BP	0.000337	0.0097
GO:0017004	cytochrome complex assembly	BP	0.000345	0.0099
GO:0005654	nucleoplasm	CC	9.06e-62	1.67e-58
GO:0031981	nuclear lumen	CC	3.62e-60	3.33e-57
GO:0044428	nuclear part	CC	7.08e-58	4.35e-55
GO:0043233	organelle lumen	CC	3.41e-52	1.05e-49
GO:0031974	membrane-enclosed lumen	CC	3.41e-52	1.05e-49
GO:0070013	intracellular organelle lumen	CC	3.41e-52	1.05e-49
GO:0044446	intracellular organelle part	CC	5.49e-31	1.44e-28
GO:1902494	catalytic complex	CC	2.5e-28	5.74e-26
GO:0005634	nucleus	CC	2.52e-27	5.15e-25
GO:0044422	organelle part	CC	3.41e-26	6.29e-24
GO:1990904	ribonucleoprotein complex	CC	9.83e-26	1.65e-23
GO:0005829	cytosol	CC	1.25e-25	1.91e-23
GO:0030529	intracellular ribonucleoprotein complex	CC	1.61e-25	2.28e-23
GO:0043231	intracellular membrane-bounded organelle	CC	9.23e-25	1.21e-22
GO:0005730	nucleolus	CC	3.3e-23	4.04e-21
GO:0005739	mitochondrion	CC	1.56e-21	1.8e-19
GO:0044451	nucleoplasm part	CC	4.79e-21	5.18e-19
GO:1990234	transferase complex	CC	2.7e-19	2.76e-17
GO:0044429	mitochondrial part	CC	4.94e-18	4.79e-16
GO:0015630	microtubule cytoskeleton	CC	6.37e-17	5.87e-15
GO:0032991	macromolecular complex	CC	3.36e-16	2.95e-14
GO:0043228	non-membrane-bounded organelle	CC	1.67e-15	1.34e-13
GO:0043232	intracellular non-membrane-bounded organelle	CC	1.67e-15	1.34e-13
GO:0005694	chromosome	CC	1.84e-15	1.41e-13
GO:0031975	envelope	CC	1.63e-14	1.16e-12
GO:0031967	organelle envelope	CC	1.63e-14	1.16e-12
GO:0005813	centrosome	CC	1.87e-14	1.27e-12
GO:0005815	microtubule organizing center	CC	3.54e-13	2.33e-11
GO:0005740	mitochondrial envelope	CC	5.38e-13	3.39e-11
GO:0044427	chromosomal part	CC	5.53e-13	3.39e-11
GO:0005759	mitochondrial matrix	CC	7.58e-13	4.5e-11
GO:0016604	nuclear body	CC	7.88e-13	4.53e-11
GO:0043234	protein complex	CC	6.78e-12	3.78e-10
GO:0031966	mitochondrial membrane	CC	1.1e-11	5.94e-10
GO:0019866	organelle inner membrane	CC	8.86e-11	4.66e-09
GO:0005743	mitochondrial inner membrane	CC	1.32e-10	6.77e-09
GO:0043229	intracellular organelle	CC	2.53e-10	1.26e-08
GO:0005840	ribosome	CC	4.88e-10	2.36e-08
GO:0044391	ribosomal subunit	CC	1.24e-09	5.87e-08
GO:0005819	spindle	CC	1.39e-09	6.38e-08
GO:0005681	spliceosomal complex	CC	1.51e-09	6.77e-08
GO:0000775	chromosome, centromeric region	CC	1.72e-09	7.53e-08
GO:0000776	kinetochore	CC	1.99e-09	8.54e-08
GO:0044444	cytoplasmic part	CC	5.2e-09	2.18e-07
GO:0098687	chromosomal region	CC	7.07e-09	2.89e-07
GO:0005925	focal adhesion	CC	1.96e-08	7.86e-07
GO:0005912	adherens junction	CC	2.18e-08	8.53e-07
GO:0044452	nucleolar part	CC	2.81e-08	1.08e-06
GO:0005924	cell-substrate adherens junction	CC	2.94e-08	1.11e-06
GO:0030055	cell-substrate junction	CC	7.28e-08	2.68e-06
GO:0015934	large ribosomal subunit	CC	9.1e-08	3.29e-06
GO:0070161	anchoring junction	CC	1.46e-07	5.17e-06
GO:0016607	nuclear speck	CC	1.59e-07	5.53e-06
GO:0098798	mitochondrial protein complex	CC	1.67e-07	5.68e-06
GO:0030684	preribosome	CC	1.77e-07	5.89e-06
GO:0031090	organelle membrane	CC	1.79e-07	5.89e-06
GO:0061695	transferase complex, transferring phosphorus-containing groups	CC	3.01e-07	9.72e-06
GO:0000779	condensed chromosome, centromeric region	CC	4.06e-07	1.29e-05
GO:0071013	catalytic step 2 spliceosome	CC	6.62e-07	2.07e-05
GO:0000777	condensed chromosome kinetochore	CC	1.09e-06	3.35e-05
GO:0044455	mitochondrial membrane part	CC	1.17e-06	3.52e-05
GO:0000313	organellar ribosome	CC	1.32e-06	3.86e-05
GO:0005761	mitochondrial ribosome	CC	1.32e-06	3.86e-05
GO:0031248	protein acetyltransferase complex	CC	1.54e-06	4.36e-05
GO:1902493	acetyltransferase complex	CC	1.54e-06	4.36e-05
GO:0000785	chromatin	CC	2.67e-06	7.44e-05
GO:0098800	inner mitochondrial membrane protein complex	CC	3.07e-06	8.44e-05
GO:0031300	intrinsic component of organelle membrane	CC	5.15e-06	0.00014
GO:0000151	ubiquitin ligase complex	CC	1.09e-05	0.000291
GO:0001650	fibrillar center	CC	1.16e-05	0.000305
GO:0000123	histone acetyltransferase complex	CC	1.23e-05	0.000319
GO:0030496	midbody	CC	1.53e-05	0.000391
GO:0031301	integral component of organelle membrane	CC	1.65e-05	0.000417
GO:0005801	cis-Golgi network	CC	1.97e-05	0.000491
GO:0005776	autophagosome	CC	2.21e-05	0.000543
GO:0000315	organellar large ribosomal subunit	CC	3.25e-05	0.000776
GO:0005762	mitochondrial large ribosomal subunit	CC	3.25e-05	0.000776
GO:0043227	membrane-bounded organelle	CC	4.23e-05	0.000999
GO:0005657	replication fork	CC	5.02e-05	0.00117
GO:0005765	lysosomal membrane	CC	6.9e-05	0.00157
GO:0098852	lytic vacuole membrane	CC	6.9e-05	0.00157
GO:0031965	nuclear membrane	CC	7.34e-05	0.00165
GO:0098803	respiratory chain complex	CC	7.61e-05	0.00167
GO:0000228	nuclear chromosome	CC	7.63e-05	0.00167
GO:1902562	H4 histone acetyltransferase complex	CC	8.94e-05	0.00194
GO:0000428	DNA-directed RNA polymerase complex	CC	0.000117	0.00251
GO:0031984	organelle subcompartment	CC	0.000119	0.00251
GO:0055029	nuclear DNA-directed RNA polymerase complex	CC	0.000137	0.00285
GO:0005635	nuclear envelope	CC	0.000138	0.00285
GO:0022626	cytosolic ribosome	CC	0.000147	0.00299
GO:0016592	mediator complex	CC	0.000148	0.00299
GO:0000922	spindle pole	CC	0.000181	0.00362
GO:0044424	intracellular part	CC	0.000186	0.00368
GO:1990204	oxidoreductase complex	CC	0.000191	0.00373
GO:0005874	microtubule	CC	0.000199	0.00386
GO:0005774	vacuolar membrane	CC	0.000207	0.00388
GO:0045271	respiratory chain complex I	CC	0.000209	0.00388
GO:0030964	NADH dehydrogenase complex	CC	0.000209	0.00388
GO:0005747	mitochondrial respiratory chain complex I	CC	0.000209	0.00388
GO:0030880	RNA polymerase complex	CC	0.000226	0.00416
GO:0005876	spindle microtubule	CC	0.000255	0.00464
GO:0044454	nuclear chromosome part	CC	0.000261	0.00471
GO:0098791	Golgi subcompartment	CC	0.000281	0.00502
GO:0005737	cytoplasm	CC	0.00029	0.00513
GO:0048475	coated membrane	CC	0.000318	0.00552
GO:0030117	membrane coat	CC	0.000318	0.00552
GO:0070469	respiratory chain	CC	0.000329	0.00566
GO:0036064	ciliary basal body	CC	0.000387	0.0066
GO:0043209	myelin sheath	CC	0.000427	0.00722
GO:1902911	protein kinase complex	CC	0.000492	0.00823
GO:0005758	mitochondrial intermembrane space	CC	0.000568	0.00942
GO:0031461	cullin-RING ubiquitin ligase complex	CC	0.000603	0.00991
GO:1901363	heterocyclic compound binding	MF	5.47e-28	1.38e-24
GO:0003676	nucleic acid binding	MF	6.47e-28	1.38e-24
GO:0097159	organic cyclic compound binding	MF	2.18e-24	3.09e-21
GO:0003723	RNA binding	MF	4.1e-20	4.37e-17
GO:0003677	DNA binding	MF	2.79e-19	2.38e-16
GO:0019899	enzyme binding	MF	1.55e-16	1.1e-13
GO:0045296	cadherin binding	MF	1.33e-14	8.08e-12
GO:0008134	transcription factor binding	MF	3.88e-14	2.07e-11
GO:0005515	protein binding	MF	9.08e-14	4.31e-11
GO:1901265	nucleoside phosphate binding	MF	1.53e-13	6.47e-11
GO:0000166	nucleotide binding	MF	1.67e-13	6.47e-11
GO:0016740	transferase activity	MF	2.07e-13	7.36e-11
GO:0035639	purine ribonucleoside triphosphate binding	MF	8.38e-12	2.75e-09
GO:0017076	purine nucleotide binding	MF	1.08e-11	3.3e-09
GO:0032553	ribonucleotide binding	MF	1.87e-11	5.33e-09
GO:0032555	purine ribonucleotide binding	MF	2.9e-11	7.75e-09
GO:0030554	adenyl nucleotide binding	MF	4.08e-11	9.83e-09
GO:0000988	transcription factor activity, protein binding	MF	4.15e-11	9.83e-09
GO:0140110	transcription regulator activity	MF	5.09e-11	1.14e-08
GO:0005524	ATP binding	MF	6.85e-11	1.46e-08
GO:0003682	chromatin binding	MF	9.63e-11	1.9e-08
GO:0032559	adenyl ribonucleotide binding	MF	9.82e-11	1.9e-08
GO:0000989	transcription factor activity, transcription factor binding	MF	1.36e-10	2.52e-08
GO:0003712	transcription cofactor activity	MF	1.44e-10	2.56e-08
GO:0019900	kinase binding	MF	6.1e-10	1.04e-07
GO:0016772	transferase activity, transferring phosphorus-containing groups	MF	2.01e-09	3.29e-07
GO:0004674	protein serine/threonine kinase activity	MF	6.14e-09	9.71e-07
GO:0003735	structural constituent of ribosome	MF	1.34e-08	2.03e-06
GO:0036094	small molecule binding	MF	1.45e-08	2.13e-06
GO:0003713	transcription coactivator activity	MF	1.97e-08	2.8e-06
GO:0019787	ubiquitin-like protein transferase activity	MF	2.93e-08	4.04e-06
GO:0050839	cell adhesion molecule binding	MF	3.99e-08	5.32e-06
GO:0140098	catalytic activity, acting on RNA	MF	4.36e-08	5.64e-06
GO:0003690	double-stranded DNA binding	MF	5.22e-08	6.56e-06
GO:0004842	ubiquitin-protein transferase activity	MF	7.11e-08	8.44e-06
GO:0019901	protein kinase binding	MF	7.12e-08	8.44e-06
GO:0043168	anion binding	MF	1.5e-07	1.73e-05
GO:0097367	carbohydrate derivative binding	MF	2.77e-07	3.11e-05
GO:0016818	hydrolase activity, acting on acid anhydrides, in phosphorus-containing anhydrides	MF	4.33e-07	4.74e-05
GO:0016462	pyrophosphatase activity	MF	5.18e-07	5.37e-05
GO:0043167	ion binding	MF	5.24e-07	5.37e-05
GO:0044389	ubiquitin-like protein ligase binding	MF	5.28e-07	5.37e-05
GO:0004672	protein kinase activity	MF	6.18e-07	6.07e-05
GO:0001067	regulatory region nucleic acid binding	MF	6.26e-07	6.07e-05
GO:0000975	regulatory region DNA binding	MF	6.85e-07	6.5e-05
GO:0044212	transcription regulatory region DNA binding	MF	8.19e-07	7.6e-05
GO:0016817	hydrolase activity, acting on acid anhydrides	MF	8.67e-07	7.87e-05
GO:0019904	protein domain specific binding	MF	1.11e-06	9.9e-05
GO:0016773	phosphotransferase activity, alcohol group as acceptor	MF	1.22e-06	0.000106
GO:1990837	sequence-specific double-stranded DNA binding	MF	1.56e-06	0.000133
GO:0003700	DNA binding transcription factor activity	MF	1.84e-06	0.000154
GO:0008565	protein transporter activity	MF	2.23e-06	0.000183
GO:0043130	ubiquitin binding	MF	3.25e-06	0.000262
GO:0016301	kinase activity	MF	3.45e-06	0.000268
GO:0004386	helicase activity	MF	3.45e-06	0.000268
GO:0031625	ubiquitin protein ligase binding	MF	3.63e-06	0.000276
GO:0017111	nucleoside-triphosphatase activity	MF	5.19e-06	0.000389
GO:0043021	ribonucleoprotein complex binding	MF	8.73e-06	0.000643
GO:0035257	nuclear hormone receptor binding	MF	1.16e-05	0.00084
GO:0032182	ubiquitin-like protein binding	MF	1.18e-05	0.00084
GO:0016779	nucleotidyltransferase activity	MF	1.39e-05	0.000972
GO:0042802	identical protein binding	MF	1.42e-05	0.000975
GO:0008757	S-adenosylmethionine-dependent methyltransferase activity	MF	1.45e-05	0.000983
GO:0019003	GDP binding	MF	1.79e-05	0.00119
GO:0061630	ubiquitin protein ligase activity	MF	2.1e-05	0.00137
GO:0000982	transcription factor activity, RNA polymerase II core promoter proximal region sequence-specific binding	MF	2.11e-05	0.00137
GO:0140101	catalytic activity, acting on a tRNA	MF	2.19e-05	0.0014
GO:0061659	ubiquitin-like protein ligase activity	MF	2.26e-05	0.00142
GO:0043565	sequence-specific DNA binding	MF	2.68e-05	0.00166
GO:0008168	methyltransferase activity	MF	3.2e-05	0.0019
GO:0051427	hormone receptor binding	MF	3.2e-05	0.0019
GO:0016741	transferase activity, transferring one-carbon groups	MF	3.21e-05	0.0019
GO:0000976	transcription regulatory region sequence-specific DNA binding	MF	4.39e-05	0.00254
GO:0019902	phosphatase binding	MF	4.4e-05	0.00254
GO:0001104	RNA polymerase II transcription cofactor activity	MF	4.49e-05	0.00256
GO:0008022	protein C-terminus binding	MF	5.82e-05	0.00327
GO:0042826	histone deacetylase binding	MF	7.5e-05	0.00416
GO:0046872	metal ion binding	MF	9.22e-05	0.00504
GO:0016874	ligase activity	MF	9.62e-05	0.00519
GO:0001047	core promoter binding	MF	0.00015	0.00797
GO:0017112	Rab guanyl-nucleotide exchange factor activity	MF	0.000154	0.00812
GO:0140097	catalytic activity, acting on DNA	MF	0.000172	0.00897
GO:0003824	catalytic activity	MF	0.000188	0.00966
GO:0001076	transcription factor activity, RNA polymerase II transcription factor binding	MF	0.000196	0.00995
					2

## Sheet: BYL719_Rep1
GO ID	GO Term	GO Type	P value	adj. P value
GO:0006396	RNA processing	BP	3.37e-48	4.24e-44
GO:0006996	organelle organization	BP	6.06e-48	4.24e-44
GO:0090304	nucleic acid metabolic process	BP	1.03e-40	4.79e-37
GO:0000278	mitotic cell cycle	BP	5.7e-39	1.99e-35
GO:0034641	cellular nitrogen compound metabolic process	BP	1.13e-38	3.17e-35
GO:1903047	mitotic cell cycle process	BP	1.9e-38	4.44e-35
GO:0006139	nucleobase-containing compound metabolic process	BP	3.73e-37	7.46e-34
GO:0007049	cell cycle	BP	8.39e-37	1.47e-33
GO:0070727	cellular macromolecule localization	BP	1.11e-34	1.73e-31
GO:0034613	cellular protein localization	BP	3.47e-34	4.86e-31
GO:0034660	ncRNA metabolic process	BP	3.92e-34	4.98e-31
GO:0046483	heterocycle metabolic process	BP	1.98e-33	2.31e-30
GO:0016070	RNA metabolic process	BP	2.6e-32	2.8e-29
GO:0046907	intracellular transport	BP	3.6e-32	3.6e-29
GO:0006974	cellular response to DNA damage stimulus	BP	5.11e-32	4.77e-29
GO:0033554	cellular response to stress	BP	1.07e-31	9.33e-29
GO:0006725	cellular aromatic compound metabolic process	BP	4.11e-31	3.28e-28
GO:0006807	nitrogen compound metabolic process	BP	4.22e-31	3.28e-28
GO:0034470	ncRNA processing	BP	3.85e-30	2.84e-27
GO:0016071	mRNA metabolic process	BP	7.06e-30	4.94e-27
GO:0022402	cell cycle process	BP	7.7e-30	5.13e-27
GO:0010467	gene expression	BP	1.07e-29	6.84e-27
GO:0051641	cellular localization	BP	2.88e-29	1.75e-26
GO:0022613	ribonucleoprotein complex biogenesis	BP	3.35e-29	1.95e-26
GO:0044265	cellular macromolecule catabolic process	BP	3.81e-28	2.13e-25
GO:0070647	protein modification by small protein conjugation or removal	BP	6.77e-28	3.64e-25
GO:0034645	cellular macromolecule biosynthetic process	BP	1.65e-27	8.56e-25
GO:0006412	translation	BP	3.07e-27	1.53e-24
GO:1901360	organic cyclic compound metabolic process	BP	7.17e-27	3.46e-24
GO:0006886	intracellular protein transport	BP	2.86e-26	1.3e-23
GO:0044271	cellular nitrogen compound biosynthetic process	BP	2.89e-26	1.3e-23
GO:0043043	peptide biosynthetic process	BP	9.6e-26	4.19e-23
GO:0044085	cellular component biogenesis	BP	1.17e-25	4.96e-23
GO:0009059	macromolecule biosynthetic process	BP	1.49e-25	6.08e-23
GO:0008104	protein localization	BP	1.52e-25	6.08e-23
GO:0051649	establishment of localization in cell	BP	1.92e-25	7.47e-23
GO:0032446	protein modification by small protein conjugation	BP	9.75e-25	3.69e-22
GO:0051726	regulation of cell cycle	BP	2.01e-24	7.39e-22
GO:0033365	protein localization to organelle	BP	5.85e-24	2.1e-21
GO:0043604	amide biosynthetic process	BP	7.92e-24	2.77e-21
GO:0006281	DNA repair	BP	2.41e-23	8.22e-21
GO:0016236	macroautophagy	BP	4.58e-23	1.53e-20
GO:0045184	establishment of protein localization	BP	1.14e-22	3.71e-20
GO:0071840	cellular component organization or biogenesis	BP	1.36e-22	4.31e-20
GO:0051276	chromosome organization	BP	1.83e-22	5.7e-20
GO:0008380	RNA splicing	BP	2.28e-22	6.94e-20
GO:0006397	mRNA processing	BP	7.7e-22	2.29e-19
GO:0009057	macromolecule catabolic process	BP	1.23e-21	3.59e-19
GO:0044260	cellular macromolecule metabolic process	BP	1.63e-21	4.66e-19
GO:0044772	mitotic cell cycle phase transition	BP	1.97e-21	5.51e-19
GO:0016567	protein ubiquitination	BP	2.37e-21	6.5e-19
GO:0042254	ribosome biogenesis	BP	4.3e-21	1.16e-18
GO:0010498	proteasomal protein catabolic process	BP	8.73e-21	2.3e-18
GO:1901576	organic substance biosynthetic process	BP	1.02e-20	2.64e-18
GO:0044249	cellular biosynthetic process	BP	1.33e-20	3.4e-18
GO:0007067	mitotic nuclear division	BP	1.63e-20	4.07e-18
GO:0000375	RNA splicing, via transesterification reactions	BP	1.69e-20	4.16e-18
GO:0007005	mitochondrion organization	BP	2.41e-20	5.81e-18
GO:1902589	single-organism organelle organization	BP	2.78e-20	6.59e-18
GO:0009058	biosynthetic process	BP	2.86e-20	6.68e-18
GO:0000398	mRNA splicing, via spliceosome	BP	4.06e-20	9.16e-18
GO:0000377	RNA splicing, via transesterification reactions with bulged adenosine as nucleophile	BP	4.06e-20	9.16e-18
GO:0051603	proteolysis involved in cellular protein catabolic process	BP	4.39e-20	9.76e-18
GO:0043161	proteasome-mediated ubiquitin-dependent protein catabolic process	BP	5.08e-20	1.11e-17
GO:0006259	DNA metabolic process	BP	5.36e-20	1.15e-17
GO:0044248	cellular catabolic process	BP	1.24e-19	2.62e-17
GO:0033036	macromolecule localization	BP	1.71e-19	3.56e-17
GO:0045786	negative regulation of cell cycle	BP	1.73e-19	3.56e-17
GO:0043632	modification-dependent macromolecule catabolic process	BP	1.82e-19	3.7e-17
GO:0044770	cell cycle phase transition	BP	3.07e-19	6.04e-17
GO:0015031	protein transport	BP	3.07e-19	6.04e-17
GO:0006914	autophagy	BP	3.86e-19	7.5e-17
GO:0044257	cellular protein catabolic process	BP	4.45e-19	8.54e-17
GO:0006511	ubiquitin-dependent protein catabolic process	BP	5.45e-19	1.03e-16
GO:0019941	modification-dependent protein catabolic process	BP	7e-19	1.31e-16
GO:0006364	rRNA processing	BP	8.71e-19	1.6e-16
GO:0018130	heterocycle biosynthetic process	BP	1.42e-18	2.58e-16
GO:2000112	regulation of cellular macromolecule biosynthetic process	BP	3.43e-18	6.16e-16
GO:0034654	nucleobase-containing compound biosynthetic process	BP	5.69e-18	1.01e-15
GO:0043933	macromolecular complex subunit organization	BP	7.86e-18	1.38e-15
GO:0006518	peptide metabolic process	BP	8.13e-18	1.4e-15
GO:0032774	RNA biosynthetic process	BP	8.41e-18	1.44e-15
GO:0009894	regulation of catabolic process	BP	8.71e-18	1.47e-15
GO:0016043	cellular component organization	BP	1.01e-17	1.68e-15
GO:0015833	peptide transport	BP	1.17e-17	1.93e-15
GO:0016072	rRNA metabolic process	BP	1.84e-17	3e-15
GO:0007346	regulation of mitotic cell cycle	BP	2.69e-17	4.33e-15
GO:0010608	posttranscriptional regulation of gene expression	BP	2.76e-17	4.39e-15
GO:0019438	aromatic compound biosynthetic process	BP	2.85e-17	4.49e-15
GO:0030163	protein catabolic process	BP	4.46e-17	6.94e-15
GO:0010556	regulation of macromolecule biosynthetic process	BP	8.88e-17	1.36e-14
GO:0042886	amide transport	BP	9.34e-17	1.41e-14
GO:0022607	cellular component assembly	BP	9.37e-17	1.41e-14
GO:0072331	signal transduction by p53 class mediator	BP	2.59e-16	3.86e-14
GO:0000075	cell cycle checkpoint	BP	2.94e-16	4.34e-14
GO:0043603	cellular amide metabolic process	BP	3.73e-16	5.44e-14
GO:0010256	endomembrane system organization	BP	4.45e-16	6.41e-14
GO:0006399	tRNA metabolic process	BP	6.42e-16	9.17e-14
GO:1901362	organic cyclic compound biosynthetic process	BP	6.8e-16	9.62e-14
GO:0031329	regulation of cellular catabolic process	BP	1.61e-15	2.26e-13
GO:0097659	nucleic acid-templated transcription	BP	2.17e-15	3.01e-13
GO:0010468	regulation of gene expression	BP	2.9e-15	3.98e-13
GO:0045930	negative regulation of mitotic cell cycle	BP	3.27e-15	4.44e-13
GO:0051171	regulation of nitrogen compound metabolic process	BP	3.68e-15	4.95e-13
GO:0006351	transcription, DNA-templated	BP	4.8e-15	6.39e-13
GO:0090150	establishment of protein localization to membrane	BP	6.58e-15	8.69e-13
GO:0033043	regulation of organelle organization	BP	7.32e-15	9.57e-13
GO:0010629	negative regulation of gene expression	BP	1.26e-14	1.63e-12
GO:0044237	cellular metabolic process	BP	2.67e-14	3.43e-12
GO:0080135	regulation of cellular response to stress	BP	3.07e-14	3.91e-12
GO:0006261	DNA-dependent DNA replication	BP	3.36e-14	4.24e-12
GO:0032543	mitochondrial translation	BP	3.72e-14	4.65e-12
GO:0006260	DNA replication	BP	4.23e-14	5.23e-12
GO:0000819	sister chromatid segregation	BP	5.25e-14	6.44e-12
GO:0007017	microtubule-based process	BP	5.94e-14	7.23e-12
GO:0000956	nuclear-transcribed mRNA catabolic process	BP	6.51e-14	7.85e-12
GO:0072594	establishment of protein localization to organelle	BP	7.2e-14	8.61e-12
GO:0034622	cellular macromolecular complex assembly	BP	8.38e-14	9.93e-12
GO:0009896	positive regulation of catabolic process	BP	1.12e-13	1.32e-11
GO:0070925	organelle assembly	BP	1.16e-13	1.36e-11
GO:0071826	ribonucleoprotein complex subunit organization	BP	1.47e-13	1.7e-11
GO:0065003	macromolecular complex assembly	BP	1.53e-13	1.75e-11
GO:1901991	negative regulation of mitotic cell cycle phase transition	BP	1.57e-13	1.79e-11
GO:0010564	regulation of cell cycle process	BP	1.9e-13	2.15e-11
GO:0006417	regulation of translation	BP	2.07e-13	2.32e-11
GO:0044033	multi-organism metabolic process	BP	2.2e-13	2.44e-11
GO:0006402	mRNA catabolic process	BP	2.37e-13	2.61e-11
GO:0006403	RNA localization	BP	3.69e-13	4.03e-11
GO:1901990	regulation of mitotic cell cycle phase transition	BP	4.2e-13	4.56e-11
GO:0019080	viral gene expression	BP	4.29e-13	4.61e-11
GO:0071822	protein complex subunit organization	BP	4.32e-13	4.61e-11
GO:0007093	mitotic cell cycle checkpoint	BP	5.96e-13	6.31e-11
GO:0051301	cell division	BP	9.28e-13	9.77e-11
GO:0019219	regulation of nucleobase-containing compound metabolic process	BP	1.19e-12	1.25e-10
GO:0022618	ribonucleoprotein complex assembly	BP	1.21e-12	1.25e-10
GO:0009056	catabolic process	BP	1.22e-12	1.25e-10
GO:0051168	nuclear export	BP	1.47e-12	1.5e-10
GO:0051252	regulation of RNA metabolic process	BP	1.48e-12	1.5e-10
GO:0034248	regulation of cellular amide metabolic process	BP	1.55e-12	1.56e-10
GO:0048285	organelle fission	BP	1.89e-12	1.89e-10
GO:0034976	response to endoplasmic reticulum stress	BP	1.97e-12	1.95e-10
GO:0048193	Golgi vesicle transport	BP	2.13e-12	2.1e-10
GO:0045333	cellular respiration	BP	2.17e-12	2.13e-10
GO:0042176	regulation of protein catabolic process	BP	2.4e-12	2.33e-10
GO:0016073	snRNA metabolic process	BP	2.67e-12	2.57e-10
GO:0042787	protein ubiquitination involved in ubiquitin-dependent protein catabolic process	BP	2.79e-12	2.67e-10
GO:0000209	protein polyubiquitination	BP	2.91e-12	2.77e-10
GO:0031570	DNA integrity checkpoint	BP	3.01e-12	2.85e-10
GO:0008033	tRNA processing	BP	3.54e-12	3.33e-10
GO:0006401	RNA catabolic process	BP	3.58e-12	3.34e-10
GO:0016197	endosomal transport	BP	4.2e-12	3.89e-10
GO:0006611	protein export from nucleus	BP	4.52e-12	4.16e-10
GO:0031326	regulation of cellular biosynthetic process	BP	7.38e-12	6.74e-10
GO:0000280	nuclear division	BP	7.53e-12	6.84e-10
GO:0009889	regulation of biosynthetic process	BP	9.45e-12	8.53e-10
GO:1903320	regulation of protein modification by small protein conjugation or removal	BP	9.77e-12	8.76e-10
GO:1903506	regulation of nucleic acid-templated transcription	BP	9.86e-12	8.79e-10
GO:0006413	translational initiation	BP	1.07e-11	9.49e-10
GO:0019083	viral transcription	BP	1.08e-11	9.5e-10
GO:0015980	energy derivation by oxidation of organic compounds	BP	1.22e-11	1.07e-09
GO:0031123	RNA 3'-end processing	BP	1.23e-11	1.07e-09
GO:0031331	positive regulation of cellular catabolic process	BP	1.37e-11	1.18e-09
GO:0000077	DNA damage checkpoint	BP	1.41e-11	1.21e-09
GO:0000184	nuclear-transcribed mRNA catabolic process, nonsense-mediated decay	BP	1.45e-11	1.24e-09
GO:0006415	translational termination	BP	1.52e-11	1.29e-09
GO:0000086	G2/M transition of mitotic cell cycle	BP	1.67e-11	1.4e-09
GO:2001020	regulation of response to DNA damage stimulus	BP	1.68e-11	1.4e-09
GO:0006355	regulation of transcription, DNA-templated	BP	1.79e-11	1.49e-09
GO:0006605	protein targeting	BP	1.84e-11	1.53e-09
GO:2001141	regulation of RNA biosynthetic process	BP	2.13e-11	1.76e-09
GO:1903050	regulation of proteolysis involved in cellular protein catabolic process	BP	2.35e-11	1.92e-09
GO:0006839	mitochondrial transport	BP	2.5e-11	2.03e-09
GO:0000070	mitotic sister chromatid segregation	BP	2.57e-11	2.08e-09
GO:0060255	regulation of macromolecule metabolic process	BP	2.67e-11	2.14e-09
GO:0006353	DNA-templated transcription, termination	BP	2.79e-11	2.23e-09
GO:0045047	protein targeting to ER	BP	3.06e-11	2.43e-09
GO:0007059	chromosome segregation	BP	3.28e-11	2.59e-09
GO:1903362	regulation of cellular protein catabolic process	BP	3.46e-11	2.7e-09
GO:0031396	regulation of protein ubiquitination	BP	3.46e-11	2.7e-09
GO:0016241	regulation of macroautophagy	BP	3.53e-11	2.74e-09
GO:1901987	regulation of cell cycle phase transition	BP	4.1e-11	3.17e-09
GO:0044839	cell cycle G2/M phase transition	BP	4.49e-11	3.45e-09
GO:0070972	protein localization to endoplasmic reticulum	BP	4.64e-11	3.55e-09
GO:0006414	translational elongation	BP	4.91e-11	3.73e-09
GO:0010948	negative regulation of cell cycle process	BP	5.01e-11	3.79e-09
GO:0007033	vacuole organization	BP	5.42e-11	4.08e-09
GO:0072599	establishment of protein localization to endoplasmic reticulum	BP	5.51e-11	4.13e-09
GO:0070126	mitochondrial translational termination	BP	6.19e-11	4.6e-09
GO:0072657	protein localization to membrane	BP	7.88e-11	5.84e-09
GO:1901575	organic substance catabolic process	BP	8.67e-11	6.38e-09
GO:0070125	mitochondrial translational elongation	BP	8.88e-11	6.51e-09
GO:0071166	ribonucleoprotein complex localization	BP	9.06e-11	6.6e-09
GO:0010506	regulation of autophagy	BP	1.05e-10	7.62e-09
GO:0031023	microtubule organizing center organization	BP	1.14e-10	8.24e-09
GO:1901988	negative regulation of cell cycle phase transition	BP	1.19e-10	8.53e-09
GO:0006613	cotranslational protein targeting to membrane	BP	1.23e-10	8.75e-09
GO:0007050	cell cycle arrest	BP	1.35e-10	9.57e-09
GO:0051297	centrosome organization	BP	1.45e-10	1.02e-08
GO:0044782	cilium organization	BP	1.46e-10	1.02e-08
GO:0018205	peptidyl-lysine modification	BP	1.63e-10	1.14e-08
GO:0071426	ribonucleoprotein complex export from nucleus	BP	1.69e-10	1.18e-08
GO:1901796	regulation of signal transduction by p53 class mediator	BP	1.88e-10	1.31e-08
GO:0051298	centrosome duplication	BP	2.28e-10	1.57e-08
GO:2000113	negative regulation of cellular macromolecule biosynthetic process	BP	2.37e-10	1.62e-08
GO:0042795	snRNA transcription from RNA polymerase II promoter	BP	2.61e-10	1.77e-08
GO:0009301	snRNA transcription	BP	2.61e-10	1.77e-08
GO:0016569	covalent chromatin modification	BP	2.63e-10	1.78e-08
GO:0051236	establishment of RNA localization	BP	2.78e-10	1.87e-08
GO:0006302	double-strand break repair	BP	2.82e-10	1.89e-08
GO:0043412	macromolecule modification	BP	2.86e-10	1.91e-08
GO:0006405	RNA export from nucleus	BP	2.89e-10	1.92e-08
GO:0042770	signal transduction in response to DNA damage	BP	3.12e-10	2.06e-08
GO:0007062	sister chromatid cohesion	BP	3.15e-10	2.07e-08
GO:0060271	cilium assembly	BP	3.43e-10	2.24e-08
GO:0007098	centrosome cycle	BP	3.76e-10	2.44e-08
GO:0006369	termination of RNA polymerase II transcription	BP	3.81e-10	2.47e-08
GO:0032984	macromolecular complex disassembly	BP	4.23e-10	2.73e-08
GO:0010605	negative regulation of macromolecule metabolic process	BP	4.79e-10	3.08e-08
GO:0044267	cellular protein metabolic process	BP	5.45e-10	3.48e-08
GO:0050658	RNA transport	BP	6.08e-10	3.85e-08
GO:0050657	nucleic acid transport	BP	6.08e-10	3.85e-08
GO:0016570	histone modification	BP	6.11e-10	3.85e-08
GO:0000226	microtubule cytoskeleton organization	BP	6.44e-10	4.04e-08
GO:0006614	SRP-dependent cotranslational protein targeting to membrane	BP	6.85e-10	4.28e-08
GO:0006091	generation of precursor metabolites and energy	BP	6.91e-10	4.3e-08
GO:0070646	protein modification by small protein removal	BP	6.99e-10	4.32e-08
GO:0051169	nuclear transport	BP	7.59e-10	4.68e-08
GO:0006913	nucleocytoplasmic transport	BP	8.37e-10	5.14e-08
GO:0006325	chromatin organization	BP	8.74e-10	5.34e-08
GO:0071705	nitrogen compound transport	BP	9.28e-10	5.65e-08
GO:1902580	single-organism cellular localization	BP	9.67e-10	5.86e-08
GO:0030330	DNA damage response, signal transduction by p53 class mediator	BP	1.02e-09	6.14e-08
GO:0007032	endosome organization	BP	1.02e-09	6.14e-08
GO:0007030	Golgi organization	BP	1.3e-09	7.78e-08
GO:0045732	positive regulation of protein catabolic process	BP	1.31e-09	7.78e-08
GO:0097193	intrinsic apoptotic signaling pathway	BP	1.36e-09	8.08e-08
GO:1901566	organonitrogen compound biosynthetic process	BP	1.52e-09	8.95e-08
GO:0032259	methylation	BP	1.59e-09	9.32e-08
GO:0031124	mRNA 3'-end processing	BP	1.91e-09	1.12e-07
GO:0044774	mitotic DNA integrity checkpoint	BP	1.94e-09	1.13e-07
GO:0022411	cellular component disassembly	BP	2e-09	1.16e-07
GO:0032200	telomere organization	BP	2.01e-09	1.16e-07
GO:0098813	nuclear chromosome segregation	BP	2.09e-09	1.2e-07
GO:0033108	mitochondrial respiratory chain complex assembly	BP	2.15e-09	1.23e-07
GO:0009451	RNA modification	BP	2.45e-09	1.4e-07
GO:0006612	protein targeting to membrane	BP	2.86e-09	1.62e-07
GO:0000082	G1/S transition of mitotic cell cycle	BP	3.11e-09	1.76e-07
GO:0016579	protein deubiquitination	BP	3.18e-09	1.79e-07
GO:1903827	regulation of cellular protein localization	BP	3.64e-09	2.04e-07
GO:0006366	transcription from RNA polymerase II promoter	BP	4.45e-09	2.49e-07
GO:0016032	viral process	BP	4.69e-09	2.61e-07
GO:0043241	protein complex disassembly	BP	4.83e-09	2.68e-07
GO:0043414	macromolecule methylation	BP	4.98e-09	2.75e-07
GO:0019222	regulation of metabolic process	BP	5.44e-09	3e-07
GO:1903322	positive regulation of protein modification by small protein conjugation or removal	BP	5.73e-09	3.14e-07
GO:0010558	negative regulation of macromolecule biosynthetic process	BP	5.98e-09	3.27e-07
GO:0044843	cell cycle G1/S phase transition	BP	6.35e-09	3.45e-07
GO:0071427	mRNA-containing ribonucleoprotein complex export from nucleus	BP	6.97e-09	3.75e-07
GO:0006900	membrane budding	BP	6.97e-09	3.75e-07
GO:0006406	mRNA export from nucleus	BP	6.97e-09	3.75e-07
GO:2001022	positive regulation of response to DNA damage stimulus	BP	9.3e-09	4.98e-07
GO:1903008	organelle disassembly	BP	9.54e-09	5.1e-07
GO:0007006	mitochondrial membrane organization	BP	9.63e-09	5.12e-07
GO:0022406	membrane docking	BP	1.13e-08	6e-07
GO:0015931	nucleobase-containing compound transport	BP	1.2e-08	6.35e-07
GO:0044764	multi-organism cellular process	BP	1.21e-08	6.37e-07
GO:0031647	regulation of protein stability	BP	1.53e-08	8.01e-07
GO:0070271	protein complex biogenesis	BP	1.55e-08	8.05e-07
GO:0051028	mRNA transport	BP	1.55e-08	8.05e-07
GO:1903052	positive regulation of proteolysis involved in cellular protein catabolic process	BP	1.57e-08	8.12e-07
GO:0006461	protein complex assembly	BP	1.71e-08	8.85e-07
GO:0044773	mitotic DNA damage checkpoint	BP	1.79e-08	9.23e-07
GO:0016482	cytosolic transport	BP	1.8e-08	9.23e-07
GO:0033044	regulation of chromosome organization	BP	2e-08	1.02e-06
GO:0098781	ncRNA transcription	BP	2.44e-08	1.24e-06
GO:0097711	ciliary basal body docking	BP	2.46e-08	1.24e-06
GO:1903364	positive regulation of cellular protein catabolic process	BP	2.47e-08	1.25e-06
GO:0072332	intrinsic apoptotic signaling pathway by p53 class mediator	BP	2.83e-08	1.42e-06
GO:2000058	regulation of protein ubiquitination involved in ubiquitin-dependent protein catabolic process	BP	3.19e-08	1.6e-06
GO:0006354	DNA-templated transcription, elongation	BP	3.57e-08	1.78e-06
GO:0006289	nucleotide-excision repair	BP	3.73e-08	1.86e-06
GO:0019058	viral life cycle	BP	3.94e-08	1.95e-06
GO:0030705	cytoskeleton-dependent intracellular transport	BP	4.03e-08	1.99e-06
GO:0050821	protein stabilization	BP	4.49e-08	2.21e-06
GO:0036503	ERAD pathway	BP	4.54e-08	2.23e-06
GO:2000134	negative regulation of G1/S transition of mitotic cell cycle	BP	4.59e-08	2.24e-06
GO:0031323	regulation of cellular metabolic process	BP	6.11e-08	2.98e-06
GO:0031397	negative regulation of protein ubiquitination	BP	6.15e-08	2.99e-06
GO:0000723	telomere maintenance	BP	6.41e-08	3.1e-06
GO:0051172	negative regulation of nitrogen compound metabolic process	BP	7.31e-08	3.53e-06
GO:0031398	positive regulation of protein ubiquitination	BP	7.89e-08	3.79e-06
GO:0035966	response to topologically incorrect protein	BP	8.13e-08	3.89e-06
GO:0006888	ER to Golgi vesicle-mediated transport	BP	9.31e-08	4.45e-06
GO:0043170	macromolecule metabolic process	BP	1.01e-07	4.78e-06
GO:0010638	positive regulation of organelle organization	BP	1.01e-07	4.78e-06
GO:0099111	microtubule-based transport	BP	1.08e-07	5.08e-06
GO:0010970	transport along microtubule	BP	1.08e-07	5.08e-06
GO:0006457	protein folding	BP	1.08e-07	5.08e-06
GO:0030031	cell projection assembly	BP	1.09e-07	5.09e-06
GO:0006986	response to unfolded protein	BP	1.14e-07	5.3e-06
GO:0034655	nucleobase-containing compound catabolic process	BP	1.17e-07	5.42e-06
GO:0051052	regulation of DNA metabolic process	BP	1.31e-07	6.08e-06
GO:0007051	spindle organization	BP	1.39e-07	6.42e-06
GO:0022900	electron transport chain	BP	1.42e-07	6.48e-06
GO:0051438	regulation of ubiquitin-protein transferase activity	BP	1.42e-07	6.48e-06
GO:0036211	protein modification process	BP	1.42e-07	6.48e-06
GO:0006464	cellular protein modification process	BP	1.42e-07	6.48e-06
GO:1902582	single-organism intracellular transport	BP	1.51e-07	6.87e-06
GO:0006400	tRNA modification	BP	1.53e-07	6.94e-06
GO:0006383	transcription from RNA polymerase III promoter	BP	1.55e-07	7.01e-06
GO:1902850	microtubule cytoskeleton organization involved in mitosis	BP	1.58e-07	7.09e-06
GO:0007052	mitotic spindle organization	BP	1.58e-07	7.09e-06
GO:0043624	cellular protein complex disassembly	BP	1.73e-07	7.74e-06
GO:0018193	peptidyl-amino acid modification	BP	1.76e-07	7.82e-06
GO:0034502	protein localization to chromosome	BP	1.84e-07	8.18e-06
GO:0044380	protein localization to cytoskeleton	BP	1.87e-07	8.27e-06
GO:0061136	regulation of proteasomal protein catabolic process	BP	1.93e-07	8.5e-06
GO:0071156	regulation of cell cycle arrest	BP	2.1e-07	9.24e-06
GO:0043488	regulation of mRNA stability	BP	2.15e-07	9.43e-06
GO:0044419	interspecies interaction between organisms	BP	2.18e-07	9.54e-06
GO:0009892	negative regulation of metabolic process	BP	2.26e-07	9.83e-06
GO:0022904	respiratory electron transport chain	BP	2.57e-07	1.11e-05
GO:2001252	positive regulation of chromosome organization	BP	2.62e-07	1.14e-05
GO:0044403	symbiosis, encompassing mutualism through parasitism	BP	2.71e-07	1.17e-05
GO:0016050	vesicle organization	BP	2.74e-07	1.18e-05
GO:0010824	regulation of centrosome duplication	BP	2.81e-07	1.2e-05
GO:1903829	positive regulation of cellular protein localization	BP	2.91e-07	1.24e-05
GO:0061024	membrane organization	BP	2.96e-07	1.26e-05
GO:0051444	negative regulation of ubiquitin-protein transferase activity	BP	3e-07	1.28e-05
GO:0006368	transcription elongation from RNA polymerase II promoter	BP	3.12e-07	1.32e-05
GO:0017148	negative regulation of translation	BP	3.52e-07	1.49e-05
GO:0051640	organelle localization	BP	3.54e-07	1.49e-05
GO:0034249	negative regulation of cellular amide metabolic process	BP	3.91e-07	1.64e-05
GO:0051439	regulation of ubiquitin-protein ligase activity involved in mitotic cell cycle	BP	3.95e-07	1.65e-05
GO:0090175	regulation of establishment of planar polarity	BP	4.3e-07	1.8e-05
GO:0008630	intrinsic apoptotic signaling pathway in response to DNA damage	BP	4.61e-07	1.92e-05
GO:0030490	maturation of SSU-rRNA	BP	4.71e-07	1.96e-05
GO:0097031	mitochondrial respiratory chain complex I biogenesis	BP	4.8e-07	1.97e-05
GO:0032981	mitochondrial respiratory chain complex I assembly	BP	4.8e-07	1.97e-05
GO:0016239	positive regulation of macroautophagy	BP	4.8e-07	1.97e-05
GO:0010257	NADH dehydrogenase complex assembly	BP	4.8e-07	1.97e-05
GO:0051436	negative regulation of ubiquitin-protein ligase activity involved in mitotic cell cycle	BP	5.46e-07	2.24e-05
GO:0043487	regulation of RNA stability	BP	5.5e-07	2.24e-05
GO:0010508	positive regulation of autophagy	BP	5.54e-07	2.25e-05
GO:0001738	morphogenesis of a polarized epithelium	BP	5.57e-07	2.26e-05
GO:0060071	Wnt signaling pathway, planar cell polarity pathway	BP	5.68e-07	2.3e-05
GO:0051128	regulation of cellular component organization	BP	5.87e-07	2.36e-05
GO:0072698	protein localization to microtubule cytoskeleton	BP	6.34e-07	2.55e-05
GO:2000060	positive regulation of protein ubiquitination involved in ubiquitin-dependent protein catabolic process	BP	6.75e-07	2.71e-05
GO:0080090	regulation of primary metabolic process	BP	6.8e-07	2.72e-05
GO:0070936	protein K48-linked ubiquitination	BP	6.81e-07	2.72e-05
GO:0044783	G1 DNA damage checkpoint	BP	7.55e-07	3e-05
GO:2000045	regulation of G1/S transition of mitotic cell cycle	BP	8.16e-07	3.23e-05
GO:1904668	positive regulation of ubiquitin protein ligase activity	BP	9.79e-07	3.81e-05
GO:0072422	signal transduction involved in DNA damage checkpoint	BP	9.79e-07	3.81e-05
GO:0072401	signal transduction involved in DNA integrity checkpoint	BP	9.79e-07	3.81e-05
GO:0071158	positive regulation of cell cycle arrest	BP	9.79e-07	3.81e-05
GO:0046605	regulation of centrosome cycle	BP	9.84e-07	3.81e-05
GO:0099118	microtubule-based protein transport	BP	9.84e-07	3.81e-05
GO:0098840	protein transport along microtubule	BP	9.84e-07	3.81e-05
GO:0002181	cytoplasmic translation	BP	9.84e-07	3.81e-05
GO:0007164	establishment of tissue polarity	BP	1.03e-06	3.97e-05
GO:0001736	establishment of planar polarity	BP	1.03e-06	3.97e-05
GO:0044819	mitotic G1/S transition checkpoint	BP	1.04e-06	4e-05
GO:0031571	mitotic G1 DNA damage checkpoint	BP	1.04e-06	4e-05
GO:0007080	mitotic metaphase plate congression	BP	1.19e-06	4.54e-05
GO:0045787	positive regulation of cell cycle	BP	1.2e-06	4.58e-05
GO:0006892	post-Golgi vesicle-mediated transport	BP	1.22e-06	4.62e-05
GO:1902807	negative regulation of cell cycle G1/S phase transition	BP	1.3e-06	4.92e-05
GO:0051173	positive regulation of nitrogen compound metabolic process	BP	1.32e-06	4.98e-05
GO:0009890	negative regulation of biosynthetic process	BP	1.38e-06	5.21e-05
GO:0061726	mitochondrion disassembly	BP	1.4e-06	5.26e-05
GO:0000422	mitophagy	BP	1.4e-06	5.26e-05
GO:0042073	intraciliary transport	BP	1.42e-06	5.31e-05
GO:1905037	autophagosome organization	BP	1.45e-06	5.39e-05
GO:1903321	negative regulation of protein modification by small protein conjugation or removal	BP	1.45e-06	5.39e-05
GO:1904666	regulation of ubiquitin protein ligase activity	BP	1.46e-06	5.43e-05
GO:0031327	negative regulation of cellular biosynthetic process	BP	1.56e-06	5.77e-05
GO:0070507	regulation of microtubule cytoskeleton organization	BP	1.63e-06	6.02e-05
GO:0007018	microtubule-based movement	BP	1.67e-06	6.16e-05
GO:0006890	retrograde vesicle-mediated transport, Golgi to ER	BP	1.78e-06	6.52e-05
GO:0006282	regulation of DNA repair	BP	1.78e-06	6.52e-05
GO:1902403	signal transduction involved in mitotic DNA integrity checkpoint	BP	1.89e-06	6.88e-05
GO:1902402	signal transduction involved in mitotic DNA damage checkpoint	BP	1.89e-06	6.88e-05
GO:0072413	signal transduction involved in mitotic cell cycle checkpoint	BP	1.89e-06	6.88e-05
GO:1904667	negative regulation of ubiquitin protein ligase activity	BP	1.9e-06	6.89e-05
GO:0090305	nucleic acid phosphodiester bond hydrolysis	BP	1.97e-06	7.09e-05
GO:0032204	regulation of telomere maintenance	BP	1.98e-06	7.09e-05
GO:0030433	ubiquitin-dependent ERAD pathway	BP	1.98e-06	7.09e-05
GO:0006283	transcription-coupled nucleotide-excision repair	BP	1.98e-06	7.09e-05
GO:0043618	regulation of transcription from RNA polymerase II promoter in response to stress	BP	2.07e-06	7.41e-05
GO:0031400	negative regulation of protein modification process	BP	2.2e-06	7.87e-05
GO:0051443	positive regulation of ubiquitin-protein transferase activity	BP	2.22e-06	7.91e-05
GO:0006310	DNA recombination	BP	2.42e-06	8.59e-05
GO:1902806	regulation of cell cycle G1/S phase transition	BP	2.44e-06	8.64e-05
GO:0051656	establishment of organelle localization	BP	2.54e-06	8.95e-05
GO:0051054	positive regulation of DNA metabolic process	BP	2.54e-06	8.95e-05
GO:0001510	RNA methylation	BP	2.63e-06	9.17e-05
GO:1902400	intracellular signal transduction involved in G1 DNA damage checkpoint	BP	2.63e-06	9.17e-05
GO:0072431	signal transduction involved in mitotic G1 DNA damage checkpoint	BP	2.63e-06	9.17e-05
GO:0007004	telomere maintenance via telomerase	BP	2.63e-06	9.17e-05
GO:1905897	regulation of response to endoplasmic reticulum stress	BP	2.7e-06	9.38e-05
GO:0070585	protein localization to mitochondrion	BP	2.83e-06	9.82e-05
GO:0031145	anaphase-promoting complex-dependent catabolic process	BP	3.22e-06	0.000111
GO:0036257	multivesicular body organization	BP	3.24e-06	0.000112
GO:0000122	negative regulation of transcription from RNA polymerase II promoter	BP	3.43e-06	0.000118
GO:0097190	apoptotic signaling pathway	BP	3.52e-06	0.000121
GO:0045892	negative regulation of transcription, DNA-templated	BP	3.55e-06	0.000122
GO:0006977	DNA damage response, signal transduction by p53 class mediator resulting in cell cycle arrest	BP	3.65e-06	0.000125
GO:0000045	autophagosome assembly	BP	3.67e-06	0.000125
GO:0072395	signal transduction involved in cell cycle checkpoint	BP	3.74e-06	0.000127
GO:0042274	ribosomal small subunit biogenesis	BP	3.74e-06	0.000127
GO:0006119	oxidative phosphorylation	BP	3.8e-06	0.000129
GO:0045935	positive regulation of nucleobase-containing compound metabolic process	BP	3.86e-06	0.00013
GO:0006998	nuclear envelope organization	BP	3.88e-06	0.000131
GO:0010639	negative regulation of organelle organization	BP	3.91e-06	0.000131
GO:0051310	metaphase plate congression	BP	3.97e-06	0.000133
GO:0051253	negative regulation of RNA metabolic process	BP	4.08e-06	0.000137
GO:0044802	single-organism membrane organization	BP	4.23e-06	0.000141
GO:0072655	establishment of protein localization to mitochondrion	BP	4.28e-06	0.000143
GO:0009411	response to UV	BP	4.36e-06	0.000145
GO:0010557	positive regulation of macromolecule biosynthetic process	BP	4.6e-06	0.000152
GO:0036258	multivesicular body assembly	BP	4.87e-06	0.000161
GO:0042273	ribosomal large subunit biogenesis	BP	5.05e-06	0.000167
GO:0051188	cofactor biosynthetic process	BP	5.1e-06	0.000168
GO:0061077	chaperone-mediated protein folding	BP	5.13e-06	0.000169
GO:0007034	vacuolar transport	BP	5.41e-06	0.000177
GO:0019068	virion assembly	BP	5.51e-06	0.00018
GO:0071897	DNA biosynthetic process	BP	5.85e-06	0.000191
GO:0045934	negative regulation of nucleobase-containing compound metabolic process	BP	5.94e-06	0.000193
GO:0007088	regulation of mitotic nuclear division	BP	6.13e-06	0.000199
GO:0090559	regulation of membrane permeability	BP	6.34e-06	0.000205
GO:0010604	positive regulation of macromolecule metabolic process	BP	6.64e-06	0.000215
GO:0046902	regulation of mitochondrial membrane permeability	BP	6.79e-06	0.000219
GO:1902108	regulation of mitochondrial membrane permeability involved in apoptotic process	BP	6.98e-06	0.000225
GO:0090501	RNA phosphodiester bond hydrolysis	BP	7.43e-06	0.000239
GO:0006997	nucleus organization	BP	7.62e-06	0.000244
GO:0035967	cellular response to topologically incorrect protein	BP	7.66e-06	0.000245
GO:1900034	regulation of cellular response to heat	BP	7.74e-06	0.000247
GO:0051306	mitotic sister chromatid separation	BP	7.97e-06	0.000253
GO:0032210	regulation of telomere maintenance via telomerase	BP	7.97e-06	0.000253
GO:0000462	maturation of SSU-rRNA from tricistronic rRNA transcript (SSU-rRNA, 5.8S rRNA, LSU-rRNA)	BP	8.07e-06	0.000255
GO:0044238	primary metabolic process	BP	8.19e-06	0.000259
GO:0010833	telomere maintenance via telomere lengthening	BP	8.54e-06	0.000269
GO:0008213	protein alkylation	BP	8.58e-06	0.000269
GO:0006479	protein methylation	BP	8.58e-06	0.000269
GO:0030968	endoplasmic reticulum unfolded protein response	BP	9e-06	0.000282
GO:0033047	regulation of mitotic sister chromatid segregation	BP	9.14e-06	0.000285
GO:0031047	gene silencing by RNA	BP	9.3e-06	0.00029
GO:0043623	cellular protein complex assembly	BP	9.87e-06	0.000307
GO:0051437	positive regulation of ubiquitin-protein ligase activity involved in regulation of mitotic cell cycle transition	BP	1.03e-05	0.000321
GO:1903507	negative regulation of nucleic acid-templated transcription	BP	1.04e-05	0.000321
GO:1903513	endoplasmic reticulum to cytosol transport	BP	1.1e-05	0.000339
GO:0030970	retrograde protein transport, ER to cytosol	BP	1.1e-05	0.000339
GO:0030010	establishment of cell polarity	BP	1.18e-05	0.000362
GO:0010821	regulation of mitochondrion organization	BP	1.19e-05	0.000365
GO:0051254	positive regulation of RNA metabolic process	BP	1.28e-05	0.000392
GO:0032434	regulation of proteasomal ubiquitin-dependent protein catabolic process	BP	1.31e-05	0.000401
GO:0046700	heterocycle catabolic process	BP	1.33e-05	0.000404
GO:0043620	regulation of DNA-templated transcription in response to stress	BP	1.41e-05	0.00043
GO:0032886	regulation of microtubule-based process	BP	1.45e-05	0.00044
GO:0031929	TOR signaling	BP	1.52e-05	0.00046
GO:0010965	regulation of mitotic sister chromatid separation	BP	1.59e-05	0.000479
GO:0007091	metaphase/anaphase transition of mitotic cell cycle	BP	1.59e-05	0.000479
GO:2001233	regulation of apoptotic signaling pathway	BP	1.62e-05	0.000486
GO:0036498	IRE1-mediated unfolded protein response	BP	1.69e-05	0.000506
GO:0045862	positive regulation of proteolysis	BP	1.73e-05	0.000519
GO:0034605	cellular response to heat	BP	1.74e-05	0.000522
GO:0035735	intraciliary transport involved in cilium assembly	BP	1.81e-05	0.000539
GO:0042773	ATP synthesis coupled electron transport	BP	1.82e-05	0.000541
GO:0032392	DNA geometric change	BP	1.82e-05	0.000541
GO:0035794	positive regulation of mitochondrial membrane permeability	BP	1.83e-05	0.000542
GO:2001242	regulation of intrinsic apoptotic signaling pathway	BP	1.83e-05	0.000542
GO:1902679	negative regulation of RNA biosynthetic process	BP	1.88e-05	0.000553
GO:0034620	cellular response to unfolded protein	BP	1.88e-05	0.000553
GO:0061418	regulation of transcription from RNA polymerase II promoter in response to hypoxia	BP	2.12e-05	0.000623
GO:0016055	Wnt signaling pathway	BP	2.13e-05	0.000623
GO:0044088	regulation of vacuole organization	BP	2.24e-05	0.000656
GO:1902115	regulation of organelle assembly	BP	2.3e-05	0.000672
GO:1905475	regulation of protein localization to membrane	BP	2.33e-05	0.000679
GO:0009141	nucleoside triphosphate metabolic process	BP	2.38e-05	0.000693
GO:0042775	mitochondrial ATP synthesis coupled electron transport	BP	2.39e-05	0.000695
GO:0051186	cofactor metabolic process	BP	2.5e-05	0.000724
GO:0051338	regulation of transferase activity	BP	2.51e-05	0.000724
GO:1904356	regulation of telomere maintenance via telomere lengthening	BP	2.52e-05	0.000726
GO:0000959	mitochondrial RNA metabolic process	BP	2.53e-05	0.000727
GO:0006270	DNA replication initiation	BP	2.59e-05	0.000744
GO:0198738	cell-cell signaling by wnt	BP	2.91e-05	0.000834
GO:0019439	aromatic compound catabolic process	BP	2.94e-05	0.000841
GO:1903311	regulation of mRNA metabolic process	BP	2.95e-05	0.000842
GO:0030071	regulation of mitotic metaphase/anaphase transition	BP	3.16e-05	0.000899
GO:0006338	chromatin remodeling	BP	3.21e-05	0.000913
GO:0036294	cellular response to decreased oxygen levels	BP	3.34e-05	0.000948
GO:0051650	establishment of vesicle localization	BP	3.38e-05	0.000958
GO:0035567	non-canonical Wnt signaling pathway	BP	3.39e-05	0.000958
GO:1902686	mitochondrial outer membrane permeabilization involved in programmed cell death	BP	3.46e-05	0.000973
GO:1902110	positive regulation of mitochondrial membrane permeability involved in apoptotic process	BP	3.46e-05	0.000973
GO:0009262	deoxyribonucleotide metabolic process	BP	3.69e-05	0.00104
GO:1905508	protein localization to microtubule organizing center	BP	3.74e-05	0.00105
GO:0071539	protein localization to centrosome	BP	3.74e-05	0.00105
GO:0043543	protein acylation	BP	3.75e-05	0.00105
GO:0071702	organic substance transport	BP	3.79e-05	0.00105
GO:0009060	aerobic respiration	BP	4.13e-05	0.00115
GO:0045739	positive regulation of DNA repair	BP	4.44e-05	0.00123
GO:0010389	regulation of G2/M transition of mitotic cell cycle	BP	4.6e-05	0.00127
GO:0006473	protein acetylation	BP	4.64e-05	0.00128
GO:0006357	regulation of transcription from RNA polymerase II promoter	BP	4.67e-05	0.00129
GO:0051348	negative regulation of transferase activity	BP	4.72e-05	0.0013
GO:0097345	mitochondrial outer membrane permeabilization	BP	4.74e-05	0.0013
GO:0030397	membrane disassembly	BP	4.75e-05	0.0013
GO:0051081	nuclear envelope disassembly	BP	4.75e-05	0.0013
GO:0051347	positive regulation of transferase activity	BP	5.15e-05	0.00141
GO:0016573	histone acetylation	BP	5.28e-05	0.00144
GO:0097576	vacuole fusion	BP	5.29e-05	0.00144
GO:1902680	positive regulation of RNA biosynthetic process	BP	5.48e-05	0.00149
GO:0050684	regulation of mRNA processing	BP	5.5e-05	0.00149
GO:0000724	double-strand break repair via homologous recombination	BP	5.5e-05	0.00149
GO:0071806	protein transmembrane transport	BP	5.55e-05	0.0015
GO:0009123	nucleoside monophosphate metabolic process	BP	5.59e-05	0.0015
GO:0046755	viral budding	BP	5.63e-05	0.0015
GO:1902592	multi-organism membrane budding	BP	5.63e-05	0.0015
GO:1902590	multi-organism organelle organization	BP	5.63e-05	0.0015
GO:0006266	DNA ligation	BP	5.63e-05	0.0015
GO:0061842	microtubule organizing center localization	BP	5.63e-05	0.0015
GO:0006446	regulation of translational initiation	BP	5.68e-05	0.00151
GO:0044270	cellular nitrogen compound catabolic process	BP	5.73e-05	0.00152
GO:0008152	metabolic process	BP	5.88e-05	0.00156
GO:1905710	positive regulation of membrane permeability	BP	6.09e-05	0.00161
GO:1901185	negative regulation of ERBB signaling pathway	BP	6.48e-05	0.00171
GO:0043038	amino acid activation	BP	6.48e-05	0.00171
GO:1905818	regulation of chromosome separation	BP	6.58e-05	0.00173
GO:0044784	metaphase/anaphase transition of cell cycle	BP	6.58e-05	0.00173
GO:0006732	coenzyme metabolic process	BP	6.68e-05	0.00175
GO:0032386	regulation of intracellular transport	BP	7.01e-05	0.00184
GO:0008637	apoptotic mitochondrial changes	BP	7.3e-05	0.00191
GO:0051983	regulation of chromosome segregation	BP	7.54e-05	0.00196
GO:0031577	spindle checkpoint	BP	7.54e-05	0.00196
GO:0010972	negative regulation of G2/M transition of mitotic cell cycle	BP	7.54e-05	0.00196
GO:0000281	mitotic cytokinesis	BP	7.54e-05	0.00196
GO:0010628	positive regulation of gene expression	BP	7.82e-05	0.00203
GO:0019692	deoxyribose phosphate metabolic process	BP	7.85e-05	0.00203
GO:0006099	tricarboxylic acid cycle	BP	7.85e-05	0.00203
GO:0060341	regulation of cellular localization	BP	7.91e-05	0.00204
GO:0048013	ephrin receptor signaling pathway	BP	8e-05	0.00205
GO:0032006	regulation of TOR signaling	BP	8e-05	0.00205
GO:0051098	regulation of binding	BP	8.32e-05	0.00213
GO:0016925	protein sumoylation	BP	8.38e-05	0.00214
GO:0000469	cleavage involved in rRNA processing	BP	8.46e-05	0.00216
GO:0051642	centrosome localization	BP	8.46e-05	0.00216
GO:0051648	vesicle localization	BP	8.63e-05	0.0022
GO:0072665	protein localization to vacuole	BP	8.73e-05	0.00222
GO:0009108	coenzyme biosynthetic process	BP	8.8e-05	0.00223
GO:0043039	tRNA aminoacylation	BP	8.85e-05	0.00223
GO:1903146	regulation of mitophagy	BP	8.85e-05	0.00223
GO:0061640	cytoskeleton-dependent cytokinesis	BP	9.09e-05	0.00229
GO:0006120	mitochondrial electron transport, NADH to ubiquinone	BP	9.09e-05	0.00229
GO:0040029	regulation of gene expression, epigenetic	BP	9.65e-05	0.00242
GO:0090002	establishment of protein localization to plasma membrane	BP	0.000101	0.00254
GO:0009144	purine nucleoside triphosphate metabolic process	BP	0.000103	0.00259
GO:0097352	autophagosome maturation	BP	0.000107	0.00267
GO:0006458	'de novo' protein folding	BP	0.000107	0.00267
GO:0051031	tRNA transport	BP	0.000107	0.00267
GO:1904358	positive regulation of telomere maintenance via telomere lengthening	BP	0.000107	0.00267
GO:1902749	regulation of cell cycle G2/M phase transition	BP	0.000111	0.00276
GO:1905330	regulation of morphogenesis of an epithelium	BP	0.000113	0.00279
GO:0008608	attachment of spindle microtubules to kinetochore	BP	0.000114	0.00282
GO:0000725	recombinational repair	BP	0.000114	0.00282
GO:0033260	nuclear DNA replication	BP	0.000114	0.00282
GO:0009893	positive regulation of metabolic process	BP	0.000115	0.00282
GO:0033045	regulation of sister chromatid segregation	BP	0.000116	0.00283
GO:0071456	cellular response to hypoxia	BP	0.000121	0.00297
GO:1903573	negative regulation of response to endoplasmic reticulum stress	BP	0.000122	0.00298
GO:0099518	vesicle cytoskeletal trafficking	BP	0.000122	0.00298
GO:0042059	negative regulation of epidermal growth factor receptor signaling pathway	BP	0.000122	0.00298
GO:1901028	regulation of mitochondrial outer membrane permeabilization involved in apoptotic signaling pathway	BP	0.000125	0.00304
GO:1902099	regulation of metaphase/anaphase transition of cell cycle	BP	0.000125	0.00304
GO:0006903	vesicle targeting	BP	0.000126	0.00306
GO:0002183	cytoplasmic translational initiation	BP	0.000127	0.00307
GO:0008053	mitochondrial fusion	BP	0.000127	0.00307
GO:0016578	histone deubiquitination	BP	0.000127	0.00307
GO:0048199	vesicle targeting, to, from or within Golgi	BP	0.00013	0.00311
GO:1902581	multi-organism cellular localization	BP	0.00013	0.00311
GO:1902583	multi-organism intracellular transport	BP	0.00013	0.00311
GO:0051304	chromosome separation	BP	0.00013	0.00311
GO:0008654	phospholipid biosynthetic process	BP	0.000133	0.00318
GO:1903508	positive regulation of nucleic acid-templated transcription	BP	0.000135	0.00322
GO:0045893	positive regulation of transcription, DNA-templated	BP	0.000135	0.00322
GO:0009161	ribonucleoside monophosphate metabolic process	BP	0.000136	0.00323
GO:1901800	positive regulation of proteasomal protein catabolic process	BP	0.000141	0.00334
GO:0031146	SCF-dependent proteasomal ubiquitin-dependent protein catabolic process	BP	0.000143	0.00338
GO:0090068	positive regulation of cell cycle process	BP	0.000148	0.0035
GO:0065002	intracellular protein transmembrane transport	BP	0.00015	0.00353
GO:0072659	protein localization to plasma membrane	BP	0.00015	0.00354
GO:0006301	postreplication repair	BP	0.00015	0.00353
GO:0018394	peptidyl-lysine acetylation	BP	0.000152	0.00356
GO:0006517	protein deglycosylation	BP	0.000153	0.00357
GO:0006101	citrate metabolic process	BP	0.000153	0.00357
GO:0033046	negative regulation of sister chromatid segregation	BP	0.000153	0.00357
GO:0042149	cellular response to glucose starvation	BP	0.000153	0.00357
GO:1990542	mitochondrial transmembrane transport	BP	0.000154	0.00358
GO:1901564	organonitrogen compound metabolic process	BP	0.000155	0.00361
GO:0007099	centriole replication	BP	0.000166	0.00384
GO:0038127	ERBB signaling pathway	BP	0.000166	0.00384
GO:0009394	2'-deoxyribonucleotide metabolic process	BP	0.000166	0.00384
GO:0010212	response to ionizing radiation	BP	0.000166	0.00384
GO:0090114	COPII-coated vesicle budding	BP	0.000171	0.00393
GO:0075733	intracellular transport of virus	BP	0.000171	0.00393
GO:0032527	protein exit from endoplasmic reticulum	BP	0.000171	0.00393
GO:0051783	regulation of nuclear division	BP	0.000171	0.00393
GO:0090329	regulation of DNA-dependent DNA replication	BP	0.000173	0.00395
GO:0007077	mitotic nuclear envelope disassembly	BP	0.000173	0.00395
GO:0016458	gene silencing	BP	0.000176	0.00402
GO:0071453	cellular response to oxygen levels	BP	0.000181	0.00414
GO:0008535	respiratory chain complex IV assembly	BP	0.000191	0.00433
GO:0006490	oligosaccharide-lipid intermediate biosynthetic process	BP	0.000191	0.00433
GO:0009226	nucleotide-sugar biosynthetic process	BP	0.000191	0.00433
GO:0039702	viral budding via host ESCRT complex	BP	0.000191	0.00433
GO:0043628	ncRNA 3'-end processing	BP	0.000191	0.00433
GO:0031325	positive regulation of cellular metabolic process	BP	0.000199	0.00449
GO:0009199	ribonucleoside triphosphate metabolic process	BP	0.000207	0.00467
GO:0001701	in utero embryonic development	BP	0.000208	0.0047
GO:0033157	regulation of intracellular protein transport	BP	0.000212	0.00478
GO:0032212	positive regulation of telomere maintenance via telomerase	BP	0.000217	0.00484
GO:0071431	tRNA-containing ribonucleoprotein complex export from nucleus	BP	0.000217	0.00484
GO:0006275	regulation of DNA replication	BP	0.000217	0.00484
GO:0006409	tRNA export from nucleus	BP	0.000217	0.00484
GO:2001251	negative regulation of chromosome organization	BP	0.000217	0.00484
GO:0007041	lysosomal transport	BP	0.000217	0.00484
GO:0006418	tRNA aminoacylation for protein translation	BP	0.000223	0.00495
GO:0030030	cell projection organization	BP	0.000224	0.00498
GO:0032007	negative regulation of TOR signaling	BP	0.000237	0.00523
GO:0044743	protein transmembrane import into intracellular organelle	BP	0.000237	0.00523
GO:0042771	intrinsic apoptotic signaling pathway in response to DNA damage by p53 class mediator	BP	0.000237	0.00523
GO:0009452	7-methylguanosine RNA capping	BP	0.000238	0.00523
GO:0036260	RNA capping	BP	0.000238	0.00523
GO:0072350	tricarboxylic acid metabolic process	BP	0.000238	0.00523
GO:0044786	cell cycle DNA replication	BP	0.000238	0.00523
GO:0050000	chromosome localization	BP	0.000242	0.0053
GO:0030488	tRNA methylation	BP	0.000242	0.0053
GO:1902579	multi-organism localization	BP	0.000257	0.0056
GO:0044766	multi-organism transport	BP	0.000257	0.0056
GO:0032508	DNA duplex unwinding	BP	0.000257	0.0056
GO:0044087	regulation of cellular component biogenesis	BP	0.000257	0.0056
GO:0006352	DNA-templated transcription, initiation	BP	0.000266	0.00576
GO:1990778	protein localization to cell periphery	BP	0.000266	0.00576
GO:0032436	positive regulation of proteasomal ubiquitin-dependent protein catabolic process	BP	0.000269	0.00581
GO:0009167	purine ribonucleoside monophosphate metabolic process	BP	0.00028	0.00606
GO:1905477	positive regulation of protein localization to membrane	BP	0.000284	0.00613
GO:0006488	dolichol-linked oligosaccharide biosynthetic process	BP	0.000287	0.0062
GO:0006901	vesicle coating	BP	0.000292	0.00629
GO:0009205	purine ribonucleoside triphosphate metabolic process	BP	0.000299	0.00642
GO:1901976	regulation of cell cycle checkpoint	BP	0.000308	0.0066
GO:0033048	negative regulation of mitotic sister chromatid segregation	BP	0.000308	0.0066
GO:0007163	establishment or maintenance of cell polarity	BP	0.000311	0.00666
GO:0051303	establishment of chromosome localization	BP	0.000314	0.0067
GO:1901030	positive regulation of mitochondrial outer membrane permeabilization involved in apoptotic signaling pathway	BP	0.000331	0.00705
GO:0000731	DNA synthesis involved in DNA repair	BP	0.000331	0.00705
GO:0042147	retrograde transport, endosome to Golgi	BP	0.000344	0.0073
GO:0060070	canonical Wnt signaling pathway	BP	0.000344	0.0073
GO:0043966	histone H3 acetylation	BP	0.00035	0.00741
GO:0016242	negative regulation of macroautophagy	BP	0.000351	0.00741
GO:0002009	morphogenesis of an epithelium	BP	0.000351	0.00741
GO:1902750	negative regulation of cell cycle G2/M phase transition	BP	0.000359	0.00757
GO:1905515	non-motile cilium assembly	BP	0.000361	0.0076
GO:0009124	nucleoside monophosphate biosynthetic process	BP	0.000361	0.0076
GO:2001235	positive regulation of apoptotic signaling pathway	BP	0.00037	0.00777
GO:0043009	chordate embryonic development	BP	0.000374	0.00784
GO:0018393	internal peptidyl-lysine acetylation	BP	0.000389	0.00815
GO:0009126	purine nucleoside monophosphate metabolic process	BP	0.0004	0.00836
GO:2000104	negative regulation of DNA-dependent DNA replication	BP	0.000432	0.00897
GO:0016180	snRNA processing	BP	0.000432	0.00897
GO:0032506	cytokinetic process	BP	0.000432	0.00897
GO:0000423	macromitophagy	BP	0.000432	0.00897
GO:0006895	Golgi to endosome transport	BP	0.000432	0.00897
GO:0036293	response to decreased oxygen levels	BP	0.000433	0.00897
GO:0071704	organic substance metabolic process	BP	0.000434	0.00898
GO:0045005	DNA-dependent DNA replication maintenance of fidelity	BP	0.000436	0.00898
GO:0098534	centriole assembly	BP	0.000436	0.00898
GO:0007031	peroxisome organization	BP	0.000436	0.00898
GO:0045839	negative regulation of mitotic nuclear division	BP	0.000445	0.00915
GO:2001021	negative regulation of response to DNA damage stimulus	BP	0.000459	0.00939
GO:0008156	negative regulation of DNA replication	BP	0.00046	0.00939
GO:0047496	vesicle transport along microtubule	BP	0.00046	0.00939
GO:0000722	telomere maintenance via recombination	BP	0.00046	0.00939
GO:0031572	G2 DNA damage checkpoint	BP	0.00046	0.00939
GO:0006626	protein targeting to mitochondrion	BP	0.000468	0.00953
GO:0031981	nuclear lumen	CC	3.81e-81	6.61e-78
GO:0005654	nucleoplasm	CC	1.07e-80	9.27e-78
GO:0044428	nuclear part	CC	3.27e-80	1.89e-77
GO:0070013	intracellular organelle lumen	CC	1.3e-64	3.76e-62
GO:0043233	organelle lumen	CC	1.3e-64	3.76e-62
GO:0031974	membrane-enclosed lumen	CC	1.3e-64	3.76e-62
GO:1902494	catalytic complex	CC	1.36e-43	3.37e-41
GO:0044446	intracellular organelle part	CC	1.84e-36	3.99e-34
GO:0005634	nucleus	CC	8.55e-36	1.65e-33
GO:0044451	nucleoplasm part	CC	1.09e-34	1.89e-32
GO:1990904	ribonucleoprotein complex	CC	1.63e-34	2.58e-32
GO:0030529	intracellular ribonucleoprotein complex	CC	2.09e-34	3.02e-32
GO:0005739	mitochondrion	CC	7.04e-34	9.39e-32
GO:0043231	intracellular membrane-bounded organelle	CC	3.45e-32	4.28e-30
GO:0005829	cytosol	CC	1.81e-31	2.09e-29
GO:0044422	organelle part	CC	4.48e-31	4.85e-29
GO:1990234	transferase complex	CC	1.7e-29	1.73e-27
GO:0005730	nucleolus	CC	3.86e-29	3.72e-27
GO:0032991	macromolecular complex	CC	3.4e-28	3.11e-26
GO:0044429	mitochondrial part	CC	6.21e-25	5.39e-23
GO:0005694	chromosome	CC	3.36e-23	2.78e-21
GO:0043232	intracellular non-membrane-bounded organelle	CC	5.44e-23	4.1e-21
GO:0043228	non-membrane-bounded organelle	CC	5.44e-23	4.1e-21
GO:0044427	chromosomal part	CC	2.37e-22	1.71e-20
GO:0043234	protein complex	CC	1.5e-21	1.04e-19
GO:0031967	organelle envelope	CC	6.41e-21	4.27e-19
GO:0031975	envelope	CC	1.05e-20	6.75e-19
GO:0016604	nuclear body	CC	1.11e-20	6.85e-19
GO:0005815	microtubule organizing center	CC	8.17e-20	4.88e-18
GO:0005813	centrosome	CC	2.58e-19	1.49e-17
GO:0015630	microtubule cytoskeleton	CC	4.87e-18	2.72e-16
GO:0005740	mitochondrial envelope	CC	5.5e-17	2.98e-15
GO:0005759	mitochondrial matrix	CC	1.28e-16	6.73e-15
GO:0005743	mitochondrial inner membrane	CC	2.84e-16	1.45e-14
GO:0031966	mitochondrial membrane	CC	3.17e-15	1.57e-13
GO:0005840	ribosome	CC	9.13e-15	4.4e-13
GO:0019866	organelle inner membrane	CC	9.55e-15	4.48e-13
GO:0044391	ribosomal subunit	CC	1.22e-14	5.55e-13
GO:0005819	spindle	CC	4.5e-13	2e-11
GO:0098687	chromosomal region	CC	5.22e-13	2.27e-11
GO:0005681	spliceosomal complex	CC	2.97e-12	1.26e-10
GO:0043229	intracellular organelle	CC	4.79e-12	1.98e-10
GO:0000775	chromosome, centromeric region	CC	5.29e-12	2.13e-10
GO:0061695	transferase complex, transferring phosphorus-containing groups	CC	5.98e-12	2.36e-10
GO:0015934	large ribosomal subunit	CC	1.94e-11	7.48e-10
GO:0000228	nuclear chromosome	CC	1.04e-10	3.93e-09
GO:0000785	chromatin	CC	2.01e-10	7.43e-09
GO:0044454	nuclear chromosome part	CC	3.2e-10	1.16e-08
GO:0000776	kinetochore	CC	7.17e-10	2.54e-08
GO:0016607	nuclear speck	CC	8.32e-10	2.89e-08
GO:0005761	mitochondrial ribosome	CC	1.25e-09	4.18e-08
GO:0000313	organellar ribosome	CC	1.25e-09	4.18e-08
GO:0044444	cytoplasmic part	CC	2.02e-09	6.61e-08
GO:0098798	mitochondrial protein complex	CC	1.23e-08	3.97e-07
GO:0044455	mitochondrial membrane part	CC	1.45e-08	4.58e-07
GO:0000428	DNA-directed RNA polymerase complex	CC	1.67e-08	5.17e-07
GO:0055029	nuclear DNA-directed RNA polymerase complex	CC	2.19e-08	6.68e-07
GO:0071013	catalytic step 2 spliceosome	CC	2.4e-08	7.17e-07
GO:0030880	RNA polymerase complex	CC	3.63e-08	1.07e-06
GO:0036064	ciliary basal body	CC	4.78e-08	1.38e-06
GO:1902493	acetyltransferase complex	CC	5.92e-08	1.66e-06
GO:0031248	protein acetyltransferase complex	CC	5.92e-08	1.66e-06
GO:0000151	ubiquitin ligase complex	CC	1.04e-07	2.87e-06
GO:0044450	microtubule organizing center part	CC	1.84e-07	4.98e-06
GO:0000779	condensed chromosome, centromeric region	CC	1.99e-07	5.32e-06
GO:0000123	histone acetyltransferase complex	CC	2.41e-07	6.33e-06
GO:0098803	respiratory chain complex	CC	4.53e-07	1.17e-05
GO:0000922	spindle pole	CC	4.81e-07	1.23e-05
GO:0005876	spindle microtubule	CC	6.21e-07	1.56e-05
GO:0005762	mitochondrial large ribosomal subunit	CC	8.79e-07	2.15e-05
GO:0000315	organellar large ribosomal subunit	CC	8.79e-07	2.15e-05
GO:0022626	cytosolic ribosome	CC	9.15e-07	2.2e-05
GO:0000790	nuclear chromatin	CC	1.03e-06	2.44e-05
GO:0098800	inner mitochondrial membrane protein complex	CC	1.18e-06	2.78e-05
GO:0016592	mediator complex	CC	1.37e-06	3.13e-05
GO:0000777	condensed chromosome kinetochore	CC	1.37e-06	3.13e-05
GO:0043227	membrane-bounded organelle	CC	1.39e-06	3.14e-05
GO:0005635	nuclear envelope	CC	1.48e-06	3.3e-05
GO:0044452	nucleolar part	CC	2.11e-06	4.62e-05
GO:0030684	preribosome	CC	2.44e-06	5.29e-05
GO:0005657	replication fork	CC	2.96e-06	6.34e-05
GO:0031984	organelle subcompartment	CC	3.66e-06	7.74e-05
GO:0070469	respiratory chain	CC	4.67e-06	9.76e-05
GO:0005746	mitochondrial respiratory chain	CC	4.74e-06	9.79e-05
GO:0098791	Golgi subcompartment	CC	5.6e-06	0.000114
GO:0034708	methyltransferase complex	CC	5.89e-06	0.000119
GO:0072686	mitotic spindle	CC	5.99e-06	0.00012
GO:0098796	membrane protein complex	CC	6.6e-06	0.00013
GO:0044798	nuclear transcription factor complex	CC	7.35e-06	0.000143
GO:0030496	midbody	CC	7.79e-06	0.00015
GO:0048475	coated membrane	CC	9.37e-06	0.000177
GO:0030117	membrane coat	CC	9.37e-06	0.000177
GO:0022625	cytosolic large ribosomal subunit	CC	1.01e-05	0.000189
GO:0016591	DNA-directed RNA polymerase II, holoenzyme	CC	1.15e-05	0.000212
GO:0043596	nuclear replication fork	CC	1.39e-05	0.00025
GO:0005801	cis-Golgi network	CC	1.39e-05	0.00025
GO:0045271	respiratory chain complex I	CC	1.95e-05	0.000341
GO:0030964	NADH dehydrogenase complex	CC	1.95e-05	0.000341
GO:0005747	mitochondrial respiratory chain complex I	CC	1.95e-05	0.000341
GO:0030532	small nuclear ribonucleoprotein complex	CC	1.97e-05	0.000342
GO:1905368	peptidase complex	CC	2.05e-05	0.000351
GO:1990204	oxidoreductase complex	CC	2.12e-05	0.000361
GO:1905369	endopeptidase complex	CC	3.46e-05	0.000584
GO:0042579	microbody	CC	3.99e-05	0.00066
GO:0005777	peroxisome	CC	3.99e-05	0.00066
GO:0005776	autophagosome	CC	4.4e-05	0.000719
GO:0000793	condensed chromosome	CC	4.43e-05	0.000719
GO:0000502	proteasome complex	CC	4.59e-05	0.000737
GO:0031965	nuclear membrane	CC	4.79e-05	0.000762
GO:0032040	small-subunit processome	CC	4.9e-05	0.000773
GO:0031090	organelle membrane	CC	5.74e-05	0.000891
GO:0015935	small ribosomal subunit	CC	5.75e-05	0.000891
GO:0005814	centriole	CC	6.63e-05	0.00102
GO:0000781	chromosome, telomeric region	CC	7.06e-05	0.00107
GO:0015030	Cajal body	CC	8.23e-05	0.00124
GO:0030119	AP-type membrane coat adaptor complex	CC	9.44e-05	0.00141
GO:1902562	H4 histone acetyltransferase complex	CC	0.000105	0.00156
GO:0090575	RNA polymerase II transcription factor complex	CC	0.000107	0.00157
GO:0005912	adherens junction	CC	0.000108	0.00157
GO:0031903	microbody membrane	CC	0.00011	0.00157
GO:0005778	peroxisomal membrane	CC	0.00011	0.00157
GO:0044445	cytosolic part	CC	0.000111	0.00158
GO:0009295	nucleoid	CC	0.00013	0.00181
GO:0042645	mitochondrial nucleoid	CC	0.00013	0.00181
GO:0005643	nuclear pore	CC	0.000174	0.00242
GO:0001650	fibrillar center	CC	0.000176	0.00243
GO:0098573	intrinsic component of mitochondrial membrane	CC	0.000182	0.00246
GO:0097525	spliceosomal snRNP complex	CC	0.000182	0.00246
GO:0010008	endosome membrane	CC	0.000188	0.00253
GO:0044439	peroxisomal part	CC	0.0002	0.00265
GO:0044438	microbody part	CC	0.0002	0.00265
GO:0030990	intraciliary transport particle	CC	0.000203	0.00265
GO:0000407	pre-autophagosomal structure	CC	0.000203	0.00265
GO:0070161	anchoring junction	CC	0.000205	0.00265
GO:0005868	cytoplasmic dynein complex	CC	0.000206	0.00265
GO:0005758	mitochondrial intermembrane space	CC	0.000223	0.00285
GO:0032592	integral component of mitochondrial membrane	CC	0.000238	0.00301
GO:0044424	intracellular part	CC	0.000257	0.00324
GO:0097542	ciliary tip	CC	0.000262	0.00326
GO:0031970	organelle envelope lumen	CC	0.000273	0.00338
GO:0005770	late endosome	CC	0.000278	0.00342
GO:0097346	INO80-type complex	CC	0.000303	0.00368
GO:0035145	exon-exon junction complex	CC	0.000303	0.00368
GO:0005768	endosome	CC	0.000311	0.00374
GO:0005795	Golgi stack	CC	0.000321	0.00384
GO:0034399	nuclear periphery	CC	0.00039	0.00464
GO:0031461	cullin-RING ubiquitin ligase complex	CC	0.000463	0.00546
GO:1990391	DNA repair complex	CC	0.000474	0.00555
GO:0044440	endosomal part	CC	0.000491	0.00572
GO:0016363	nuclear matrix	CC	0.000545	0.00631
GO:0000314	organellar small ribosomal subunit	CC	0.000584	0.00667
GO:0005763	mitochondrial small ribosomal subunit	CC	0.000584	0.00667
GO:0005667	transcription factor complex	CC	0.000618	0.00701
GO:0005802	trans-Golgi network	CC	0.00064	0.0072
GO:0005849	mRNA cleavage factor complex	CC	0.000656	0.00735
GO:0000784	nuclear chromosome, telomeric region	CC	0.000679	0.00755
GO:0005741	mitochondrial outer membrane	CC	0.000805	0.0089
GO:1905348	endonuclease complex	CC	0.000828	0.00898
GO:0022624	proteasome accessory complex	CC	0.000828	0.00898
GO:1902555	endoribonuclease complex	CC	0.000828	0.00898
GO:0003723	RNA binding	MF	9.3e-68	3.62e-64
GO:0003676	nucleic acid binding	MF	4.99e-51	9.72e-48
GO:1901363	heterocyclic compound binding	MF	7.24e-43	9.4e-40
GO:0097159	organic cyclic compound binding	MF	3.56e-39	3.47e-36
GO:0019899	enzyme binding	MF	3.64e-22	2.83e-19
GO:0045296	cadherin binding	MF	1.58e-21	1.02e-18
GO:0016740	transferase activity	MF	1.25e-17	6.96e-15
GO:0003677	DNA binding	MF	2.86e-16	1.39e-13
GO:0005515	protein binding	MF	4.89e-16	2.11e-13
GO:0003735	structural constituent of ribosome	MF	1.5e-14	5.84e-12
GO:0008134	transcription factor binding	MF	7.04e-13	2.47e-10
GO:1901265	nucleoside phosphate binding	MF	7.6e-13	2.47e-10
GO:0000166	nucleotide binding	MF	8.45e-13	2.53e-10
GO:0003729	mRNA binding	MF	1.01e-12	2.8e-10
GO:0019787	ubiquitin-like protein transferase activity	MF	2.67e-12	6.92e-10
GO:0035639	purine ribonucleoside triphosphate binding	MF	3.47e-12	8.44e-10
GO:0004842	ubiquitin-protein transferase activity	MF	1.9e-11	4.36e-09
GO:0019900	kinase binding	MF	2.74e-11	5.85e-09
GO:0017076	purine nucleotide binding	MF	2.86e-11	5.85e-09
GO:0005524	ATP binding	MF	3.87e-11	7.52e-09
GO:0032553	ribonucleotide binding	MF	7.31e-11	1.35e-08
GO:0019901	protein kinase binding	MF	7.74e-11	1.37e-08
GO:0032555	purine ribonucleotide binding	MF	1.09e-10	1.81e-08
GO:0030554	adenyl nucleotide binding	MF	1.12e-10	1.81e-08
GO:0032559	adenyl ribonucleotide binding	MF	3.76e-10	5.85e-08
GO:0050839	cell adhesion molecule binding	MF	8.85e-10	1.32e-07
GO:0003682	chromatin binding	MF	1.22e-09	1.75e-07
GO:0016772	transferase activity, transferring phosphorus-containing groups	MF	2.03e-09	2.82e-07
GO:0003824	catalytic activity	MF	2.48e-09	3.33e-07
GO:0043021	ribonucleoprotein complex binding	MF	4.82e-09	6.26e-07
GO:0061659	ubiquitin-like protein ligase activity	MF	1.02e-08	1.29e-06
GO:0061630	ubiquitin protein ligase activity	MF	1.29e-08	1.56e-06
GO:0016818	hydrolase activity, acting on acid anhydrides, in phosphorus-containing anhydrides	MF	4.79e-08	5.65e-06
GO:0036094	small molecule binding	MF	4.96e-08	5.68e-06
GO:0051539	4 iron, 4 sulfur cluster binding	MF	5.75e-08	6.39e-06
GO:0016462	pyrophosphatase activity	MF	6.16e-08	6.66e-06
GO:0043130	ubiquitin binding	MF	6.84e-08	7.19e-06
GO:0016817	hydrolase activity, acting on acid anhydrides	MF	8.63e-08	8.84e-06
GO:0008168	methyltransferase activity	MF	1.07e-07	1.06e-05
GO:0032182	ubiquitin-like protein binding	MF	1.37e-07	1.33e-05
GO:0016779	nucleotidyltransferase activity	MF	1.96e-07	1.86e-05
GO:0008757	S-adenosylmethionine-dependent methyltransferase activity	MF	2.5e-07	2.32e-05
GO:0016741	transferase activity, transferring one-carbon groups	MF	2.9e-07	2.63e-05
GO:0051020	GTPase binding	MF	3.94e-07	3.48e-05
GO:0019904	protein domain specific binding	MF	6.63e-07	5.74e-05
GO:0000988	transcription factor activity, protein binding	MF	8.02e-07	6.78e-05
GO:0017111	nucleoside-triphosphatase activity	MF	1.03e-06	8.53e-05
GO:0000989	transcription factor activity, transcription factor binding	MF	1.08e-06	8.73e-05
GO:0004386	helicase activity	MF	1.52e-06	0.00012
GO:0016874	ligase activity	MF	1.75e-06	0.000136
GO:0035091	phosphatidylinositol binding	MF	2.26e-06	0.000172
GO:0031267	small GTPase binding	MF	2.3e-06	0.000172
GO:0004674	protein serine/threonine kinase activity	MF	2.39e-06	0.000175
GO:0008565	protein transporter activity	MF	2.58e-06	0.000186
GO:0003713	transcription coactivator activity	MF	2.94e-06	0.000208
GO:0017016	Ras GTPase binding	MF	3.89e-06	0.000271
GO:0004702	signal transducer, downstream of receptor, with serine/threonine kinase activity	MF	4.07e-06	0.000278
GO:0031625	ubiquitin protein ligase binding	MF	4.47e-06	0.0003
GO:0003712	transcription cofactor activity	MF	4.74e-06	0.000313
GO:0044389	ubiquitin-like protein ligase binding	MF	6.48e-06	0.00042
GO:0043168	anion binding	MF	7.88e-06	0.000503
GO:0008022	protein C-terminus binding	MF	1.63e-05	0.00103
GO:0008173	RNA methyltransferase activity	MF	1.74e-05	0.00107
GO:0016301	kinase activity	MF	2.05e-05	0.00125
GO:0016773	phosphotransferase activity, alcohol group as acceptor	MF	2.4e-05	0.00144
GO:0000049	tRNA binding	MF	2.44e-05	0.00144
GO:0042393	histone binding	MF	2.53e-05	0.00147
GO:0060590	ATPase regulator activity	MF	2.76e-05	0.00151
GO:0050136	NADH dehydrogenase (quinone) activity	MF	2.76e-05	0.00151
GO:0008137	NADH dehydrogenase (ubiquinone) activity	MF	2.76e-05	0.00151
GO:0003954	NADH dehydrogenase activity	MF	2.76e-05	0.00151
GO:0008094	DNA-dependent ATPase activity	MF	3.16e-05	0.00171
GO:0003690	double-stranded DNA binding	MF	5.28e-05	0.00282
GO:0042802	identical protein binding	MF	6.27e-05	0.0033
GO:0002039	p53 binding	MF	6.67e-05	0.00346
GO:0004518	nuclease activity	MF	7.94e-05	0.00407
GO:0043022	ribosome binding	MF	8.71e-05	0.0044
GO:0030515	snoRNA binding	MF	9.01e-05	0.0045
GO:0019003	GDP binding	MF	9.32e-05	0.00459
GO:0003684	damaged DNA binding	MF	0.000106	0.00516
GO:1901981	phosphatidylinositol phosphate binding	MF	0.000146	0.00702
GO:0005057	signal transducer activity, downstream of receptor	MF	0.000208	0.00988
GO:0015197	peptide transporter activity	MF	0.000213	0.00998

## Sheet: BYL719_Rep2
GO ID	GO Term	GO Type	P value	adj. P value
GO:0006396	RNA processing	BP	3.08e-49	2.5e-45
GO:0006996	organelle organization	BP	3.61e-49	2.5e-45
GO:0090304	nucleic acid metabolic process	BP	3.26e-40	1.51e-36
GO:1903047	mitotic cell cycle process	BP	4.66e-40	1.62e-36
GO:0000278	mitotic cell cycle	BP	8.52e-40	2.36e-36
GO:0034641	cellular nitrogen compound metabolic process	BP	1.03e-39	2.39e-36
GO:0007049	cell cycle	BP	1.17e-37	2.32e-34
GO:0006139	nucleobase-containing compound metabolic process	BP	5.44e-37	9.44e-34
GO:0034660	ncRNA metabolic process	BP	6.4e-37	9.86e-34
GO:0070727	cellular macromolecule localization	BP	1.15e-36	1.6e-33
GO:0034613	cellular protein localization	BP	8.07e-36	1.02e-32
GO:0033554	cellular response to stress	BP	8.48e-35	9.07e-32
GO:0046907	intracellular transport	BP	8.51e-35	9.07e-32
GO:0006974	cellular response to DNA damage stimulus	BP	1.04e-34	1.03e-31
GO:0046483	heterocycle metabolic process	BP	8.58e-34	7.93e-31
GO:0006807	nitrogen compound metabolic process	BP	2.01e-32	1.74e-29
GO:0006725	cellular aromatic compound metabolic process	BP	1.33e-31	1.09e-28
GO:0016070	RNA metabolic process	BP	3.78e-31	2.91e-28
GO:0022402	cell cycle process	BP	6.44e-31	4.7e-28
GO:0051641	cellular localization	BP	6.81e-31	4.72e-28
GO:0010467	gene expression	BP	1.49e-30	9.83e-28
GO:0016071	mRNA metabolic process	BP	1.64e-30	1.04e-27
GO:0022613	ribonucleoprotein complex biogenesis	BP	1.87e-30	1.13e-27
GO:0034470	ncRNA processing	BP	3.45e-30	1.99e-27
GO:0006412	translation	BP	3.83e-30	2.13e-27
GO:0043043	peptide biosynthetic process	BP	1.01e-28	5.38e-26
GO:0034645	cellular macromolecule biosynthetic process	BP	4.18e-28	2.15e-25
GO:0006886	intracellular protein transport	BP	4.63e-28	2.29e-25
GO:0044265	cellular macromolecule catabolic process	BP	8.28e-28	3.96e-25
GO:0070647	protein modification by small protein conjugation or removal	BP	1.73e-27	7.99e-25
GO:1901360	organic cyclic compound metabolic process	BP	2.3e-27	1.03e-24
GO:0044271	cellular nitrogen compound biosynthetic process	BP	4.12e-27	1.78e-24
GO:0043604	amide biosynthetic process	BP	4.53e-27	1.9e-24
GO:0044085	cellular component biogenesis	BP	2.02e-26	8.23e-24
GO:0051649	establishment of localization in cell	BP	3.49e-26	1.38e-23
GO:0009059	macromolecule biosynthetic process	BP	7.07e-26	2.73e-23
GO:0008104	protein localization	BP	1.44e-25	5.4e-23
GO:0071840	cellular component organization or biogenesis	BP	6.79e-25	2.48e-22
GO:0006281	DNA repair	BP	3.53e-24	1.25e-21
GO:0051276	chromosome organization	BP	5.57e-24	1.93e-21
GO:0008380	RNA splicing	BP	5.82e-24	1.97e-21
GO:0033365	protein localization to organelle	BP	7.84e-24	2.58e-21
GO:0051726	regulation of cell cycle	BP	8e-24	2.58e-21
GO:0032446	protein modification by small protein conjugation	BP	1.6e-23	5.03e-21
GO:0045184	establishment of protein localization	BP	6.24e-23	1.92e-20
GO:0044260	cellular macromolecule metabolic process	BP	7.44e-23	2.24e-20
GO:0006397	mRNA processing	BP	7.68e-23	2.27e-20
GO:0042254	ribosome biogenesis	BP	1.71e-22	4.94e-20
GO:0007067	mitotic nuclear division	BP	2.62e-22	7.42e-20
GO:0044772	mitotic cell cycle phase transition	BP	3.26e-22	9.04e-20
GO:0000375	RNA splicing, via transesterification reactions	BP	6.28e-22	1.71e-19
GO:0044249	cellular biosynthetic process	BP	8.81e-22	2.35e-19
GO:1901576	organic substance biosynthetic process	BP	9.82e-22	2.57e-19
GO:0000398	mRNA splicing, via spliceosome	BP	1.61e-21	4.05e-19
GO:0000377	RNA splicing, via transesterification reactions with bulged adenosine as nucleophile	BP	1.61e-21	4.05e-19
GO:0006259	DNA metabolic process	BP	1.66e-21	4.11e-19
GO:0009057	macromolecule catabolic process	BP	2.86e-21	6.96e-19
GO:0009058	biosynthetic process	BP	3.27e-21	7.83e-19
GO:0016072	rRNA metabolic process	BP	1.91e-20	4.5e-18
GO:0016236	macroautophagy	BP	2.06e-20	4.75e-18
GO:0006364	rRNA processing	BP	2.25e-20	5.11e-18
GO:0006518	peptide metabolic process	BP	2.93e-20	6.55e-18
GO:0016567	protein ubiquitination	BP	4.28e-20	9.42e-18
GO:1902589	single-organism organelle organization	BP	5.69e-20	1.23e-17
GO:0007005	mitochondrion organization	BP	5.85e-20	1.25e-17
GO:0044770	cell cycle phase transition	BP	8.38e-20	1.76e-17
GO:0010498	proteasomal protein catabolic process	BP	9.18e-20	1.9e-17
GO:0043161	proteasome-mediated ubiquitin-dependent protein catabolic process	BP	9.47e-20	1.93e-17
GO:0033036	macromolecule localization	BP	1.08e-19	2.16e-17
GO:0015031	protein transport	BP	1.35e-19	2.67e-17
GO:0006914	autophagy	BP	1.75e-19	3.41e-17
GO:0044248	cellular catabolic process	BP	1.83e-19	3.52e-17
GO:0051603	proteolysis involved in cellular protein catabolic process	BP	2.4e-19	4.56e-17
GO:0016043	cellular component organization	BP	2.47e-19	4.62e-17
GO:0043632	modification-dependent macromolecule catabolic process	BP	1.06e-18	1.96e-16
GO:0018130	heterocycle biosynthetic process	BP	1.45e-18	2.65e-16
GO:0015833	peptide transport	BP	2.5e-18	4.51e-16
GO:0044257	cellular protein catabolic process	BP	2.71e-18	4.82e-16
GO:0045786	negative regulation of cell cycle	BP	2.98e-18	5.23e-16
GO:0010608	posttranscriptional regulation of gene expression	BP	3.27e-18	5.68e-16
GO:0043603	cellular amide metabolic process	BP	3.48e-18	5.97e-16
GO:0006511	ubiquitin-dependent protein catabolic process	BP	3.75e-18	6.34e-16
GO:0019941	modification-dependent protein catabolic process	BP	4.22e-18	7.05e-16
GO:0034654	nucleobase-containing compound biosynthetic process	BP	6e-18	9.9e-16
GO:2000112	regulation of cellular macromolecule biosynthetic process	BP	1.52e-17	2.48e-15
GO:0000075	cell cycle checkpoint	BP	1.54e-17	2.48e-15
GO:0042886	amide transport	BP	1.73e-17	2.75e-15
GO:0019438	aromatic compound biosynthetic process	BP	2.05e-17	3.23e-15
GO:0043933	macromolecular complex subunit organization	BP	2.58e-17	4.02e-15
GO:0032774	RNA biosynthetic process	BP	5.91e-17	9.1e-15
GO:0022607	cellular component assembly	BP	8.29e-17	1.26e-14
GO:0072331	signal transduction by p53 class mediator	BP	1.11e-16	1.68e-14
GO:1901362	organic cyclic compound biosynthetic process	BP	4.17e-16	6.22e-14
GO:0010556	regulation of macromolecule biosynthetic process	BP	4.43e-16	6.54e-14
GO:0044237	cellular metabolic process	BP	5.32e-16	7.77e-14
GO:0044033	multi-organism metabolic process	BP	9.15e-16	1.31e-13
GO:0030163	protein catabolic process	BP	9.17e-16	1.31e-13
GO:0007017	microtubule-based process	BP	1.16e-15	1.64e-13
GO:0009894	regulation of catabolic process	BP	1.18e-15	1.64e-13
GO:0000956	nuclear-transcribed mRNA catabolic process	BP	1.18e-15	1.64e-13
GO:0010468	regulation of gene expression	BP	1.6e-15	2.2e-13
GO:0051171	regulation of nitrogen compound metabolic process	BP	1.79e-15	2.44e-13
GO:0032543	mitochondrial translation	BP	1.96e-15	2.63e-13
GO:0010256	endomembrane system organization	BP	1.99e-15	2.65e-13
GO:0007346	regulation of mitotic cell cycle	BP	2.19e-15	2.89e-13
GO:0080135	regulation of cellular response to stress	BP	8.25e-15	1.08e-12
GO:0051301	cell division	BP	9.95e-15	1.29e-12
GO:0019080	viral gene expression	BP	1.04e-14	1.34e-12
GO:0000819	sister chromatid segregation	BP	1.29e-14	1.64e-12
GO:0031329	regulation of cellular catabolic process	BP	1.37e-14	1.72e-12
GO:0006399	tRNA metabolic process	BP	1.39e-14	1.73e-12
GO:0006403	RNA localization	BP	2.2e-14	2.69e-12
GO:0006417	regulation of translation	BP	2.21e-14	2.69e-12
GO:0097659	nucleic acid-templated transcription	BP	2.21e-14	2.69e-12
GO:0007093	mitotic cell cycle checkpoint	BP	2.28e-14	2.75e-12
GO:0034976	response to endoplasmic reticulum stress	BP	2.39e-14	2.86e-12
GO:0070925	organelle assembly	BP	3.48e-14	4.13e-12
GO:0033043	regulation of organelle organization	BP	3.8e-14	4.47e-12
GO:0034248	regulation of cellular amide metabolic process	BP	4.23e-14	4.93e-12
GO:0006351	transcription, DNA-templated	BP	5.16e-14	5.97e-12
GO:0006402	mRNA catabolic process	BP	5.41e-14	6.2e-12
GO:0090150	establishment of protein localization to membrane	BP	6.07e-14	6.9e-12
GO:0006261	DNA-dependent DNA replication	BP	6.27e-14	7.07e-12
GO:0072594	establishment of protein localization to organelle	BP	7.98e-14	8.92e-12
GO:0010629	negative regulation of gene expression	BP	1.12e-13	1.24e-11
GO:0006260	DNA replication	BP	2.55e-13	2.8e-11
GO:0016073	snRNA metabolic process	BP	3e-13	3.27e-11
GO:0045930	negative regulation of mitotic cell cycle	BP	3.27e-13	3.55e-11
GO:0019083	viral transcription	BP	3.59e-13	3.86e-11
GO:0034622	cellular macromolecular complex assembly	BP	4.12e-13	4.39e-11
GO:0070972	protein localization to endoplasmic reticulum	BP	5.05e-13	5.35e-11
GO:0006414	translational elongation	BP	5.24e-13	5.5e-11
GO:0031570	DNA integrity checkpoint	BP	5.27e-13	5.5e-11
GO:0006611	protein export from nucleus	BP	5.81e-13	6.02e-11
GO:0071826	ribonucleoprotein complex subunit organization	BP	6.55e-13	6.72e-11
GO:0065003	macromolecular complex assembly	BP	7.22e-13	7.36e-11
GO:0000184	nuclear-transcribed mRNA catabolic process, nonsense-mediated decay	BP	9.71e-13	9.83e-11
GO:0009056	catabolic process	BP	1.03e-12	1.03e-10
GO:0010564	regulation of cell cycle process	BP	1.07e-12	1.07e-10
GO:0006413	translational initiation	BP	1.18e-12	1.17e-10
GO:0006415	translational termination	BP	1.3e-12	1.28e-10
GO:1901990	regulation of mitotic cell cycle phase transition	BP	1.32e-12	1.28e-10
GO:0048285	organelle fission	BP	1.32e-12	1.28e-10
GO:0006401	RNA catabolic process	BP	1.57e-12	1.51e-10
GO:0071822	protein complex subunit organization	BP	1.77e-12	1.7e-10
GO:0048193	Golgi vesicle transport	BP	1.79e-12	1.7e-10
GO:0051168	nuclear export	BP	1.96e-12	1.85e-10
GO:0006353	DNA-templated transcription, termination	BP	2.3e-12	2.15e-10
GO:0000280	nuclear division	BP	2.32e-12	2.16e-10
GO:0045047	protein targeting to ER	BP	2.76e-12	2.55e-10
GO:2001020	regulation of response to DNA damage stimulus	BP	2.79e-12	2.57e-10
GO:1901991	negative regulation of mitotic cell cycle phase transition	BP	2.87e-12	2.62e-10
GO:0019219	regulation of nucleobase-containing compound metabolic process	BP	2.94e-12	2.66e-10
GO:0000077	DNA damage checkpoint	BP	3.02e-12	2.72e-10
GO:0000086	G2/M transition of mitotic cell cycle	BP	3.27e-12	2.92e-10
GO:0006605	protein targeting	BP	4.14e-12	3.68e-10
GO:0072599	establishment of protein localization to endoplasmic reticulum	BP	4.82e-12	4.26e-10
GO:0071166	ribonucleoprotein complex localization	BP	5.83e-12	5.12e-10
GO:0045333	cellular respiration	BP	6.11e-12	5.33e-10
GO:0022618	ribonucleoprotein complex assembly	BP	6.41e-12	5.56e-10
GO:0070126	mitochondrial translational termination	BP	7.08e-12	6.1e-10
GO:0044839	cell cycle G2/M phase transition	BP	7.81e-12	6.69e-10
GO:0060255	regulation of macromolecule metabolic process	BP	1.05e-11	8.9e-10
GO:0070125	mitochondrial translational elongation	BP	1.05e-11	8.9e-10
GO:0051252	regulation of RNA metabolic process	BP	1.14e-11	9.57e-10
GO:0071426	ribonucleoprotein complex export from nucleus	BP	1.15e-11	9.57e-10
GO:0007059	chromosome segregation	BP	1.15e-11	9.57e-10
GO:0006613	cotranslational protein targeting to membrane	BP	1.24e-11	1.02e-09
GO:0031326	regulation of cellular biosynthetic process	BP	1.29e-11	1.06e-09
GO:0007062	sister chromatid cohesion	BP	2.27e-11	1.85e-09
GO:0042770	signal transduction in response to DNA damage	BP	2.39e-11	1.94e-09
GO:0009889	regulation of biosynthetic process	BP	2.61e-11	2.1e-09
GO:1901796	regulation of signal transduction by p53 class mediator	BP	3.23e-11	2.59e-09
GO:0042787	protein ubiquitination involved in ubiquitin-dependent protein catabolic process	BP	3.39e-11	2.71e-09
GO:0031123	RNA 3'-end processing	BP	3.46e-11	2.74e-09
GO:0016197	endosomal transport	BP	3.58e-11	2.82e-09
GO:0000070	mitotic sister chromatid segregation	BP	3.73e-11	2.92e-09
GO:0007033	vacuole organization	BP	3.9e-11	3.04e-09
GO:0051298	centrosome duplication	BP	4.08e-11	3.16e-09
GO:0042795	snRNA transcription from RNA polymerase II promoter	BP	4.13e-11	3.16e-09
GO:0009301	snRNA transcription	BP	4.13e-11	3.16e-09
GO:0031023	microtubule organizing center organization	BP	4.74e-11	3.61e-09
GO:1901566	organonitrogen compound biosynthetic process	BP	4.77e-11	3.61e-09
GO:0006369	termination of RNA polymerase II transcription	BP	6.21e-11	4.68e-09
GO:0051297	centrosome organization	BP	6.92e-11	5.16e-09
GO:0006839	mitochondrial transport	BP	6.93e-11	5.16e-09
GO:0006614	SRP-dependent cotranslational protein targeting to membrane	BP	8e-11	5.93e-09
GO:0010506	regulation of autophagy	BP	8.65e-11	6.38e-09
GO:0098781	ncRNA transcription	BP	9.67e-11	7.1e-09
GO:0044782	cilium organization	BP	9.9e-11	7.19e-09
GO:0030330	DNA damage response, signal transduction by p53 class mediator	BP	9.9e-11	7.19e-09
GO:0051236	establishment of RNA localization	BP	1e-10	7.24e-09
GO:0009896	positive regulation of catabolic process	BP	1.04e-10	7.46e-09
GO:0071705	nitrogen compound transport	BP	1.23e-10	8.78e-09
GO:0006325	chromatin organization	BP	1.25e-10	8.87e-09
GO:1903506	regulation of nucleic acid-templated transcription	BP	1.28e-10	9.04e-09
GO:0000226	microtubule cytoskeleton organization	BP	1.32e-10	9.27e-09
GO:1901987	regulation of cell cycle phase transition	BP	1.65e-10	1.16e-08
GO:0006354	DNA-templated transcription, elongation	BP	1.91e-10	1.33e-08
GO:0044774	mitotic DNA integrity checkpoint	BP	1.99e-10	1.38e-08
GO:1901575	organic substance catabolic process	BP	2.21e-10	1.52e-08
GO:0000209	protein polyubiquitination	BP	2.3e-10	1.57e-08
GO:0050658	RNA transport	BP	2.31e-10	1.57e-08
GO:0050657	nucleic acid transport	BP	2.31e-10	1.57e-08
GO:2001141	regulation of RNA biosynthetic process	BP	2.4e-10	1.62e-08
GO:0006355	regulation of transcription, DNA-templated	BP	2.48e-10	1.67e-08
GO:0060271	cilium assembly	BP	2.57e-10	1.72e-08
GO:0016569	covalent chromatin modification	BP	2.58e-10	1.72e-08
GO:0042176	regulation of protein catabolic process	BP	2.79e-10	1.85e-08
GO:0033108	mitochondrial respiratory chain complex assembly	BP	2.99e-10	1.97e-08
GO:0006405	RNA export from nucleus	BP	3.13e-10	2.06e-08
GO:0008033	tRNA processing	BP	3.63e-10	2.37e-08
GO:0018205	peptidyl-lysine modification	BP	3.84e-10	2.5e-08
GO:0032200	telomere organization	BP	3.87e-10	2.51e-08
GO:0006612	protein targeting to membrane	BP	3.91e-10	2.52e-08
GO:0007098	centrosome cycle	BP	4.35e-10	2.79e-08
GO:0007050	cell cycle arrest	BP	4.53e-10	2.89e-08
GO:0044267	cellular protein metabolic process	BP	4.67e-10	2.97e-08
GO:0035966	response to topologically incorrect protein	BP	5.16e-10	3.27e-08
GO:0034502	protein localization to chromosome	BP	5.27e-10	3.32e-08
GO:1903362	regulation of cellular protein catabolic process	BP	6.29e-10	3.93e-08
GO:0015980	energy derivation by oxidation of organic compounds	BP	6.29e-10	3.93e-08
GO:1902580	single-organism cellular localization	BP	6.87e-10	4.27e-08
GO:0010948	negative regulation of cell cycle process	BP	6.91e-10	4.28e-08
GO:0006302	double-strand break repair	BP	7.09e-10	4.34e-08
GO:0071427	mRNA-containing ribonucleoprotein complex export from nucleus	BP	7.1e-10	4.34e-08
GO:0006406	mRNA export from nucleus	BP	7.1e-10	4.34e-08
GO:1903320	regulation of protein modification by small protein conjugation or removal	BP	7.41e-10	4.51e-08
GO:0006986	response to unfolded protein	BP	7.81e-10	4.73e-08
GO:1903050	regulation of proteolysis involved in cellular protein catabolic process	BP	7.94e-10	4.79e-08
GO:0070646	protein modification by small protein removal	BP	8.06e-10	4.84e-08
GO:0051169	nuclear transport	BP	8.47e-10	5.07e-08
GO:0030705	cytoskeleton-dependent intracellular transport	BP	8.9e-10	5.3e-08
GO:0097193	intrinsic apoptotic signaling pathway	BP	9.34e-10	5.53e-08
GO:0016241	regulation of macroautophagy	BP	9.48e-10	5.59e-08
GO:0016032	viral process	BP	9.96e-10	5.85e-08
GO:0006913	nucleocytoplasmic transport	BP	1.03e-09	6e-08
GO:0015931	nucleobase-containing compound transport	BP	1.05e-09	6.13e-08
GO:0051028	mRNA transport	BP	1.08e-09	6.25e-08
GO:0019222	regulation of metabolic process	BP	1.3e-09	7.51e-08
GO:0022411	cellular component disassembly	BP	1.32e-09	7.62e-08
GO:0072657	protein localization to membrane	BP	1.49e-09	8.54e-08
GO:0031124	mRNA 3'-end processing	BP	1.62e-09	9.22e-08
GO:0044764	multi-organism cellular process	BP	1.65e-09	9.36e-08
GO:0043412	macromolecule modification	BP	1.81e-09	1.02e-07
GO:0016579	protein deubiquitination	BP	1.93e-09	1.09e-07
GO:0032259	methylation	BP	2.11e-09	1.18e-07
GO:0006368	transcription elongation from RNA polymerase II promoter	BP	2.11e-09	1.18e-07
GO:0044773	mitotic DNA damage checkpoint	BP	2.25e-09	1.25e-07
GO:0033044	regulation of chromosome organization	BP	2.41e-09	1.34e-07
GO:1901988	negative regulation of cell cycle phase transition	BP	2.55e-09	1.41e-07
GO:0099111	microtubule-based transport	BP	2.87e-09	1.58e-07
GO:0010970	transport along microtubule	BP	2.87e-09	1.58e-07
GO:2000113	negative regulation of cellular macromolecule biosynthetic process	BP	2.93e-09	1.6e-07
GO:0098813	nuclear chromosome segregation	BP	3.01e-09	1.64e-07
GO:0043170	macromolecule metabolic process	BP	3.2e-09	1.73e-07
GO:0031396	regulation of protein ubiquitination	BP	3.74e-09	2.02e-07
GO:0000082	G1/S transition of mitotic cell cycle	BP	3.87e-09	2.08e-07
GO:1903827	regulation of cellular protein localization	BP	4.16e-09	2.23e-07
GO:0031331	positive regulation of cellular catabolic process	BP	4.18e-09	2.23e-07
GO:0016570	histone modification	BP	4.2e-09	2.23e-07
GO:0006457	protein folding	BP	4.25e-09	2.25e-07
GO:0072332	intrinsic apoptotic signaling pathway by p53 class mediator	BP	4.51e-09	2.38e-07
GO:0032984	macromolecular complex disassembly	BP	5.24e-09	2.75e-07
GO:0010605	negative regulation of macromolecule metabolic process	BP	5.69e-09	2.98e-07
GO:0044843	cell cycle G1/S phase transition	BP	6.3e-09	3.29e-07
GO:0006091	generation of precursor metabolites and energy	BP	7.63e-09	3.96e-07
GO:0031323	regulation of cellular metabolic process	BP	1.21e-08	6.27e-07
GO:2001022	positive regulation of response to DNA damage stimulus	BP	1.24e-08	6.37e-07
GO:0006900	membrane budding	BP	1.42e-08	7.28e-07
GO:0019058	viral life cycle	BP	1.55e-08	7.96e-07
GO:0000723	telomere maintenance	BP	1.62e-08	8.26e-07
GO:0006289	nucleotide-excision repair	BP	1.63e-08	8.27e-07
GO:0043414	macromolecule methylation	BP	1.75e-08	8.84e-07
GO:0007030	Golgi organization	BP	1.92e-08	9.69e-07
GO:1903008	organelle disassembly	BP	2.66e-08	1.34e-06
GO:0051052	regulation of DNA metabolic process	BP	3.06e-08	1.53e-06
GO:0007018	microtubule-based movement	BP	3.37e-08	1.68e-06
GO:0036503	ERAD pathway	BP	3.38e-08	1.68e-06
GO:0007051	spindle organization	BP	3.74e-08	1.85e-06
GO:0006383	transcription from RNA polymerase III promoter	BP	3.99e-08	1.97e-06
GO:0009451	RNA modification	BP	4.25e-08	2.09e-06
GO:0006888	ER to Golgi vesicle-mediated transport	BP	4.85e-08	2.38e-06
GO:1902582	single-organism intracellular transport	BP	5.54e-08	2.7e-06
GO:0006366	transcription from RNA polymerase II promoter	BP	6.26e-08	3.04e-06
GO:0043488	regulation of mRNA stability	BP	6.37e-08	3.09e-06
GO:2001252	positive regulation of chromosome organization	BP	6.62e-08	3.2e-06
GO:0097711	ciliary basal body docking	BP	6.98e-08	3.36e-06
GO:0044403	symbiosis, encompassing mutualism through parasitism	BP	7.42e-08	3.56e-06
GO:0070271	protein complex biogenesis	BP	7.6e-08	3.64e-06
GO:0007032	endosome organization	BP	7.91e-08	3.77e-06
GO:0022900	electron transport chain	BP	8.11e-08	3.85e-06
GO:0010558	negative regulation of macromolecule biosynthetic process	BP	8.31e-08	3.94e-06
GO:0006461	protein complex assembly	BP	8.42e-08	3.97e-06
GO:0044419	interspecies interaction between organisms	BP	8.53e-08	4.01e-06
GO:0043241	protein complex disassembly	BP	8.71e-08	4.08e-06
GO:0051640	organelle localization	BP	9.56e-08	4.46e-06
GO:0010824	regulation of centrosome duplication	BP	9.73e-08	4.53e-06
GO:0034655	nucleobase-containing compound catabolic process	BP	1.01e-07	4.69e-06
GO:1902850	microtubule cytoskeleton organization involved in mitosis	BP	1.12e-07	5.15e-06
GO:0007052	mitotic spindle organization	BP	1.12e-07	5.15e-06
GO:0035967	cellular response to topologically incorrect protein	BP	1.13e-07	5.19e-06
GO:0030031	cell projection assembly	BP	1.27e-07	5.8e-06
GO:1903829	positive regulation of cellular protein localization	BP	1.32e-07	6.01e-06
GO:0030490	maturation of SSU-rRNA	BP	1.32e-07	6.01e-06
GO:0030968	endoplasmic reticulum unfolded protein response	BP	1.34e-07	6.09e-06
GO:0043487	regulation of RNA stability	BP	1.48e-07	6.66e-06
GO:0022904	respiratory electron transport chain	BP	1.52e-07	6.83e-06
GO:0071897	DNA biosynthetic process	BP	1.84e-07	8.25e-06
GO:0034249	negative regulation of cellular amide metabolic process	BP	2.22e-07	9.95e-06
GO:0051172	negative regulation of nitrogen compound metabolic process	BP	2.27e-07	1.01e-05
GO:0044238	primary metabolic process	BP	2.42e-07	1.07e-05
GO:0017148	negative regulation of translation	BP	2.42e-07	1.07e-05
GO:1903322	positive regulation of protein modification by small protein conjugation or removal	BP	2.46e-07	1.09e-05
GO:0080090	regulation of primary metabolic process	BP	2.52e-07	1.11e-05
GO:0008630	intrinsic apoptotic signaling pathway in response to DNA damage	BP	2.82e-07	1.24e-05
GO:0099118	microtubule-based protein transport	BP	2.92e-07	1.27e-05
GO:0098840	protein transport along microtubule	BP	2.92e-07	1.27e-05
GO:0002181	cytoplasmic translation	BP	2.92e-07	1.27e-05
GO:0034620	cellular response to unfolded protein	BP	3.28e-07	1.42e-05
GO:0022406	membrane docking	BP	3.37e-07	1.46e-05
GO:0007006	mitochondrial membrane organization	BP	3.41e-07	1.47e-05
GO:0043624	cellular protein complex disassembly	BP	3.68e-07	1.58e-05
GO:0045732	positive regulation of protein catabolic process	BP	3.94e-07	1.69e-05
GO:0032204	regulation of telomere maintenance	BP	4.29e-07	1.83e-05
GO:0042073	intraciliary transport	BP	4.34e-07	1.84e-05
GO:2000134	negative regulation of G1/S transition of mitotic cell cycle	BP	5.21e-07	2.21e-05
GO:0016482	cytosolic transport	BP	5.63e-07	2.38e-05
GO:0070507	regulation of microtubule cytoskeleton organization	BP	5.66e-07	2.39e-05
GO:1905897	regulation of response to endoplasmic reticulum stress	BP	6.02e-07	2.53e-05
GO:0006119	oxidative phosphorylation	BP	6.17e-07	2.59e-05
GO:0007004	telomere maintenance via telomerase	BP	6.65e-07	2.78e-05
GO:0036211	protein modification process	BP	7.15e-07	2.97e-05
GO:0006464	cellular protein modification process	BP	7.15e-07	2.97e-05
GO:0006998	nuclear envelope organization	BP	7.62e-07	3.16e-05
GO:0044783	G1 DNA damage checkpoint	BP	8.43e-07	3.48e-05
GO:0061024	membrane organization	BP	8.55e-07	3.52e-05
GO:2000058	regulation of protein ubiquitination involved in ubiquitin-dependent protein catabolic process	BP	8.75e-07	3.59e-05
GO:0050821	protein stabilization	BP	8.92e-07	3.65e-05
GO:0036498	IRE1-mediated unfolded protein response	BP	9.15e-07	3.72e-05
GO:0042274	ribosomal small subunit biogenesis	BP	9.15e-07	3.72e-05
GO:0097031	mitochondrial respiratory chain complex I biogenesis	BP	9.25e-07	3.73e-05
GO:0032981	mitochondrial respiratory chain complex I assembly	BP	9.25e-07	3.73e-05
GO:0010257	NADH dehydrogenase complex assembly	BP	9.25e-07	3.73e-05
GO:1903052	positive regulation of proteolysis involved in cellular protein catabolic process	BP	1e-06	4.03e-05
GO:0031647	regulation of protein stability	BP	1.03e-06	4.13e-05
GO:0032392	DNA geometric change	BP	1.04e-06	4.18e-05
GO:0061136	regulation of proteasomal protein catabolic process	BP	1.11e-06	4.42e-05
GO:0044819	mitotic G1/S transition checkpoint	BP	1.18e-06	4.68e-05
GO:0031571	mitotic G1 DNA damage checkpoint	BP	1.18e-06	4.68e-05
GO:0071156	regulation of cell cycle arrest	BP	1.21e-06	4.79e-05
GO:0090305	nucleic acid phosphodiester bond hydrolysis	BP	1.24e-06	4.89e-05
GO:0072422	signal transduction involved in DNA damage checkpoint	BP	1.29e-06	5.02e-05
GO:0072401	signal transduction involved in DNA integrity checkpoint	BP	1.29e-06	5.02e-05
GO:0061077	chaperone-mediated protein folding	BP	1.29e-06	5.02e-05
GO:0051656	establishment of organelle localization	BP	1.29e-06	5.02e-05
GO:0006400	tRNA modification	BP	1.29e-06	5.02e-05
GO:0010638	positive regulation of organelle organization	BP	1.3e-06	5.03e-05
GO:0009892	negative regulation of metabolic process	BP	1.38e-06	5.33e-05
GO:0031398	positive regulation of protein ubiquitination	BP	1.4e-06	5.4e-05
GO:0008152	metabolic process	BP	1.43e-06	5.51e-05
GO:1905037	autophagosome organization	BP	1.45e-06	5.55e-05
GO:0051173	positive regulation of nitrogen compound metabolic process	BP	1.57e-06	5.98e-05
GO:0031397	negative regulation of protein ubiquitination	BP	1.57e-06	5.99e-05
GO:0070936	protein K48-linked ubiquitination	BP	1.76e-06	6.68e-05
GO:0006310	DNA recombination	BP	1.82e-06	6.89e-05
GO:0051054	positive regulation of DNA metabolic process	BP	1.86e-06	7.03e-05
GO:0030433	ubiquitin-dependent ERAD pathway	BP	2.01e-06	7.52e-05
GO:0010833	telomere maintenance via telomere lengthening	BP	2.01e-06	7.52e-05
GO:0006283	transcription-coupled nucleotide-excision repair	BP	2.01e-06	7.52e-05
GO:1903364	positive regulation of cellular protein catabolic process	BP	2.22e-06	8.28e-05
GO:0016050	vesicle organization	BP	2.22e-06	8.28e-05
GO:0046605	regulation of centrosome cycle	BP	2.56e-06	9.37e-05
GO:1902403	signal transduction involved in mitotic DNA integrity checkpoint	BP	2.56e-06	9.37e-05
GO:1902402	signal transduction involved in mitotic DNA damage checkpoint	BP	2.56e-06	9.37e-05
GO:0072413	signal transduction involved in mitotic cell cycle checkpoint	BP	2.56e-06	9.37e-05
GO:0070585	protein localization to mitochondrion	BP	2.56e-06	9.37e-05
GO:0051306	mitotic sister chromatid separation	BP	2.56e-06	9.37e-05
GO:0032210	regulation of telomere maintenance via telomerase	BP	2.56e-06	9.37e-05
GO:0033047	regulation of mitotic sister chromatid segregation	BP	2.76e-06	0.000101
GO:0000462	maturation of SSU-rRNA from tricistronic rRNA transcript (SSU-rRNA, 5.8S rRNA, LSU-rRNA)	BP	3.11e-06	0.000113
GO:0006892	post-Golgi vesicle-mediated transport	BP	3.18e-06	0.000116
GO:0097190	apoptotic signaling pathway	BP	3.45e-06	0.000125
GO:1902400	intracellular signal transduction involved in G1 DNA damage checkpoint	BP	3.6e-06	0.00013
GO:0072431	signal transduction involved in mitotic G1 DNA damage checkpoint	BP	3.6e-06	0.00013
GO:0000045	autophagosome assembly	BP	3.83e-06	0.000138
GO:0072655	establishment of protein localization to mitochondrion	BP	3.94e-06	0.000141
GO:0051444	negative regulation of ubiquitin-protein transferase activity	BP	3.98e-06	0.000142
GO:0032886	regulation of microtubule-based process	BP	4.11e-06	0.000146
GO:0072395	signal transduction involved in cell cycle checkpoint	BP	4.46e-06	0.000158
GO:0045787	positive regulation of cell cycle	BP	4.49e-06	0.000158
GO:0009411	response to UV	BP	4.49e-06	0.000158
GO:0009141	nucleoside triphosphate metabolic process	BP	4.49e-06	0.000158
GO:0051438	regulation of ubiquitin-protein transferase activity	BP	4.63e-06	0.000163
GO:2001233	regulation of apoptotic signaling pathway	BP	4.71e-06	0.000165
GO:1903513	endoplasmic reticulum to cytosol transport	BP	4.94e-06	0.000172
GO:0030970	retrograde protein transport, ER to cytosol	BP	4.94e-06	0.000172
GO:0061726	mitochondrion disassembly	BP	4.94e-06	0.000172
GO:0000422	mitophagy	BP	4.94e-06	0.000172
GO:0006977	DNA damage response, signal transduction by p53 class mediator resulting in cell cycle arrest	BP	5.04e-06	0.000175
GO:2000045	regulation of G1/S transition of mitotic cell cycle	BP	5.1e-06	0.000176
GO:0006890	retrograde vesicle-mediated transport, Golgi to ER	BP	5.38e-06	0.000185
GO:0006282	regulation of DNA repair	BP	5.38e-06	0.000185
GO:0010965	regulation of mitotic sister chromatid separation	BP	5.41e-06	0.000185
GO:0007091	metaphase/anaphase transition of mitotic cell cycle	BP	5.41e-06	0.000185
GO:2001242	regulation of intrinsic apoptotic signaling pathway	BP	5.51e-06	0.000188
GO:0045935	positive regulation of nucleobase-containing compound metabolic process	BP	5.79e-06	0.000197
GO:0006997	nucleus organization	BP	6.17e-06	0.00021
GO:0032434	regulation of proteasomal ubiquitin-dependent protein catabolic process	BP	6.38e-06	0.000216
GO:0030010	establishment of cell polarity	BP	6.43e-06	0.000218
GO:0031327	negative regulation of cellular biosynthetic process	BP	6.5e-06	0.000219
GO:0018193	peptidyl-amino acid modification	BP	6.51e-06	0.000219
GO:0099518	vesicle cytoskeletal trafficking	BP	6.73e-06	0.000225
GO:0035735	intraciliary transport involved in cilium assembly	BP	6.73e-06	0.000225
GO:0009890	negative regulation of biosynthetic process	BP	6.74e-06	0.000225
GO:0046700	heterocycle catabolic process	BP	7.36e-06	0.000245
GO:1902115	regulation of organelle assembly	BP	7.41e-06	0.000246
GO:1904356	regulation of telomere maintenance via telomere lengthening	BP	7.76e-06	0.000258
GO:0051128	regulation of cellular component organization	BP	8.07e-06	0.000267
GO:0051439	regulation of ubiquitin-protein ligase activity involved in mitotic cell cycle	BP	8.24e-06	0.000272
GO:1902807	negative regulation of cell cycle G1/S phase transition	BP	8.41e-06	0.000277
GO:0007034	vacuolar transport	BP	8.42e-06	0.000277
GO:0051188	cofactor biosynthetic process	BP	9.56e-06	0.000313
GO:0008213	protein alkylation	BP	9.59e-06	0.000313
GO:0006479	protein methylation	BP	9.59e-06	0.000313
GO:0006270	DNA replication initiation	BP	9.92e-06	0.000323
GO:0009123	nucleoside monophosphate metabolic process	BP	9.96e-06	0.000324
GO:1904668	positive regulation of ubiquitin protein ligase activity	BP	1.03e-05	0.000333
GO:0071158	positive regulation of cell cycle arrest	BP	1.03e-05	0.000333
GO:1902806	regulation of cell cycle G1/S phase transition	BP	1.04e-05	0.000335
GO:0000959	mitochondrial RNA metabolic process	BP	1.06e-05	0.000342
GO:1904666	regulation of ubiquitin protein ligase activity	BP	1.09e-05	0.000351
GO:1903311	regulation of mRNA metabolic process	BP	1.11e-05	0.000354
GO:0050684	regulation of mRNA processing	BP	1.11e-05	0.000354
GO:0010508	positive regulation of autophagy	BP	1.11e-05	0.000354
GO:0051436	negative regulation of ubiquitin-protein ligase activity involved in mitotic cell cycle	BP	1.12e-05	0.000357
GO:0030071	regulation of mitotic metaphase/anaphase transition	BP	1.14e-05	0.00036
GO:0010557	positive regulation of macromolecule biosynthetic process	BP	1.18e-05	0.000375
GO:1990542	mitochondrial transmembrane transport	BP	1.23e-05	0.000388
GO:0031047	gene silencing by RNA	BP	1.31e-05	0.000414
GO:0042773	ATP synthesis coupled electron transport	BP	1.38e-05	0.000433
GO:0009144	purine nucleoside triphosphate metabolic process	BP	1.38e-05	0.000433
GO:0044380	protein localization to cytoskeleton	BP	1.46e-05	0.000457
GO:0019439	aromatic compound catabolic process	BP	1.47e-05	0.000458
GO:0071704	organic substance metabolic process	BP	1.48e-05	0.000461
GO:0071806	protein transmembrane transport	BP	1.64e-05	0.000511
GO:0030397	membrane disassembly	BP	1.65e-05	0.000511
GO:0051081	nuclear envelope disassembly	BP	1.65e-05	0.000511
GO:0090501	RNA phosphodiester bond hydrolysis	BP	1.7e-05	0.000524
GO:0008654	phospholipid biosynthetic process	BP	1.72e-05	0.000531
GO:1903321	negative regulation of protein modification by small protein conjugation or removal	BP	1.76e-05	0.00054
GO:0051650	establishment of vesicle localization	BP	1.76e-05	0.00054
GO:1902253	regulation of intrinsic apoptotic signaling pathway by p53 class mediator	BP	1.83e-05	0.000559
GO:0051983	regulation of chromosome segregation	BP	1.84e-05	0.000559
GO:0042775	mitochondrial ATP synthesis coupled electron transport	BP	1.84e-05	0.000559
GO:2000060	positive regulation of protein ubiquitination involved in ubiquitin-dependent protein catabolic process	BP	1.91e-05	0.00058
GO:1901564	organonitrogen compound metabolic process	BP	2.04e-05	0.000619
GO:0010604	positive regulation of macromolecule metabolic process	BP	2.07e-05	0.000626
GO:0019068	virion assembly	BP	2.15e-05	0.000647
GO:0097576	vacuole fusion	BP	2.15e-05	0.000647
GO:0043038	amino acid activation	BP	2.17e-05	0.000654
GO:0043618	regulation of transcription from RNA polymerase II promoter in response to stress	BP	2.19e-05	0.000657
GO:0010389	regulation of G2/M transition of mitotic cell cycle	BP	2.19e-05	0.000657
GO:0032508	DNA duplex unwinding	BP	2.24e-05	0.000668
GO:0051254	positive regulation of RNA metabolic process	BP	2.27e-05	0.000676
GO:0045934	negative regulation of nucleobase-containing compound metabolic process	BP	2.3e-05	0.000683
GO:1905818	regulation of chromosome separation	BP	2.35e-05	0.000696
GO:0044784	metaphase/anaphase transition of cell cycle	BP	2.35e-05	0.000696
GO:1904667	negative regulation of ubiquitin protein ligase activity	BP	2.36e-05	0.000696
GO:1900034	regulation of cellular response to heat	BP	2.36e-05	0.000696
GO:0036257	multivesicular body organization	BP	2.4e-05	0.000705
GO:0044802	single-organism membrane organization	BP	2.51e-05	0.000739
GO:0016239	positive regulation of macroautophagy	BP	2.67e-05	0.000783
GO:0006266	DNA ligation	BP	2.83e-05	0.000826
GO:0061842	microtubule organizing center localization	BP	2.83e-05	0.000826
GO:0009161	ribonucleoside monophosphate metabolic process	BP	2.85e-05	0.000831
GO:0009199	ribonucleoside triphosphate metabolic process	BP	3e-05	0.000871
GO:0043039	tRNA aminoacylation	BP	3.05e-05	0.000886
GO:0042273	ribosomal large subunit biogenesis	BP	3.12e-05	0.000903
GO:0000724	double-strand break repair via homologous recombination	BP	3.14e-05	0.000906
GO:0047496	vesicle transport along microtubule	BP	3.15e-05	0.000906
GO:0031577	spindle checkpoint	BP	3.15e-05	0.000906
GO:0044270	cellular nitrogen compound catabolic process	BP	3.16e-05	0.000908
GO:0031145	anaphase-promoting complex-dependent catabolic process	BP	3.24e-05	0.00093
GO:0009124	nucleoside monophosphate biosynthetic process	BP	3.3e-05	0.000944
GO:0007080	mitotic metaphase plate congression	BP	3.42e-05	0.000976
GO:0032386	regulation of intracellular transport	BP	3.46e-05	0.000986
GO:0033045	regulation of sister chromatid segregation	BP	3.5e-05	0.000994
GO:0006099	tricarboxylic acid cycle	BP	3.59e-05	0.00101
GO:0036258	multivesicular body assembly	BP	3.59e-05	0.00101
GO:0017004	cytochrome complex assembly	BP	3.59e-05	0.00101
GO:0000122	negative regulation of transcription from RNA polymerase II promoter	BP	3.74e-05	0.00105
GO:1902581	multi-organism cellular localization	BP	3.81e-05	0.00107
GO:1902583	multi-organism intracellular transport	BP	3.81e-05	0.00107
GO:0051304	chromosome separation	BP	3.81e-05	0.00107
GO:0051648	vesicle localization	BP	3.95e-05	0.0011
GO:0071702	organic substance transport	BP	3.96e-05	0.0011
GO:0051310	metaphase plate congression	BP	4.28e-05	0.00119
GO:2001021	negative regulation of response to DNA damage stimulus	BP	4.28e-05	0.00119
GO:1905475	regulation of protein localization to membrane	BP	4.34e-05	0.0012
GO:0000469	cleavage involved in rRNA processing	BP	4.38e-05	0.00121
GO:0051642	centrosome localization	BP	4.38e-05	0.00121
GO:0006338	chromatin remodeling	BP	4.43e-05	0.00122
GO:0051186	cofactor metabolic process	BP	4.58e-05	0.00126
GO:0097352	autophagosome maturation	BP	4.61e-05	0.00126
GO:0006458	'de novo' protein folding	BP	4.61e-05	0.00126
GO:0051031	tRNA transport	BP	4.61e-05	0.00126
GO:1904358	positive regulation of telomere maintenance via telomere lengthening	BP	4.61e-05	0.00126
GO:0072698	protein localization to microtubule cytoskeleton	BP	4.61e-05	0.00126
GO:0071103	DNA conformation change	BP	4.68e-05	0.00127
GO:0009205	purine ribonucleoside triphosphate metabolic process	BP	4.69e-05	0.00127
GO:0010639	negative regulation of organelle organization	BP	4.7e-05	0.00127
GO:0044088	regulation of vacuole organization	BP	4.74e-05	0.00128
GO:1902099	regulation of metaphase/anaphase transition of cell cycle	BP	4.74e-05	0.00128
GO:0006473	protein acetylation	BP	4.75e-05	0.00128
GO:0009060	aerobic respiration	BP	4.76e-05	0.00128
GO:1903573	negative regulation of response to endoplasmic reticulum stress	BP	4.92e-05	0.00132
GO:0042059	negative regulation of epidermal growth factor receptor signaling pathway	BP	4.92e-05	0.00132
GO:1902749	regulation of cell cycle G2/M phase transition	BP	4.93e-05	0.00132
GO:0075733	intracellular transport of virus	BP	5.14e-05	0.00136
GO:0065002	intracellular protein transmembrane transport	BP	5.14e-05	0.00136
GO:0043543	protein acylation	BP	5.14e-05	0.00136
GO:0006301	postreplication repair	BP	5.14e-05	0.00136
GO:0007088	regulation of mitotic nuclear division	BP	5.26e-05	0.00139
GO:0008608	attachment of spindle microtubules to kinetochore	BP	5.38e-05	0.00142
GO:0043516	regulation of DNA damage response, signal transduction by p53 class mediator	BP	5.38e-05	0.00142
GO:0033260	nuclear DNA replication	BP	5.38e-05	0.00142
GO:0006446	regulation of translational initiation	BP	5.41e-05	0.00142
GO:0010212	response to ionizing radiation	BP	5.72e-05	0.0015
GO:0045892	negative regulation of transcription, DNA-templated	BP	5.87e-05	0.00154
GO:0060341	regulation of cellular localization	BP	5.91e-05	0.00154
GO:0051253	negative regulation of RNA metabolic process	BP	5.92e-05	0.00154
GO:0071824	protein-DNA complex subunit organization	BP	6.04e-05	0.00157
GO:0000725	recombinational repair	BP	6.5e-05	0.00169
GO:0043623	cellular protein complex assembly	BP	6.51e-05	0.00169
GO:0090329	regulation of DNA-dependent DNA replication	BP	6.71e-05	0.00173
GO:0007077	mitotic nuclear envelope disassembly	BP	6.71e-05	0.00173
GO:0006101	citrate metabolic process	BP	6.75e-05	0.00173
GO:0033046	negative regulation of sister chromatid segregation	BP	6.75e-05	0.00173
GO:0042149	cellular response to glucose starvation	BP	6.75e-05	0.00173
GO:0002183	cytoplasmic translational initiation	BP	6.77e-05	0.00173
GO:0008053	mitochondrial fusion	BP	6.77e-05	0.00173
GO:0009167	purine ribonucleoside monophosphate metabolic process	BP	6.79e-05	0.00173
GO:0032527	protein exit from endoplasmic reticulum	BP	7.07e-05	0.0018
GO:0090559	regulation of membrane permeability	BP	7.43e-05	0.00188
GO:1902579	multi-organism localization	BP	7.43e-05	0.00188
GO:0044766	multi-organism transport	BP	7.43e-05	0.00188
GO:0051443	positive regulation of ubiquitin-protein transferase activity	BP	7.93e-05	0.00201
GO:0007099	centriole replication	BP	8.06e-05	0.00203
GO:1901797	negative regulation of signal transduction by p53 class mediator	BP	8.06e-05	0.00203
GO:0006418	tRNA aminoacylation for protein translation	BP	8.37e-05	0.00211
GO:0016573	histone acetylation	BP	8.77e-05	0.0022
GO:0007163	establishment or maintenance of cell polarity	BP	9.4e-05	0.00236
GO:0042771	intrinsic apoptotic signaling pathway in response to DNA damage by p53 class mediator	BP	9.48e-05	0.00237
GO:0045739	positive regulation of DNA repair	BP	9.48e-05	0.00237
GO:0046902	regulation of mitochondrial membrane permeability	BP	9.66e-05	0.00241
GO:1901185	negative regulation of ERBB signaling pathway	BP	9.8e-05	0.00243
GO:0006903	vesicle targeting	BP	9.83e-05	0.00243
GO:0000731	DNA synthesis involved in DNA repair	BP	9.85e-05	0.00243
GO:0032212	positive regulation of telomere maintenance via telomerase	BP	9.87e-05	0.00243
GO:0071431	tRNA-containing ribonucleoprotein complex export from nucleus	BP	9.87e-05	0.00243
GO:0006409	tRNA export from nucleus	BP	9.87e-05	0.00243
GO:0043620	regulation of DNA-templated transcription in response to stress	BP	9.89e-05	0.00243
GO:0051437	positive regulation of ubiquitin-protein ligase activity involved in regulation of mitotic cell cycle transition	BP	9.9e-05	0.00243
GO:0009126	purine nucleoside monophosphate metabolic process	BP	9.91e-05	0.00243
GO:0009452	7-methylguanosine RNA capping	BP	0.000101	0.00247
GO:0036260	RNA capping	BP	0.000101	0.00247
GO:0072350	tricarboxylic acid metabolic process	BP	0.000101	0.00247
GO:0044786	cell cycle DNA replication	BP	0.000101	0.00247
GO:0031400	negative regulation of protein modification process	BP	0.000101	0.00246
GO:0046034	ATP metabolic process	BP	0.000104	0.00253
GO:0008535	respiratory chain complex IV assembly	BP	0.000105	0.00254
GO:0006490	oligosaccharide-lipid intermediate biosynthetic process	BP	0.000105	0.00254
GO:2001251	negative regulation of chromosome organization	BP	0.000106	0.00256
GO:0001701	in utero embryonic development	BP	0.000107	0.00257
GO:0035794	positive regulation of mitochondrial membrane permeability	BP	0.00011	0.00264
GO:0040029	regulation of gene expression, epigenetic	BP	0.000122	0.00294
GO:0090068	positive regulation of cell cycle process	BP	0.000128	0.00307
GO:0048199	vesicle targeting, to, from or within Golgi	BP	0.000129	0.00308
GO:0034605	cellular response to heat	BP	0.000134	0.0032
GO:1903146	regulation of mitophagy	BP	0.000135	0.00322
GO:0010628	positive regulation of gene expression	BP	0.000139	0.00331
GO:1902680	positive regulation of RNA biosynthetic process	BP	0.00014	0.00334
GO:0001738	morphogenesis of a polarized epithelium	BP	0.000141	0.00334
GO:0016458	gene silencing	BP	0.000143	0.00339
GO:0009262	deoxyribonucleotide metabolic process	BP	0.000144	0.00339
GO:1901976	regulation of cell cycle checkpoint	BP	0.000144	0.00339
GO:0033048	negative regulation of mitotic sister chromatid segregation	BP	0.000144	0.00339
GO:1902229	regulation of intrinsic apoptotic signaling pathway in response to DNA damage	BP	0.000145	0.00342
GO:1903507	negative regulation of nucleic acid-templated transcription	BP	0.000146	0.00342
GO:0016925	protein sumoylation	BP	0.000151	0.00354
GO:0043484	regulation of RNA splicing	BP	0.000154	0.0036
GO:0006352	DNA-templated transcription, initiation	BP	0.000156	0.00364
GO:0048013	ephrin receptor signaling pathway	BP	0.000157	0.00367
GO:0032006	regulation of TOR signaling	BP	0.000157	0.00367
GO:1902108	regulation of mitochondrial membrane permeability involved in apoptotic process	BP	0.00016	0.00372
GO:0006488	dolichol-linked oligosaccharide biosynthetic process	BP	0.000162	0.00375
GO:0061640	cytoskeleton-dependent cytokinesis	BP	0.000162	0.00375
GO:0006120	mitochondrial electron transport, NADH to ubiquinone	BP	0.000162	0.00375
GO:0010972	negative regulation of G2/M transition of mitotic cell cycle	BP	0.000163	0.00377
GO:1905477	positive regulation of protein localization to membrane	BP	0.000164	0.00377
GO:0031929	TOR signaling	BP	0.000164	0.00377
GO:0061418	regulation of transcription from RNA polymerase II promoter in response to hypoxia	BP	0.000168	0.00386
GO:0090114	COPII-coated vesicle budding	BP	0.000171	0.00392
GO:0030030	cell projection organization	BP	0.000171	0.00392
GO:0090002	establishment of protein localization to plasma membrane	BP	0.00018	0.00413
GO:0010821	regulation of mitochondrion organization	BP	0.000181	0.00413
GO:0072665	protein localization to vacuole	BP	0.000188	0.00429
GO:0072659	protein localization to plasma membrane	BP	0.000188	0.00429
GO:1902686	mitochondrial outer membrane permeabilization involved in programmed cell death	BP	0.000203	0.0046
GO:1902110	positive regulation of mitochondrial membrane permeability involved in apoptotic process	BP	0.000203	0.0046
GO:0051865	protein autoubiquitination	BP	0.000203	0.0046
GO:0008156	negative regulation of DNA replication	BP	0.000207	0.00466
GO:0000722	telomere maintenance via recombination	BP	0.000207	0.00466
GO:0031572	G2 DNA damage checkpoint	BP	0.000207	0.00466
GO:0018394	peptidyl-lysine acetylation	BP	0.000207	0.00466
GO:0000281	mitotic cytokinesis	BP	0.000207	0.00466
GO:0036294	cellular response to decreased oxygen levels	BP	0.000208	0.00468
GO:0045005	DNA-dependent DNA replication maintenance of fidelity	BP	0.00021	0.00469
GO:0098534	centriole assembly	BP	0.00021	0.00469
GO:1902679	negative regulation of RNA biosynthetic process	BP	0.00022	0.00492
GO:0001510	RNA methylation	BP	0.000223	0.00497
GO:0000288	nuclear-transcribed mRNA catabolic process, deadenylation-dependent decay	BP	0.000224	0.00498
GO:0006732	coenzyme metabolic process	BP	0.000225	0.00501
GO:0006278	RNA-dependent DNA biosynthetic process	BP	0.000226	0.00502
GO:0046794	transport of virus	BP	0.000226	0.00502
GO:0051338	regulation of transferase activity	BP	0.000227	0.00502
GO:0006275	regulation of DNA replication	BP	0.000244	0.00539
GO:0006661	phosphatidylinositol biosynthetic process	BP	0.000248	0.00547
GO:2001243	negative regulation of intrinsic apoptotic signaling pathway	BP	0.000249	0.00547
GO:2000104	negative regulation of DNA-dependent DNA replication	BP	0.000251	0.00548
GO:0016180	snRNA processing	BP	0.000251	0.00548
GO:0009108	coenzyme biosynthetic process	BP	0.000251	0.00548
GO:0032506	cytokinetic process	BP	0.000251	0.00548
GO:1902254	negative regulation of intrinsic apoptotic signaling pathway by p53 class mediator	BP	0.000251	0.00548
GO:0071459	protein localization to chromosome, centromeric region	BP	0.000251	0.00548
GO:0032206	positive regulation of telomere maintenance	BP	0.000254	0.00553
GO:0033157	regulation of intracellular protein transport	BP	0.000261	0.00568
GO:0090175	regulation of establishment of planar polarity	BP	0.000265	0.00574
GO:1905508	protein localization to microtubule organizing center	BP	0.000268	0.00581
GO:0071539	protein localization to centrosome	BP	0.000268	0.00581
GO:0009893	positive regulation of metabolic process	BP	0.000269	0.00581
GO:0007010	cytoskeleton organization	BP	0.000272	0.00586
GO:0009156	ribonucleoside monophosphate biosynthetic process	BP	0.000273	0.00588
GO:0097345	mitochondrial outer membrane permeabilization	BP	0.000275	0.00592
GO:1905710	positive regulation of membrane permeability	BP	0.000289	0.00621
GO:0035329	hippo signaling	BP	0.000296	0.00631
GO:0051985	negative regulation of chromosome segregation	BP	0.000296	0.00631
GO:0090503	RNA phosphodiester bond hydrolysis, exonucleolytic	BP	0.000296	0.00631
GO:0051973	positive regulation of telomerase activity	BP	0.000296	0.00631
GO:0006360	transcription from RNA polymerase I promoter	BP	0.000297	0.00633
GO:0048024	regulation of mRNA splicing, via spliceosome	BP	0.000298	0.00633
GO:0006901	vesicle coating	BP	0.0003	0.00636
GO:0000910	cytokinesis	BP	0.000304	0.00643
GO:0019692	deoxyribose phosphate metabolic process	BP	0.000305	0.00643
GO:2000816	negative regulation of mitotic sister chromatid separation	BP	0.000305	0.00643
GO:0045841	negative regulation of mitotic metaphase/anaphase transition	BP	0.000305	0.00643
GO:0006984	ER-nucleus signaling pathway	BP	0.000311	0.00656
GO:0007164	establishment of tissue polarity	BP	0.000319	0.0067
GO:0001736	establishment of planar polarity	BP	0.000319	0.0067
GO:0009314	response to radiation	BP	0.000327	0.00687
GO:0060071	Wnt signaling pathway, planar cell polarity pathway	BP	0.000331	0.00693
GO:0006626	protein targeting to mitochondrion	BP	0.000338	0.00706
GO:0000380	alternative mRNA splicing, via spliceosome	BP	0.000347	0.00725
GO:1903508	positive regulation of nucleic acid-templated transcription	BP	0.000356	0.00742
GO:0045893	positive regulation of transcription, DNA-templated	BP	0.000356	0.00742
GO:0006357	regulation of transcription from RNA polymerase II promoter	BP	0.000374	0.00778
GO:0045862	positive regulation of proteolysis	BP	0.000375	0.00779
GO:0001522	pseudouridine synthesis	BP	0.000388	0.00802
GO:0032042	mitochondrial DNA metabolic process	BP	0.000388	0.00802
GO:0051084	'de novo' posttranslational protein folding	BP	0.000388	0.00802
GO:1901216	positive regulation of neuron death	BP	0.00039	0.00805
GO:0046755	viral budding	BP	0.0004	0.00818
GO:1902592	multi-organism membrane budding	BP	0.0004	0.00818
GO:1902590	multi-organism organelle organization	BP	0.0004	0.00818
GO:0008334	histone mRNA metabolic process	BP	0.0004	0.00818
GO:0034243	regulation of transcription elongation from RNA polymerase II promoter	BP	0.0004	0.00818
GO:0044818	mitotic G2/M transition checkpoint	BP	0.0004	0.00818
GO:0031325	positive regulation of cellular metabolic process	BP	0.000404	0.00825
GO:0051225	spindle assembly	BP	0.000406	0.00827
GO:1902532	negative regulation of intracellular signal transduction	BP	0.000416	0.00847
GO:0006517	protein deglycosylation	BP	0.00042	0.00855
GO:0032007	negative regulation of TOR signaling	BP	0.00043	0.0087
GO:0044743	protein transmembrane import into intracellular organelle	BP	0.00043	0.0087
GO:0007041	lysosomal transport	BP	0.00043	0.0087
GO:0051347	positive regulation of transferase activity	BP	0.000434	0.00878
GO:0065004	protein-DNA complex assembly	BP	0.000435	0.00879
GO:0071173	spindle assembly checkpoint	BP	0.000442	0.00885
GO:0071174	mitotic spindle checkpoint	BP	0.000442	0.00885
GO:0060674	placenta blood vessel development	BP	0.000442	0.00885
GO:0006623	protein targeting to vacuole	BP	0.000442	0.00885
GO:0000460	maturation of 5.8S rRNA	BP	0.000442	0.00885
GO:0036293	response to decreased oxygen levels	BP	0.000443	0.00887
GO:1990778	protein localization to cell periphery	BP	0.000461	0.00922
GO:0031981	nuclear lumen	CC	1.21e-80	2.09e-77
GO:0005654	nucleoplasm	CC	2.66e-80	2.3e-77
GO:0044428	nuclear part	CC	1.53e-79	8.86e-77
GO:0070013	intracellular organelle lumen	CC	1.55e-64	4.47e-62
GO:0043233	organelle lumen	CC	1.55e-64	4.47e-62
GO:0031974	membrane-enclosed lumen	CC	1.55e-64	4.47e-62
GO:1902494	catalytic complex	CC	2.59e-45	6.41e-43
GO:0044446	intracellular organelle part	CC	6.59e-37	1.43e-34
GO:0005634	nucleus	CC	6.58e-35	1.27e-32
GO:0044451	nucleoplasm part	CC	8.09e-35	1.4e-32
GO:0005739	mitochondrion	CC	1.5e-34	2.36e-32
GO:1990904	ribonucleoprotein complex	CC	2.6e-33	3.76e-31
GO:0030529	intracellular ribonucleoprotein complex	CC	3.34e-33	4.46e-31
GO:0043231	intracellular membrane-bounded organelle	CC	1.52e-31	1.88e-29
GO:1990234	transferase complex	CC	2.36e-31	2.73e-29
GO:0044422	organelle part	CC	4.23e-31	4.58e-29
GO:0005829	cytosol	CC	4.72e-31	4.81e-29
GO:0005730	nucleolus	CC	4.38e-30	4.21e-28
GO:0032991	macromolecular complex	CC	1.3e-29	1.19e-27
GO:0044429	mitochondrial part	CC	1.16e-27	1.01e-25
GO:0005694	chromosome	CC	1.16e-24	9.55e-23
GO:0043232	intracellular non-membrane-bounded organelle	CC	3.31e-24	2.49e-22
GO:0043228	non-membrane-bounded organelle	CC	3.31e-24	2.49e-22
GO:0031967	organelle envelope	CC	1.28e-23	9.23e-22
GO:0031975	envelope	CC	2.14e-23	1.48e-21
GO:0044427	chromosomal part	CC	5.91e-23	3.94e-21
GO:0043234	protein complex	CC	1.15e-22	7.37e-21
GO:0016604	nuclear body	CC	2.29e-20	1.42e-18
GO:0005815	microtubule organizing center	CC	5.92e-20	3.54e-18
GO:0005740	mitochondrial envelope	CC	7.99e-20	4.62e-18
GO:0005813	centrosome	CC	2.39e-19	1.34e-17
GO:0015630	microtubule cytoskeleton	CC	8.93e-19	4.84e-17
GO:0005743	mitochondrial inner membrane	CC	2.41e-18	1.27e-16
GO:0005759	mitochondrial matrix	CC	4.15e-18	2.12e-16
GO:0031966	mitochondrial membrane	CC	8.11e-18	4.01e-16
GO:0019866	organelle inner membrane	CC	1.55e-16	7.48e-15
GO:0005840	ribosome	CC	9.98e-16	4.67e-14
GO:0044391	ribosomal subunit	CC	2.73e-15	1.24e-13
GO:0005819	spindle	CC	2.49e-14	1.11e-12
GO:0098687	chromosomal region	CC	5.14e-14	2.23e-12
GO:0005681	spliceosomal complex	CC	1.63e-13	6.9e-12
GO:0000775	chromosome, centromeric region	CC	1.14e-12	4.7e-11
GO:0061695	transferase complex, transferring phosphorus-containing groups	CC	1.82e-12	7.35e-11
GO:0043229	intracellular organelle	CC	4.5e-12	1.77e-10
GO:0015934	large ribosomal subunit	CC	1.57e-11	6.04e-10
GO:0000228	nuclear chromosome	CC	4.94e-11	1.86e-09
GO:0000785	chromatin	CC	7.94e-11	2.93e-09
GO:0000776	kinetochore	CC	8.19e-11	2.96e-09
GO:0044454	nuclear chromosome part	CC	2.06e-10	7.3e-09
GO:0016607	nuclear speck	CC	4.5e-10	1.56e-08
GO:0044444	cytoplasmic part	CC	5.26e-10	1.79e-08
GO:0098798	mitochondrial protein complex	CC	1.54e-09	5.14e-08
GO:0005761	mitochondrial ribosome	CC	2e-09	6.41e-08
GO:0000313	organellar ribosome	CC	2e-09	6.41e-08
GO:0044455	mitochondrial membrane part	CC	3.52e-09	1.11e-07
GO:0071013	catalytic step 2 spliceosome	CC	4.43e-09	1.37e-07
GO:0000428	DNA-directed RNA polymerase complex	CC	8.86e-09	2.7e-07
GO:0055029	nuclear DNA-directed RNA polymerase complex	CC	1.18e-08	3.53e-07
GO:0030880	RNA polymerase complex	CC	1.87e-08	5.48e-07
GO:0000151	ubiquitin ligase complex	CC	2.55e-08	7.35e-07
GO:0000779	condensed chromosome, centromeric region	CC	3.43e-08	9.76e-07
GO:1902493	acetyltransferase complex	CC	5.83e-08	1.6e-06
GO:0031248	protein acetyltransferase complex	CC	5.83e-08	1.6e-06
GO:0098800	inner mitochondrial membrane protein complex	CC	6.15e-08	1.67e-06
GO:0044450	microtubule organizing center part	CC	6.8e-08	1.81e-06
GO:0098803	respiratory chain complex	CC	1.24e-07	3.25e-06
GO:0022626	cytosolic ribosome	CC	1.72e-07	4.46e-06
GO:0005876	spindle microtubule	CC	2.14e-07	5.46e-06
GO:0000922	spindle pole	CC	2.36e-07	5.92e-06
GO:0000123	histone acetyltransferase complex	CC	2.81e-07	6.96e-06
GO:0000777	condensed chromosome kinetochore	CC	2.9e-07	7.09e-06
GO:0034708	methyltransferase complex	CC	3.71e-07	8.92e-06
GO:0030496	midbody	CC	4.8e-07	1.14e-05
GO:0036064	ciliary basal body	CC	6.87e-07	1.61e-05
GO:0005635	nuclear envelope	CC	8.28e-07	1.91e-05
GO:0005657	replication fork	CC	9.28e-07	2.11e-05
GO:0000790	nuclear chromatin	CC	9.36e-07	2.11e-05
GO:0043227	membrane-bounded organelle	CC	1.16e-06	2.57e-05
GO:0044452	nucleolar part	CC	1.83e-06	4.02e-05
GO:0072686	mitotic spindle	CC	1.88e-06	4.07e-05
GO:0005762	mitochondrial large ribosomal subunit	CC	2.68e-06	5.66e-05
GO:0000315	organellar large ribosomal subunit	CC	2.68e-06	5.66e-05
GO:0022625	cytosolic large ribosomal subunit	CC	3.47e-06	7.25e-05
GO:0070469	respiratory chain	CC	4.88e-06	0.000101
GO:0005746	mitochondrial respiratory chain	CC	5.47e-06	0.000111
GO:1990204	oxidoreductase complex	CC	5.5e-06	0.000111
GO:0043596	nuclear replication fork	CC	5.88e-06	0.000116
GO:0005801	cis-Golgi network	CC	5.88e-06	0.000116
GO:0098796	membrane protein complex	CC	6e-06	0.000117
GO:0031090	organelle membrane	CC	7.89e-06	0.000152
GO:0045271	respiratory chain complex I	CC	8.46e-06	0.000157
GO:0030964	NADH dehydrogenase complex	CC	8.46e-06	0.000157
GO:0005747	mitochondrial respiratory chain complex I	CC	8.46e-06	0.000157
GO:0016591	DNA-directed RNA polymerase II, holoenzyme	CC	8.53e-06	0.000157
GO:0016592	mediator complex	CC	1.14e-05	0.000208
GO:0000793	condensed chromosome	CC	1.25e-05	0.000225
GO:0005912	adherens junction	CC	1.29e-05	0.00023
GO:0030684	preribosome	CC	1.47e-05	0.000259
GO:0015935	small ribosomal subunit	CC	1.97e-05	0.000344
GO:0044798	nuclear transcription factor complex	CC	2.17e-05	0.000375
GO:0031965	nuclear membrane	CC	2.49e-05	0.000427
GO:0030532	small nuclear ribonucleoprotein complex	CC	2.63e-05	0.000448
GO:0048475	coated membrane	CC	2.71e-05	0.000452
GO:0030117	membrane coat	CC	2.71e-05	0.000452
GO:0000781	chromosome, telomeric region	CC	2.79e-05	0.00046
GO:0005814	centriole	CC	4.32e-05	0.000707
GO:1902562	H4 histone acetyltransferase complex	CC	5.12e-05	0.000829
GO:0070161	anchoring junction	CC	5.55e-05	0.000891
GO:0005643	nuclear pore	CC	6.07e-05	0.000966
GO:0030990	intraciliary transport particle	CC	0.000111	0.00175
GO:0005868	cytoplasmic dynein complex	CC	0.000124	0.00191
GO:0035097	histone methyltransferase complex	CC	0.000124	0.00191
GO:1990752	microtubule end	CC	0.000124	0.00191
GO:0005776	autophagosome	CC	0.000126	0.00191
GO:0005774	vacuolar membrane	CC	0.000129	0.00195
GO:0015030	Cajal body	CC	0.000144	0.00215
GO:0090575	RNA polymerase II transcription factor complex	CC	0.000165	0.00244
GO:0044445	cytosolic part	CC	0.000166	0.00245
GO:0016363	nuclear matrix	CC	0.000172	0.00251
GO:0000784	nuclear chromosome, telomeric region	CC	0.000182	0.00262
GO:0097346	INO80-type complex	CC	0.000187	0.00266
GO:0035145	exon-exon junction complex	CC	0.000187	0.00266
GO:0031461	cullin-RING ubiquitin ligase complex	CC	0.000191	0.00269
GO:0032040	small-subunit processome	CC	0.000211	0.00295
GO:0005874	microtubule	CC	0.000219	0.00303
GO:1990391	DNA repair complex	CC	0.000229	0.00315
GO:0034399	nuclear periphery	CC	0.000239	0.00323
GO:0098852	lytic vacuole membrane	CC	0.000241	0.00323
GO:0005765	lysosomal membrane	CC	0.000241	0.00323
GO:0005758	mitochondrial intermembrane space	CC	0.000246	0.00327
GO:0097525	spliceosomal snRNP complex	CC	0.000256	0.00338
GO:0031970	organelle envelope lumen	CC	0.000264	0.00347
GO:0005925	focal adhesion	CC	0.000295	0.00384
GO:0005924	cell-substrate adherens junction	CC	0.000309	0.004
GO:0009295	nucleoid	CC	0.000315	0.00401
GO:0042645	mitochondrial nucleoid	CC	0.000315	0.00401
GO:0005667	transcription factor complex	CC	0.000328	0.00415
GO:0000314	organellar small ribosomal subunit	CC	0.000342	0.00427
GO:0005763	mitochondrial small ribosomal subunit	CC	0.000342	0.00427
GO:0030055	cell-substrate junction	CC	0.000383	0.00474
GO:0005795	Golgi stack	CC	0.000425	0.00523
GO:0044439	peroxisomal part	CC	0.000432	0.00523
GO:0044438	microbody part	CC	0.000432	0.00523
GO:1905368	peptidase complex	CC	0.000434	0.00523
GO:0044424	intracellular part	CC	0.000468	0.0056
GO:0001650	fibrillar center	CC	0.000496	0.00586
GO:0022624	proteasome accessory complex	CC	0.000497	0.00586
GO:1905369	endopeptidase complex	CC	0.000504	0.00591
GO:0097542	ciliary tip	CC	0.000533	0.0062
GO:0042579	microbody	CC	0.000574	0.00656
GO:0005777	peroxisome	CC	0.000574	0.00656
GO:0031903	microbody membrane	CC	0.00058	0.00656
GO:0005778	peroxisomal membrane	CC	0.00058	0.00656
GO:0030894	replisome	CC	0.0006	0.00675
GO:0031984	organelle subcompartment	CC	0.000627	0.00701
GO:0000502	proteasome complex	CC	0.000651	0.00723
GO:0005741	mitochondrial outer membrane	CC	0.000703	0.00776
GO:0016605	PML body	CC	0.000802	0.00877
GO:0098573	intrinsic component of mitochondrial membrane	CC	0.000804	0.00877
GO:0099023	tethering complex	CC	0.000838	0.00908
GO:0043601	nuclear replisome	CC	0.000847	0.00912
GO:0043209	myelin sheath	CC	0.000865	0.00925
GO:0070603	SWI/SNF superfamily-type complex	CC	0.000872	0.00927
GO:0010008	endosome membrane	CC	0.000878	0.00928
GO:0003723	RNA binding	MF	2.12e-67	8.17e-64
GO:0003676	nucleic acid binding	MF	8.56e-53	1.65e-49
GO:1901363	heterocyclic compound binding	MF	1.92e-45	2.47e-42
GO:0097159	organic cyclic compound binding	MF	2.1e-41	2.02e-38
GO:0045296	cadherin binding	MF	4.9e-22	3.78e-19
GO:0019899	enzyme binding	MF	1.16e-21	7.45e-19
GO:0003677	DNA binding	MF	1.37e-17	7.59e-15
GO:0016740	transferase activity	MF	4.33e-16	2.09e-13
GO:0003735	structural constituent of ribosome	MF	5.77e-16	2.48e-13
GO:0005515	protein binding	MF	8.42e-16	3.25e-13
GO:0008134	transcription factor binding	MF	1.89e-14	6.64e-12
GO:1901265	nucleoside phosphate binding	MF	4.25e-14	1.37e-11
GO:0000166	nucleotide binding	MF	4.77e-14	1.42e-11
GO:0035639	purine ribonucleoside triphosphate binding	MF	2.22e-13	6.12e-11
GO:0019787	ubiquitin-like protein transferase activity	MF	6.97e-13	1.79e-10
GO:0017076	purine nucleotide binding	MF	4.3e-12	1.04e-09
GO:0004842	ubiquitin-protein transferase activity	MF	6.37e-12	1.45e-09
GO:0032553	ribonucleotide binding	MF	7.82e-12	1.68e-09
GO:0003729	mRNA binding	MF	8.44e-12	1.71e-09
GO:0032555	purine ribonucleotide binding	MF	1.82e-11	3.52e-09
GO:0005524	ATP binding	MF	2.75e-11	5.05e-09
GO:0003824	catalytic activity	MF	1.26e-10	2.2e-08
GO:0016462	pyrophosphatase activity	MF	1.35e-10	2.26e-08
GO:0016818	hydrolase activity, acting on acid anhydrides, in phosphorus-containing anhydrides	MF	1.63e-10	2.63e-08
GO:0030554	adenyl nucleotide binding	MF	1.76e-10	2.72e-08
GO:0003682	chromatin binding	MF	2.55e-10	3.79e-08
GO:0016817	hydrolase activity, acting on acid anhydrides	MF	3.21e-10	4.59e-08
GO:0032559	adenyl ribonucleotide binding	MF	6.12e-10	8.44e-08
GO:0019900	kinase binding	MF	1.22e-09	1.62e-07
GO:0061659	ubiquitin-like protein ligase activity	MF	1.55e-09	2e-07
GO:0061630	ubiquitin protein ligase activity	MF	2.08e-09	2.59e-07
GO:0043021	ribonucleoprotein complex binding	MF	3.07e-09	3.7e-07
GO:0019901	protein kinase binding	MF	4.33e-09	5.03e-07
GO:0017111	nucleoside-triphosphatase activity	MF	4.43e-09	5.03e-07
GO:0036094	small molecule binding	MF	1.16e-08	1.28e-06
GO:0051539	4 iron, 4 sulfur cluster binding	MF	1.98e-08	2.13e-06
GO:0050839	cell adhesion molecule binding	MF	2.17e-08	2.26e-06
GO:0016772	transferase activity, transferring phosphorus-containing groups	MF	5.05e-08	5.14e-06
GO:0043130	ubiquitin binding	MF	1.57e-07	1.55e-05
GO:0008168	methyltransferase activity	MF	2.39e-07	2.31e-05
GO:0016779	nucleotidyltransferase activity	MF	2.55e-07	2.4e-05
GO:0016874	ligase activity	MF	4.31e-07	3.96e-05
GO:0004386	helicase activity	MF	4.96e-07	4.45e-05
GO:0016741	transferase activity, transferring one-carbon groups	MF	5.24e-07	4.6e-05
GO:0032182	ubiquitin-like protein binding	MF	5.87e-07	5.04e-05
GO:0051020	GTPase binding	MF	7e-07	5.88e-05
GO:0019904	protein domain specific binding	MF	7.81e-07	6.42e-05
GO:0008565	protein transporter activity	MF	1.74e-06	0.00014
GO:0008094	DNA-dependent ATPase activity	MF	2.24e-06	0.000174
GO:0000988	transcription factor activity, protein binding	MF	2.26e-06	0.000174
GO:0004702	signal transducer, downstream of receptor, with serine/threonine kinase activity	MF	3.03e-06	0.00023
GO:0017016	Ras GTPase binding	MF	3.14e-06	0.000233
GO:0000989	transcription factor activity, transcription factor binding	MF	3.2e-06	0.000233
GO:0008022	protein C-terminus binding	MF	4.42e-06	0.000315
GO:0008757	S-adenosylmethionine-dependent methyltransferase activity	MF	4.49e-06	0.000315
GO:0031267	small GTPase binding	MF	5.13e-06	0.000354
GO:0004674	protein serine/threonine kinase activity	MF	6.11e-06	0.000414
GO:0042393	histone binding	MF	6.48e-06	0.000431
GO:0019003	GDP binding	MF	7.31e-06	0.000479
GO:0060590	ATPase regulator activity	MF	1.16e-05	0.000711
GO:0050136	NADH dehydrogenase (quinone) activity	MF	1.16e-05	0.000711
GO:0008137	NADH dehydrogenase (ubiquinone) activity	MF	1.16e-05	0.000711
GO:0003954	NADH dehydrogenase activity	MF	1.16e-05	0.000711
GO:0003713	transcription coactivator activity	MF	1.23e-05	0.00074
GO:0043168	anion binding	MF	1.41e-05	0.000839
GO:0044389	ubiquitin-like protein ligase binding	MF	1.46e-05	0.000852
GO:0031625	ubiquitin protein ligase binding	MF	1.93e-05	0.00111
GO:0002039	p53 binding	MF	2.06e-05	0.00117
GO:0003712	transcription cofactor activity	MF	2.09e-05	0.00117
GO:0016887	ATPase activity	MF	2.47e-05	0.00136
GO:0003684	damaged DNA binding	MF	3.56e-05	0.00191
GO:0004518	nuclease activity	MF	3.56e-05	0.00191
GO:0097367	carbohydrate derivative binding	MF	4.14e-05	0.00219
GO:0030515	snoRNA binding	MF	4.47e-05	0.00234
GO:0000049	tRNA binding	MF	4.67e-05	0.0024
GO:0015197	peptide transporter activity	MF	5.11e-05	0.0026
GO:0003697	single-stranded DNA binding	MF	5.78e-05	0.0029
GO:0004527	exonuclease activity	MF	7.24e-05	0.00358
GO:0015631	tubulin binding	MF	7.98e-05	0.0039
GO:0051540	metal cluster binding	MF	9.44e-05	0.0045
GO:0051536	iron-sulfur cluster binding	MF	9.44e-05	0.0045
GO:0035091	phosphatidylinositol binding	MF	0.000112	0.00526
GO:0070063	RNA polymerase binding	MF	0.000129	0.006
GO:0043022	ribosome binding	MF	0.000146	0.00663
GO:0003678	DNA helicase activity	MF	0.000146	0.00663
GO:0003730	mRNA 3'-UTR binding	MF	0.000167	0.00748
GO:0001099	basal RNA polymerase II transcription machinery binding	MF	0.00017	0.00748
GO:0001098	basal transcription machinery binding	MF	0.00017	0.00748
GO:0016301	kinase activity	MF	0.000175	0.00761
GO:0004843	thiol-dependent ubiquitin-specific protease activity	MF	0.000211	0.00907
