# Supplementary material for: GUAVA: A Graphical User Interface for the Analysis and Visualization of ATAC-seq Data
Source: Front Genet. 2018 Jul 17;9:250. doi: 10.3389/fgene.2018.00250 (PMC6056626; doi:10.3389/fgene.2018.00250)
Supplement: Supplementary file 5 [file Table_4.xlsx]

## Sheet: DMSO_Rep1
Table S4. Over-represented KEGG pathways.
KEGG ID	Pathway Name	P value	adj. P value
hsa04141	Protein processing in endoplasmic reticulum	3.40147e-11	7.78937e-09
hsa04110	Cell cycle	2.70908e-10	3.10189e-08
hsa03040	Spliceosome	5.999e-10	4.57924e-08
hsa04120	Ubiquitin mediated proteolysis	8.81566e-08	5.04697e-06
hsa03010	Ribosome	1.3523e-07	6.19354e-06
hsa04722	Neurotrophin signaling pathway	1.85703e-07	7.08765e-06
hsa05200	Pathways in cancer	1.78896e-06	5.85246e-05
hsa05131	Shigellosis	5.4668e-06	0.000156487
hsa03018	RNA degradation	8.06192e-06	0.000205131
hsa05016	Huntington's disease	9.34449e-06	0.000213989
hsa05212	Pancreatic cancer	1.06563e-05	0.000221845
hsa00240	Pyrimidine metabolism	1.6008e-05	0.00029023
hsa01100	Metabolic pathways	1.64759e-05	0.00029023
hsa03013	RNA transport	2.95061e-05	0.000482635
hsa03030	DNA replication	3.56986e-05	0.000544998
hsa05215	Prostate cancer	5.51945e-05	0.000789972
hsa04144	Endocytosis	7.30422e-05	0.00097382
hsa05220	Chronic myeloid leukemia	7.65448e-05	0.00097382
hsa03410	Base excision repair	9.77983e-05	0.00117873
hsa00280	Valine, leucine and isoleucine degradation	0.000153115	0.00175316
hsa00510	N-Glycan biosynthesis	0.000181748	0.00198192
hsa00520	Amino sugar and nucleotide sugar metabolism	0.000241169	0.00251035
hsa04520	Adherens junction	0.000255016	0.00253907
hsa04146	Peroxisome	0.000550706	0.0046708
hsa00310	Lysine degradation	0.000734923	0.00598666
hsa04114	Oocyte meiosis	0.000841614	0.00621708
hsa05010	Alzheimer's disease	0.00125918	0.00854308
hsa05219	Bladder cancer	0.0012684	0.00854308
hsa05211	Renal cell carcinoma	0.0014689	0.00961079
hsa05120	Epithelial cell signaling in Helicobacter pylori infection	0.00026645	0.00254237
hsa05210	Colorectal cancer	0.000351057	0.00321568
hsa03008	Ribosome biogenesis in eukaryotes	0.00044083	0.0038827
hsa04142	Lysosome	0.000760445	0.00598666
hsa00230	Purine metabolism	0.000784278	0.00598666
hsa00562	Inositol phosphate metabolism	0.00120079	0.00854308

## Sheet: DMSO_Rep2
KEGG ID	Pathway Name	P value	adj. P value
hsa05200	Pathways in cancer	1.40231e-10	3.21129e-08
hsa04110	Cell cycle	1.42222e-09	1.62844e-07
hsa04141	Protein processing in endoplasmic reticulum	1.41549e-08	1.08049e-06
hsa03040	Spliceosome	8.24442e-08	3.77594e-06
hsa04722	Neurotrophin signaling pathway	8.24442e-08	3.77594e-06
hsa04520	Adherens junction	3.28234e-06	0.000125276
hsa04120	Ubiquitin mediated proteolysis	7.54157e-06	0.000215877
hsa05016	Huntington's disease	1.62746e-05	0.000396649
hsa05220	Chronic myeloid leukemia	1.73209e-05	0.000396649
hsa03010	Ribosome	1.90766e-05	0.000397141
hsa05215	Prostate cancer	2.97516e-05	0.000524086
hsa05212	Pancreatic cancer	3.58111e-05	0.000585767
hsa03013	RNA transport	5.13393e-05	0.00078378
hsa05131	Shigellosis	6.7831e-05	0.000909352
hsa00240	Pyrimidine metabolism	0.000126518	0.00144863
hsa00280	Valine, leucine and isoleucine degradation	0.000169454	0.00168717
hsa03030	DNA replication	0.000201045	0.00185495
hsa04144	Endocytosis	0.000202506	0.00185495
hsa04146	Peroxisome	0.000257346	0.00218267
hsa00510	N-Glycan biosynthesis	0.000268092	0.00219261
hsa05219	Bladder cancer	0.000288673	0.00227952
hsa03018	RNA degradation	0.000426088	0.00325247
hsa03410	Base excision repair	0.000470437	0.00336657
hsa01100	Metabolic pathways	0.000516464	0.00354889
hsa05211	Renal cell carcinoma	0.00052691	0.00354889
hsa04114	Oocyte meiosis	0.000551945	0.0036113
hsa05010	Alzheimer's disease	0.000903537	0.0057475
hsa00310	Lysine degradation	0.000929574	0.00575331
hsa00520	Amino sugar and nucleotide sugar metabolism	0.00151919	0.00848525
hsa04810	Regulation of actin cytoskeleton	7.09845e-06	0.000215877
hsa04510	Focal adhesion	2.62047e-05	0.000500074
hsa04360	Axon guidance	6.58252e-05	0.000909352
hsa05222	Small cell lung cancer	7.14775e-05	0.000909352
hsa04350	TGF-beta signaling pathway	8.87481e-05	0.00106965
hsa04310	Wnt signaling pathway	0.000143553	0.00156542
hsa04012	ErbB signaling pathway	0.000155365	0.00161721
hsa04115	p53 signaling pathway	0.000234034	0.0020613
hsa04910	Insulin signaling pathway	0.000456216	0.00336657
hsa00020	Citrate cycle (TCA cycle)	0.00109284	0.00658578
hsa04010	MAPK signaling pathway	0.00135359	0.00794797
hsa04914	Progesterone-mediated oocyte maturation	0.00150854	0.00848525

## Sheet: BYL719_Rep1
KEGG ID	Pathway Name	P value	adj. P value
hsa04141	Protein processing in endoplasmic reticulum	3.61763e-16	8.24821e-14
hsa03040	Spliceosome	1.43247e-14	1.63302e-12
hsa04120	Ubiquitin mediated proteolysis	1.94592e-11	1.4789e-09
hsa04110	Cell cycle	4.50501e-11	2.56786e-09
hsa03010	Ribosome	2.3244e-09	1.05993e-07
hsa03013	RNA transport	3.83312e-08	1.45659e-06
hsa05016	Huntington's disease	3.00149e-07	9.77627e-06
hsa05215	Prostate cancer	4.37263e-07	1.2462e-05
hsa04144	Endocytosis	1.3058e-06	3.30803e-05
hsa03410	Base excision repair	3.73975e-06	7.72814e-05
hsa04722	Neurotrophin signaling pathway	4.06744e-06	7.72814e-05
hsa05200	Pathways in cancer	3.78492e-06	7.72814e-05
hsa05220	Chronic myeloid leukemia	6.01395e-06	0.000105476
hsa04012	ErbB signaling pathway	1.00702e-05	0.000164001
hsa01100	Metabolic pathways	1.2999e-05	0.000197585
hsa05212	Pancreatic cancer	1.6064e-05	0.000228911
hsa00310	Lysine degradation	2.11909e-05	0.000259136
hsa04142	Lysosome	1.98323e-05	0.000259136
hsa04520	Adherens junction	2.15946e-05	0.000259136
hsa03008	Ribosome biogenesis in eukaryotes	2.65563e-05	0.000302741
hsa04146	Peroxisome	3.58731e-05	0.00038948
hsa03018	RNA degradation	4.04016e-05	0.000418708
hsa00240	Pyrimidine metabolism	6.16724e-05	0.000593221
hsa05010	Alzheimer's disease	6.24443e-05	0.000593221
hsa03030	DNA replication	7.8854e-05	0.000719149
hsa05131	Shigellosis	8.2136e-05	0.00072027
hsa04115	p53 signaling pathway	0.000101565	0.000857662
hsa00020	Citrate cycle (TCA cycle)	0.000130157	0.00105985
hsa04070	Phosphatidylinositol signaling system	0.000141175	0.00110993
hsa05211	Renal cell carcinoma	0.000170633	0.00129681
hsa05210	Colorectal cancer	0.00019945	0.00146692
hsa03060	Protein export	0.000295739	0.00210714
hsa00280	Valine, leucine and isoleucine degradation	0.000445251	0.0027075
hsa03420	Nucleotide excision repair	0.000445251	0.0027075
hsa04114	Oocyte meiosis	0.000413725	0.0027075
hsa04130	SNARE interactions in vesicular transport	0.000416056	0.0027075
hsa04910	Insulin signaling pathway	0.00045125	0.0027075
hsa05213	Endometrial cancer	0.000417826	0.0027075
hsa04810	Regulation of actin cytoskeleton	0.00055851	0.00326514
hsa05214	Glioma	0.000711624	0.00400609
hsa05223	Non-small cell lung cancer	0.000720394	0.00400609
hsa05221	Acute myeloid leukemia	0.000882092	0.0047885
hsa00510	N-Glycan biosynthesis	0.00105657	0.00560227
hsa00230	Purine metabolism	0.00115049	0.00591357
hsa04350	TGF-beta signaling pathway	0.00116715	0.00591357
hsa00190	Oxidative phosphorylation	0.0015182	0.00751302
hsa03050	Proteasome	0.00154874	0.00751302
hsa04310	Wnt signaling pathway	0.0018362	0.00872195
hsa03430	Mismatch repair	0.00212029	0.00966851
hsa05120	Epithelial cell signaling in Helicobacter pylori infection	0.00207837	0.00966851

## Sheet: BYL719_Rep2
KEGG ID	Pathway Name	P value	adj. P value
hsa04141	Protein processing in endoplasmic reticulum	8.51631e-17	1.94172e-14
hsa03040	Spliceosome	7.35718e-15	8.38718e-13
hsa04120	Ubiquitin mediated proteolysis	3.44261e-11	2.61638e-09
hsa04110	Cell cycle	1.01095e-10	5.76243e-09
hsa03010	Ribosome	4.03134e-10	1.83829e-08
hsa03013	RNA transport	4.33521e-09	1.64738e-07
hsa05016	Huntington's disease	7.8006e-08	2.54077e-06
hsa05215	Prostate cancer	3.81985e-07	1.08866e-05
hsa04144	Endocytosis	6.89557e-07	1.71419e-05
hsa05200	Pathways in cancer	7.51836e-07	1.71419e-05
hsa01100	Metabolic pathways	1.46352e-06	3.03348e-05
hsa03410	Base excision repair	1.70852e-06	3.24619e-05
hsa03030	DNA replication	4.93363e-06	8.27487e-05
hsa05212	Pancreatic cancer	5.08106e-06	8.27487e-05
hsa04520	Adherens junction	6.74803e-06	9.61594e-05
hsa05220	Chronic myeloid leukemia	6.74803e-06	9.61594e-05
hsa03008	Ribosome biogenesis in eukaryotes	7.89801e-06	0.000100042
hsa05131	Shigellosis	7.73944e-06	0.000100042
hsa05010	Alzheimer's disease	2.32158e-05	0.000278589
hsa04012	ErbB signaling pathway	2.61317e-05	0.000291788
hsa04142	Lysosome	2.68752e-05	0.000291788
hsa00240	Pyrimidine metabolism	4.45012e-05	0.000441613
hsa03018	RNA degradation	4.45487e-05	0.000441613
hsa00280	Valine, leucine and isoleucine degradation	4.7822e-05	0.000454309
hsa05211	Renal cell carcinoma	6.12914e-05	0.000558977
hsa04350	TGF-beta signaling pathway	6.40026e-05	0.000561253
hsa04722	Neurotrophin signaling pathway	7.1688e-05	0.000583745
hsa05210	Colorectal cancer	7.72203e-05	0.000607111
hsa04146	Peroxisome	0.000100466	0.000763543
hsa00510	N-Glycan biosynthesis	0.000140226	0.00103134
hsa05213	Endometrial cancer	0.000183435	0.00130698
hsa00190	Oxidative phosphorylation	0.000214712	0.00139869
hsa00310	Lysine degradation	0.000210908	0.00139869
hsa03420	Nucleotide excision repair	0.000210908	0.00139869
hsa05223	Non-small cell lung cancer	0.000320211	0.00202801
hsa04070	Phosphatidylinositol signaling system	0.000357675	0.00220405
hsa04114	Oocyte meiosis	0.000564903	0.00338942
hsa05214	Glioma	0.000800026	0.00456015
hsa04115	p53 signaling pathway	0.000889556	0.00482902
hsa04910	Insulin signaling pathway	0.000875781	0.00482902
hsa03060	Protein export	0.00133061	0.00674175
hsa03430	Mismatch repair	0.00133061	0.00674175
hsa04810	Regulation of actin cytoskeleton	0.00142097	0.00704304
hsa00230	Purine metabolism	0.00163363	0.00773994
hsa05120	Epithelial cell signaling in Helicobacter pylori infection	0.00217611	0.00992308
hsa00020	Citrate cycle (TCA cycle)	6.8391e-05	0.000577524
hsa05222	Small cell lung cancer	0.000782945	0.00456015
hsa00640	Propanoate metabolism	0.000974384	0.0051665
hsa05219	Bladder cancer	0.00151314	0.00734035
hsa00630	Glyoxylate and dicarboxylate metabolism	0.00166341	0.00773994
